# Supplementary material for: Circular RNA Expression and Regulation Profiling in Testicular Tissues of Immature and Mature Wandong Cattle (Bos taurus)
Source: Front Genet. 2021 Nov 22;12:685541. doi: 10.3389/fgene.2021.685541 (PMC8647812; doi:10.3389/fgene.2021.685541)
Supplement: Supplementary file 1 [file DataSheet1.ZIP]

Archive with 8 entries (8 files):
- Supplimentry file 1.docx
- Supplimentry file 2.docx
- Supplimentry file 3.docx
- Supplimentry file 4.xlsx
- Supplimentry file 5, up-regulated.xlsx
- Supplimentry file 6, Down-regulated.xlsx
- Supplimentry file 7, GO classification.xlsx
- Supplimentry file 8, KEGG pathways analysis.xlsx
