# Supplementary material for: Circular RNA Expression and Regulation Profiling in Testicular Tissues of Immature and Mature Wandong Cattle (Bos taurus)
Source: Front Genet. 2021 Nov 22;12:685541. doi: 10.3389/fgene.2021.685541 (PMC8647812; doi:10.3389/fgene.2021.685541)
Supplement: Supplementary file 1 [file DataSheet1.ZIP › Supplimentry file 4.xlsx]

## Sheet: Sheet1
ID	BULL_readcount	CALF_readcount	log2FoldChange	p_value	p_adj value	significant
novel_circ_0000001	32.7492	8.88285	1.7783	0.045762	0.1682	FALSE
novel_circ_0000002	12.8252	5.82463	0.83748	0.73736	0.89259	FALSE
novel_circ_0000003	2.43089	1.45616	0.71915	0.73474	NA	NA
novel_circ_0000005	1.4969	0	3.4024	0.20824	NA	NA
novel_circ_0000006	0	0.387528	-1.9658	0.47771	NA	NA
novel_circ_0000007	4.36057	4.53831	-0.067502	0.96277	0.98659	FALSE
novel_circ_0000008	4.53996	2.61874	0.75671	0.60399	0.82049	FALSE
novel_circ_0000010	5.87131	1.89139	1.4427	0.34317	0.62165	FALSE
novel_circ_0000013	0	0.387528	-1.9658	0.47771	NA	NA
novel_circ_0000016	5.69498	1.33322	1.8354	0.20271	0.46345	FALSE
novel_circ_0000019	3.743	3.72059	-0.0091138	0.9952	0.99773	FALSE
novel_circ_0000020	1.04181	0	3.0054	0.27361	NA	NA
novel_circ_0000022	11.6903	2.53847	2.0034	0.077156	0.24436	FALSE
novel_circ_0000023	0.656053	0.970771	-0.30086	0.90471	NA	NA
novel_circ_0000024	6.76989	1.16258	2.1703	0.19232	0.44962	FALSE
novel_circ_0000025	0.656053	0	2.6364	0.33965	NA	NA
novel_circ_0000026	1.4969	0	3.4024	0.20824	NA	NA
novel_circ_0000027	4.02715	4.18839	-0.041384	0.97347	0.99015	FALSE
novel_circ_0000028	2.38701	2.81755	-0.2722	0.8716	0.95115	FALSE
novel_circ_0000029	6.05304	2.02491	1.5513	0.2334	0.50287	FALSE
novel_circ_0000036	0	0.387528	-1.9658	0.47771	NA	NA
novel_circ_0000037	0.656053	0.775056	-0.18694	0.94169	NA	NA
novel_circ_0000040	1.98201	2.06562	-0.12206	0.94602	NA	NA
novel_circ_0000042	0.98408	0	2.9652	0.28037	NA	NA
novel_circ_0000046	2.35392	0	4.3726	0.083134	NA	NA
novel_circ_0000048	1.69786	15.1455	-2.9281	0.027907	0.12124	FALSE
novel_circ_0000049	0	0.472848	-2.114	0.44472	NA	NA
novel_circ_0000050	0	0.709273	-2.4813	0.36874	NA	NA
novel_circ_0000051	0	1.16258	-2.9322	0.28688	NA	NA
novel_circ_0000059	0	0.970771	-2.6722	0.33264	NA	NA
novel_circ_0000063	2.33467	0	4.3542	0.084996	NA	NA
novel_circ_0000065	1.99586	1.94154	0.065808	0.97533	NA	NA
novel_circ_0000066	0.694541	8.70406	-3.2679	0.032288	0.13329	FALSE
novel_circ_0000067	0	1.18212	-2.9337	0.28661	NA	NA
novel_circ_0000070	0	1.16258	-2.9322	0.28688	NA	NA
novel_circ_0000071	13.1071	32.0286	-1.2692	0.089924	0.27344	FALSE
novel_circ_0000072	0	0.775056	-2.5805	0.34969	NA	NA
novel_circ_0000074	2.02589	1.35635	0.44902	0.82391	NA	NA
novel_circ_0000075	7.43134	7.17349	0.080947	0.93884	0.97764	FALSE
novel_circ_0000077	1.04181	3.35814	-1.4607	0.40868	0.6817	FALSE
novel_circ_0000080	45.9843	74.7128	-0.69465	0.26024	0.53467	FALSE
novel_circ_0000081	4.42676	8.90597	-0.98796	0.46541	0.72333	FALSE
novel_circ_0000090	3.69373	2.15094	0.62839	0.67667	0.85627	FALSE
novel_circ_0000092	0	0.387528	-1.9658	0.47771	NA	NA
novel_circ_0000093	0.694541	0	2.6745	0.33242	NA	NA
novel_circ_0000094	5.81358	0	5.799	0.010452	0.07435	FALSE
novel_circ_0000095	0	0.472848	-2.114	0.44472	NA	NA
novel_circ_0000096	1.31211	0	3.2415	0.23479	NA	NA
novel_circ_0000097	1.04181	0.860376	0.18898	0.93478	NA	NA
novel_circ_0000099	7.85558	2.62379	1.4058	0.32504	0.60415	FALSE
novel_circ_0000100	0.98408	0	2.9652	0.28037	NA	NA
novel_circ_0000101	0.694541	0	2.6745	0.33242	NA	NA
novel_circ_0000102	1.31211	0	3.2415	0.23479	NA	NA
novel_circ_0000108	0.997932	1.8292	-0.84169	0.6914	NA	NA
novel_circ_0000109	0	3.46104	-4.6357	0.062031	NA	NA
novel_circ_0000110	6.0007	4.04787	0.54078	0.681	0.85771	FALSE
novel_circ_0000111	37.1782	9.91745	1.8024	0.042032	0.15778	FALSE
novel_circ_0000112	9.18386	3.20508	1.3784	0.30647	0.58447	FALSE
novel_circ_0000113	0	0.581292	-2.3241	0.40021	NA	NA
novel_circ_0000114	7.23576	12.6756	-0.79451	0.39883	0.67577	FALSE
novel_circ_0000117	7.01248	44.719	-2.5948	0.0010787	0.020326	TRUE
novel_circ_0000119	0.656053	0	2.6364	0.33965	NA	NA
novel_circ_0000120	1.04181	0.709273	0.39364	0.87328	NA	NA
novel_circ_0000121	57.2487	182.119	-1.6335	0.01994	0.10213	FALSE
novel_circ_0000122	9.79685	10.9724	-0.15894	0.86665	0.9486	FALSE
novel_circ_0000123	0	3.35618	-4.6298	0.061742	NA	NA
novel_circ_0000124	63.5187	71.8207	-0.17561	0.76314	0.90492	FALSE
novel_circ_0000125	0.98408	2.74672	-1.2095	0.51461	NA	NA
novel_circ_0000129	0	0.945697	-2.7427	0.31989	NA	NA
novel_circ_0000131	3.02922	0.387528	2.3673	0.24552	NA	NA
novel_circ_0000135	2.70119	3.24774	-0.25514	0.8735	0.95191	FALSE
novel_circ_0000137	2.72043	7.41806	-1.3338	0.35525	0.63479	FALSE
novel_circ_0000138	0	0.581292	-2.3241	0.40021	NA	NA
novel_circ_0000141	2.9938	12.1706	-1.9993	0.12652	0.34318	FALSE
novel_circ_0000142	6.11616	27.7017	-2.0849	0.03241	0.13371	FALSE
novel_circ_0000152	0	1.0968	-2.9627	0.27845	NA	NA
novel_circ_0000153	0	0.581292	-2.3241	0.40021	NA	NA
novel_circ_0000154	0.694541	7.26939	-3.0138	0.052505	0.18517	FALSE
novel_circ_0000155	0	4.59236	-4.9564	0.041829	0.1571	FALSE
novel_circ_0000158	1.04181	0	3.0054	0.27361	NA	NA
novel_circ_0000159	0	0.472848	-2.114	0.44472	NA	NA
novel_circ_0000160	0	0.472848	-2.114	0.44472	NA	NA
novel_circ_0000161	0	1.76341	-3.6805	0.16192	NA	NA
novel_circ_0000166	0	0.709273	-2.4813	0.36874	NA	NA
novel_circ_0000167	0	1.18212	-2.9337	0.28661	NA	NA
novel_circ_0000168	0	1.33322	-3.2553	0.22705	NA	NA
novel_circ_0000169	0	0.709273	-2.4813	0.36874	NA	NA
novel_circ_0000170	5.99837	6.40592	-0.044756	0.97398	0.99051	FALSE
novel_circ_0000172	2.39241	0	4.3881	0.081891	NA	NA
novel_circ_0000174	2.37316	7.47374	-1.5055	0.24055	0.51161	FALSE
novel_circ_0000175	1.31211	0	3.2415	0.23479	NA	NA
novel_circ_0000176	6.72601	0.387528	3.4266	0.053589	0.18762	FALSE
novel_circ_0000177	0	0.581292	-2.3241	0.40021	NA	NA
novel_circ_0000180	0	6.10176	-5.4481	0.019801	0.10179	FALSE
novel_circ_0000181	1.4969	8.72555	-2.4834	0.083586	0.2597	FALSE
novel_circ_0000182	0	0.709273	-2.4813	0.36874	NA	NA
novel_circ_0000183	0	0.387528	-1.9658	0.47771	NA	NA
novel_circ_0000184	0	0.709273	-2.4813	0.36874	NA	NA
novel_circ_0000185	0	18.5588	-7.0041	0.0011402	0.020956	TRUE
novel_circ_0000186	0	4.06546	-4.9018	0.044164	NA	NA
novel_circ_0000187	0	1.35635	-3.1083	0.25625	NA	NA
novel_circ_0000189	1.4969	0	3.4024	0.20824	NA	NA
novel_circ_0000191	0.656053	0	2.6364	0.33965	NA	NA
novel_circ_0000192	5.04971	5.75104	-0.16982	0.88512	0.9567	FALSE
novel_circ_0000193	1.99586	4.68631	-1.1907	0.45719	0.71582	FALSE
novel_circ_0000196	18.8983	5.7937	1.6554	0.066319	0.21969	FALSE
novel_circ_0000197	0.656053	0	2.6364	0.33965	NA	NA
novel_circ_0000198	1.69247	0	3.8078	0.14584	NA	NA
novel_circ_0000200	0.694541	0	2.6745	0.33242	NA	NA
novel_circ_0000204	0.694541	0.387528	0.51199	0.84761	NA	NA
novel_circ_0000205	2.15295	1.99984	0.014285	0.99366	NA	NA
novel_circ_0000206	1.38908	2.84068	-0.90427	0.63674	0.83659	FALSE
novel_circ_0000207	0	0.970771	-2.6722	0.33264	NA	NA
novel_circ_0000209	1.04181	0.581292	0.56886	0.82001	NA	NA
novel_circ_0000211	0	1.48433	-3.4258	0.19943	NA	NA
novel_circ_0000214	9.67825	26.331	-1.4148	0.11761	0.32844	FALSE
novel_circ_0000215	5.87977	19.0913	-1.6927	0.10834	0.31232	FALSE
novel_circ_0000216	13.1371	13.5172	-0.072107	0.94721	0.98175	FALSE
novel_circ_0000218	0	4.82683	-5.1798	0.028475	0.12284	FALSE
novel_circ_0000222	0	2.23626	-4.0285	0.11791	NA	NA
novel_circ_0000223	0	1.41855	-3.1617	0.24697	NA	NA
novel_circ_0000224	12.7129	5.91778	0.99588	0.35682	0.63553	FALSE
novel_circ_0000225	5.03586	3.10217	0.65149	0.66947	0.85133	FALSE
novel_circ_0000227	8.01041	1.29056	2.3532	0.07362	0.2364	FALSE
novel_circ_0000229	0	0.96882	-2.7788	0.31345	NA	NA
novel_circ_0000231	0.656053	8.76626	-3.3193	0.026669	0.11801	FALSE
novel_circ_0000233	4.02715	20.0487	-2.2	0.02487	0.1144	FALSE
novel_circ_0000234	16.4197	84.2294	-2.2737	0.0082278	0.064343	FALSE
novel_circ_0000237	0	0.945697	-2.7427	0.31989	NA	NA
novel_circ_0000241	5.18217	0	5.658	0.013124	0.084242	FALSE
novel_circ_0000244	13.5537	0	6.9954	0.00090393	0.018062	TRUE
novel_circ_0000245	2.53871	0.581292	1.6499	0.42677	NA	NA
novel_circ_0000257	2.15295	2.58113	-0.31576	0.85516	0.94486	FALSE
novel_circ_0000260	0	3.91435	-4.8459	0.047431	NA	NA
novel_circ_0000261	3.68834	0.860376	1.7307	0.33598	0.61477	FALSE
novel_circ_0000266	3.636	2.77489	0.28817	0.85576	0.94486	FALSE
novel_circ_0000267	0	0.472848	-2.114	0.44472	NA	NA
novel_circ_0000268	0	0.581292	-2.3241	0.40021	NA	NA
novel_circ_0000274	48.8271	12.2571	1.9189	0.012563	0.082378	FALSE
novel_circ_0000276	2.04513	0	4.1463	0.10573	NA	NA
novel_circ_0000278	2.99073	0.581292	1.9065	0.3428	NA	NA
novel_circ_0000281	55.7547	1.95718	4.5482	1.4733e-07	3.2943e-05	TRUE
novel_circ_0000282	30.4231	0.387528	5.635	5.6566e-06	0.0006138	TRUE
novel_circ_0000299	83.6246	1.93764	5.0704	4.767e-08	1.2299e-05	TRUE
novel_circ_0000303	8.65262	0	6.3744	0.0035493	0.041121	TRUE
novel_circ_0000306	0	1.45616	-3.1235	0.2528	NA	NA
novel_circ_0000309	0	0.387528	-1.9658	0.47771	NA	NA
novel_circ_0000311	10.7501	11.9744	-0.17562	0.84779	0.94256	FALSE
novel_circ_0000315	2.67655	0	4.6753	0.055428	NA	NA
novel_circ_0000316	2.72043	0	4.5932	0.064642	NA	NA
novel_circ_0000319	7.89181	0	6.2468	0.0044743	0.046389	TRUE
novel_circ_0000321	0.997932	0	2.9211	0.28792	NA	NA
novel_circ_0000322	0.997932	3.63527	-1.7564	0.35061	0.6296	FALSE
novel_circ_0000324	0	0.945697	-2.7427	0.31989	NA	NA
novel_circ_0000328	0	0.581292	-2.3241	0.40021	NA	NA
novel_circ_0000329	0	1.45616	-3.1235	0.2528	NA	NA
novel_circ_0000331	8.49553	0.96882	2.7464	0.055746	0.19355	FALSE
novel_circ_0000339	2.99073	1.0968	1.2298	0.49696	NA	NA
novel_circ_0000340	6.06689	1.67809	1.6297	0.23335	0.50287	FALSE
novel_circ_0000341	16.9655	3.78832	2.0713	0.03495	0.14022	FALSE
novel_circ_0000342	3.00997	0	4.7488	0.05354	NA	NA
novel_circ_0000343	1.31211	0	3.2415	0.23479	NA	NA
novel_circ_0000352	2.72043	0.387528	2.2186	0.28723	NA	NA
novel_circ_0000353	2.6627	0.775056	1.4337	0.47723	NA	NA
novel_circ_0000354	8.26372	1.76341	2.0085	0.11428	0.32195	FALSE
novel_circ_0000357	0.656053	0.387528	0.46529	0.86144	NA	NA
novel_circ_0000358	0.98408	0	2.9652	0.28037	NA	NA
novel_circ_0000369	10.171	6.59024	0.63256	0.52388	0.76429	FALSE
novel_circ_0000370	27.6695	7.67141	1.8866	0.024194	0.11357	FALSE
novel_circ_0000371	4.86799	3.89872	0.32319	0.79407	0.92045	FALSE
novel_circ_0000372	27.4539	11.9663	1.1986	0.117	0.32745	FALSE
novel_circ_0000374	0	6.7954	-4.2398	0.11559	0.32443	FALSE
novel_circ_0000377	0.656053	0	2.6364	0.33965	NA	NA
novel_circ_0000382	2.53871	2.30204	0.045506	0.97883	0.99214	FALSE
novel_circ_0000385	4.37981	0.387528	2.8756	0.12903	0.34802	FALSE
novel_circ_0000388	12.3764	8.85468	0.45699	0.63023	0.83419	FALSE
novel_circ_0000393	1.38908	0.581292	0.89598	0.71048	NA	NA
novel_circ_0000394	0.997932	0.387528	0.84401	0.74316	NA	NA
novel_circ_0000397	0	5.34234	-5.3255	0.023072	0.11086	FALSE
novel_circ_0000398	1.64013	22.0602	-3.4837	0.0022084	0.031452	TRUE
novel_circ_0000399	0	9.04534	-6.0672	0.0068206	0.05821	FALSE
novel_circ_0000401	0	1.3583	-3.2102	0.23387	NA	NA
novel_circ_0000402	0	1.94154	-3.5569	0.18344	NA	NA
novel_circ_0000403	0	0.970771	-2.6722	0.33264	NA	NA
novel_circ_0000405	0.656053	1.68004	-1.0072	0.65162	NA	NA
novel_circ_0000406	0	3.12366	-4.4445	0.076478	NA	NA
novel_circ_0000407	0.98408	0.472848	0.73458	0.77328	NA	NA
novel_circ_0000409	1.65399	2.38932	-0.47369	0.79733	NA	NA
novel_circ_0000411	1.35059	0.709273	0.71653	0.75263	NA	NA
novel_circ_0000412	0	0.945697	-2.7427	0.31989	NA	NA
novel_circ_0000417	4.33593	0	5.3951	0.020263	0.10266	FALSE
novel_circ_0000418	0.997932	0	2.9211	0.28792	NA	NA
novel_circ_0000419	0	3.56949	-4.7067	0.056452	NA	NA
novel_circ_0000420	1.04181	0.709273	0.39364	0.87328	NA	NA
novel_circ_0000421	4.65011	0	5.3864	0.022434	0.10865	FALSE
novel_circ_0000422	2.04513	0.387528	1.8357	0.40474	NA	NA
novel_circ_0000424	2.97994	0	4.688	0.057605	NA	NA
novel_circ_0000425	1.4969	0.970771	0.54387	0.81543	NA	NA
novel_circ_0000426	1.65399	0	3.7746	0.15025	NA	NA
novel_circ_0000428	1.4969	0.581292	0.9288	0.69826	NA	NA
novel_circ_0000429	11.3761	0.581292	3.7641	0.0064689	0.057015	FALSE
novel_circ_0000431	3.39034	0	5.0261	0.034953	NA	NA
novel_circ_0000432	0	0.472848	-2.114	0.44472	NA	NA
novel_circ_0000435	3.52279	6.14052	-0.75597	0.53634	0.77471	FALSE
novel_circ_0000438	6.19934	6.12993	0.050915	0.96295	0.98659	FALSE
novel_circ_0000439	2.88598	1.44167	0.79709	0.65379	0.84401	FALSE
novel_circ_0000440	150.798	180.847	-0.25517	0.64487	0.83915	FALSE
novel_circ_0000441	8.5725	6.01759	0.47347	0.64301	0.83819	FALSE
novel_circ_0000443	0.98408	0	2.9652	0.28037	NA	NA
novel_circ_0000446	9.6859	0	6.5086	0.002745	0.036034	TRUE
novel_circ_0000447	29.1302	0	8.0123	6.7763e-05	0.0034965	TRUE
novel_circ_0000448	4.39366	0	5.4174	0.019492	0.10097	FALSE
novel_circ_0000449	15.253	12.4813	0.28364	0.76943	0.90782	FALSE
novel_circ_0000453	4.33054	0	5.379	0.020717	0.10415	FALSE
novel_circ_0000455	0	0.709273	-2.4813	0.36874	NA	NA
novel_circ_0000456	0	0.387528	-1.9658	0.47771	NA	NA
novel_circ_0000457	0	2.42693	-3.8899	0.13847	NA	NA
novel_circ_0000460	33.3953	1.05414	4.6051	5.8474e-06	0.00062261	TRUE
novel_circ_0000463	1.73635	0	3.6907	0.16614	NA	NA
novel_circ_0000465	4.54536	1.55011	1.3125	0.41563	0.68399	FALSE
novel_circ_0000471	31.7821	16.2188	0.97436	0.1835	0.43727	FALSE
novel_circ_0000472	1.38908	0	3.3284	0.22051	NA	NA
novel_circ_0000476	0.656053	2.10828	-1.3724	0.5183	NA	NA
novel_circ_0000484	0	0.775056	-2.5805	0.34969	NA	NA
novel_circ_0000485	0	1.18212	-2.9337	0.28661	NA	NA
novel_circ_0000487	0	0.96882	-2.7788	0.31345	NA	NA
novel_circ_0000489	0	28.8483	-7.4932	NA	NA	NA
novel_circ_0000490	3.23325	8.64333	-1.3772	0.26157	0.53484	FALSE
novel_circ_0000492	1.04181	1.87186	-0.71852	0.73068	NA	NA
novel_circ_0000493	1.73635	0	3.6907	0.16614	NA	NA
novel_circ_0000501	10.077	3.87169	1.2496	0.30004	0.57769	FALSE
novel_circ_0000502	3.13703	3.05398	-0.019779	0.99016	0.99597	FALSE
novel_circ_0000503	6.33719	1.52699	1.8235	0.18474	0.43937	FALSE
novel_circ_0000505	2.96609	3.24774	-0.15936	0.92109	0.97084	FALSE
novel_circ_0000509	0.694541	0.945697	-0.3292	0.89524	NA	NA
novel_circ_0000511	9.50731	6.36392	0.50367	0.66781	0.85043	FALSE
novel_circ_0000515	1.69786	2.84068	-0.6747	0.70019	0.8706	FALSE
novel_circ_0000516	0	2.62379	-4.2701	0.092224	NA	NA
novel_circ_0000517	0	1.16258	-2.9322	0.28688	NA	NA
novel_circ_0000519	23.5592	15.7287	0.53592	0.52267	0.76401	FALSE
novel_circ_0000521	4.32208	4.26117	0.038927	0.97725	0.99141	FALSE
novel_circ_0000527	4.23657	0	5.3491	0.021756	0.10637	FALSE
novel_circ_0000529	2.02589	0	4.1372	0.10661	NA	NA
novel_circ_0000534	2.08362	0	3.9846	0.12827	NA	NA
novel_circ_0000538	4.7163	1.0968	1.8247	0.23046	0.49932	FALSE
novel_circ_0000542	0.656053	0	2.6364	0.33965	NA	NA
novel_circ_0000543	0	0.387528	-1.9658	0.47771	NA	NA
novel_circ_0000545	9.1015	1.29056	2.544	0.05185	0.18325	FALSE
novel_circ_0000546	2.6904	0	4.5183	0.070553	NA	NA
novel_circ_0000547	4.69705	0	5.5086	0.016738	0.094676	FALSE
novel_circ_0000551	0.656053	0	2.6364	0.33965	NA	NA
novel_circ_0000555	1.04181	0	3.0054	0.27361	NA	NA
novel_circ_0000556	1.04181	0.709273	0.39364	0.87328	NA	NA
novel_circ_0000558	3.73761	1.76341	0.92554	0.54929	0.78221	FALSE
novel_circ_0000560	0.694541	0	2.6745	0.33242	NA	NA
novel_circ_0000561	2.04513	0	4.1463	0.10573	NA	NA
novel_circ_0000562	0	1.44167	-3.3797	0.20687	NA	NA
novel_circ_0000563	22.2918	7.20834	1.5079	0.11773	0.32864	FALSE
novel_circ_0000564	8.74344	5.53415	0.63919	0.52918	0.76751	FALSE
novel_circ_0000565	10.5876	3.48417	1.4503	0.20212	0.46259	FALSE
novel_circ_0000567	0	1.94154	-3.5569	0.18344	NA	NA
novel_circ_0000569	4.19809	0	5.3502	0.021506	0.10629	FALSE
novel_circ_0000570	0.694541	0.709273	-0.030799	0.99042	NA	NA
novel_circ_0000571	4.97813	1.89139	1.2236	0.47971	0.73484	FALSE
novel_circ_0000573	0	0.709273	-2.4813	0.36874	NA	NA
novel_circ_0000574	0	0.709273	-2.4813	0.36874	NA	NA
novel_circ_0000576	3.08155	11.4449	-1.8173	0.1386	0.36596	FALSE
novel_circ_0000577	1.38908	8.30155	-2.3324	0.14075	0.36983	FALSE
novel_circ_0000578	0.656053	4.48001	-2.3735	0.16869	0.41558	FALSE
novel_circ_0000582	0.98408	0	2.9652	0.28037	NA	NA
novel_circ_0000587	3.67448	3.41333	0.09815	0.94122	0.97826	FALSE
novel_circ_0000589	3.69373	0.472848	2.4916	0.17549	NA	NA
novel_circ_0000590	4.5646	0	5.4678	0.017957	0.097086	FALSE
novel_circ_0000591	13.9672	5.74745	1.2537	0.2009	0.46152	FALSE
novel_circ_0000596	0.694541	5.27656	-2.493	0.1729	0.42206	FALSE
novel_circ_0000599	2.6904	13.2463	-2.2699	0.050563	0.18003	FALSE
novel_circ_0000600	4.64778	15.7385	-1.7507	0.11877	0.33085	FALSE
novel_circ_0000602	12.5227	13.5148	-0.079127	0.92696	0.97255	FALSE
novel_circ_0000604	0	1.55011	-3.3108	0.22224	NA	NA
novel_circ_0000607	1.04181	0.709273	0.39364	0.87328	NA	NA
novel_circ_0000610	1.38908	0.472848	1.1274	0.6448	NA	NA
novel_circ_0000611	5.69498	2.30204	1.1225	0.40939	0.68194	FALSE
novel_circ_0000612	0	3.17691	-4.6167	0.059362	NA	NA
novel_circ_0000614	0	1.87186	-3.7749	0.14919	NA	NA
novel_circ_0000615	0	2.23626	-4.0285	0.11791	NA	NA
novel_circ_0000616	0.98408	0	2.9652	0.28037	NA	NA
novel_circ_0000620	2.08362	0	3.9846	0.12827	NA	NA
novel_circ_0000621	0.997932	0	2.9211	0.28792	NA	NA
novel_circ_0000622	0.694541	0	2.6745	0.33242	NA	NA
novel_circ_0000623	1.4969	0.387528	1.3261	0.58797	NA	NA
novel_circ_0000624	0	1.18212	-2.9337	0.28661	NA	NA
novel_circ_0000628	0	1.45616	-3.1235	0.2528	NA	NA
novel_circ_0000636	2.96609	1.18212	1.0991	0.57109	NA	NA
novel_circ_0000638	12.3817	11.203	0.10483	0.91196	0.96856	FALSE
novel_circ_0000639	0.656053	5.85085	-2.7255	0.099869	0.29488	FALSE
novel_circ_0000642	0	1.44167	-3.3797	0.20687	NA	NA
novel_circ_0000643	3.99405	1.2479	1.4446	0.39288	0.67059	FALSE
novel_circ_0000645	0	0.945697	-2.7427	0.31989	NA	NA
novel_circ_0000647	0.694541	1.41855	-0.78325	0.74315	NA	NA
novel_circ_0000648	4.74093	0.581292	2.5513	0.13336	0.35641	FALSE
novel_circ_0000649	0.98408	4.67573	-1.9165	0.25411	0.52708	FALSE
novel_circ_0000650	6.147	11.7909	-0.84398	0.43928	0.70309	FALSE
novel_circ_0000652	1.31211	5.63006	-1.8657	0.22961	0.49813	FALSE
novel_circ_0000653	2.48098	10.4525	-1.9979	0.14788	0.38242	FALSE
novel_circ_0000656	3.68527	3.17691	0.25768	0.8577	0.94546	FALSE
novel_circ_0000657	72.7488	73.64	-0.010599	0.98615	0.99437	FALSE
novel_circ_0000661	3.69373	2.68957	0.33399	0.82088	0.9316	FALSE
novel_circ_0000664	4.33054	7.48628	-0.75541	0.50775	0.755	FALSE
novel_circ_0000666	1.04181	1.92901	-0.655	0.75655	NA	NA
novel_circ_0000667	4.74093	3.2282	0.45668	0.74304	0.89517	FALSE
novel_circ_0000668	0	0.472848	-2.114	0.44472	NA	NA
novel_circ_0000669	0	0.472848	-2.114	0.44472	NA	NA
novel_circ_0000671	1.96816	1.2479	0.5247	0.79761	NA	NA
novel_circ_0000672	0.694541	0	2.6745	0.33242	NA	NA
novel_circ_0000673	0	1.56965	-3.4993	0.18828	NA	NA
novel_circ_0000674	1.98201	0	4.068	0.11413	NA	NA
novel_circ_0000678	0.98408	2.43002	-1.0918	0.58726	NA	NA
novel_circ_0000679	0	3.11976	-4.5242	0.069833	NA	NA
novel_circ_0000683	0.694541	0	2.6745	0.33242	NA	NA
novel_circ_0000685	5.41623	12.8473	-1.2076	0.22905	0.49723	FALSE
novel_circ_0000686	0	0.775056	-2.5805	0.34969	NA	NA
novel_circ_0000687	2.37316	0	4.384	0.082099	NA	NA
novel_circ_0000690	0.694541	0	2.6745	0.33242	NA	NA
novel_circ_0000692	1.99586	0	3.8671	0.14224	NA	NA
novel_circ_0000695	4.32208	5.23194	-0.21543	0.86968	0.95051	FALSE
novel_circ_0000699	0	6.08727	-5.5069	0.017534	0.096649	FALSE
novel_circ_0000700	1.04181	0.387528	0.94964	0.71055	NA	NA
novel_circ_0000701	0	1.45616	-3.1235	0.2528	NA	NA
novel_circ_0000702	0.98408	0.775056	0.2283	0.92612	NA	NA
novel_circ_0000703	0	0.472848	-2.114	0.44472	NA	NA
novel_circ_0000705	0.997932	0	2.9211	0.28792	NA	NA
novel_circ_0000706	0.656053	0.387528	0.46529	0.86144	NA	NA
novel_circ_0000707	2.73968	5.92868	-1.0116	0.45819	0.71648	FALSE
novel_circ_0000708	4.58384	2.1314	0.9267	0.56341	0.79127	FALSE
novel_circ_0000709	0	2.70406	-4.3711	0.07894	NA	NA
novel_circ_0000712	0	3.78523	-4.6767	0.059059	NA	NA
novel_circ_0000713	0.98408	0	2.9652	0.28037	NA	NA
novel_circ_0000714	0	0.581292	-2.3241	0.40021	NA	NA
novel_circ_0000715	18.1622	33.9342	-0.88053	0.20863	0.47144	FALSE
novel_circ_0000716	6.57125	11.5361	-0.75758	0.43626	0.70095	FALSE
novel_circ_0000717	1.38908	0.472848	1.1274	0.6448	NA	NA
novel_circ_0000719	5.37235	2.30204	1.0557	0.43899	0.70281	FALSE
novel_circ_0000720	1.38908	0	3.3284	0.22051	NA	NA
novel_circ_0000721	6.97625	6.01759	0.19331	0.86031	0.94665	FALSE
novel_circ_0000722	0.694541	2.0425	-1.2735	0.55238	NA	NA
novel_circ_0000724	0	0.709273	-2.4813	0.36874	NA	NA
novel_circ_0000725	0	1.72075	-3.6481	0.16639	NA	NA
novel_circ_0000726	9.41874	18.0703	-0.93483	0.27299	0.54745	FALSE
novel_circ_0000730	153.959	229.772	-0.57328	0.29038	0.56795	FALSE
novel_circ_0000731	7.42594	1.92901	1.945	0.16453	0.40876	FALSE
novel_circ_0000732	0	1.76341	-3.6805	0.16192	NA	NA
novel_circ_0000735	1.04181	1.48433	-0.43555	0.84005	NA	NA
novel_circ_0000738	0	0.945697	-2.7427	0.31989	NA	NA
novel_circ_0000739	2.03974	0.96882	0.8074	0.6987	NA	NA
novel_circ_0000740	1.73635	0.581292	1.1631	0.61914	NA	NA
novel_circ_0000744	0	0.581292	-2.3241	0.40021	NA	NA
novel_circ_0000748	0	3.26223	-4.6404	0.05805	NA	NA
novel_circ_0000751	0	0.709273	-2.4813	0.36874	NA	NA
novel_circ_0000752	0	3.85606	-4.885	0.042372	NA	NA
novel_circ_0000753	1.65399	0.970771	0.7402	0.73366	NA	NA
novel_circ_0000755	5.01969	4.16022	0.30415	0.81192	0.92914	FALSE
novel_circ_0000756	4.37442	4.56533	-0.024358	0.98401	0.99391	FALSE
novel_circ_0000757	0	0.472848	-2.114	0.44472	NA	NA
novel_circ_0000758	0	1.84369	-3.6572	0.16464	NA	NA
novel_circ_0000759	6.33179	4.59545	0.43246	0.70968	0.87578	FALSE
novel_circ_0000760	0	3.29789	-4.5379	0.068765	NA	NA
novel_circ_0000761	0	1.48433	-3.4258	0.19943	NA	NA
novel_circ_0000762	0	1.18212	-2.9337	0.28661	NA	NA
novel_circ_0000765	0.656053	0.709273	-0.078721	0.97562	NA	NA
novel_circ_0000769	4.54536	3.57307	0.25737	0.85445	0.94457	FALSE
novel_circ_0000770	1.38908	0.581292	0.89598	0.71048	NA	NA
novel_circ_0000774	0	1.44167	-3.3797	0.20687	NA	NA
novel_circ_0000776	0.656053	1.29056	-0.76349	0.73963	NA	NA
novel_circ_0000777	0	0.96882	-2.7788	0.31345	NA	NA
novel_circ_0000780	14.527	4.64675	1.4973	0.15832	0.40061	FALSE
novel_circ_0000782	4.52072	1.74583	1.2974	0.38986	0.66799	FALSE
novel_circ_0000783	1.04181	0.709273	0.39364	0.87328	NA	NA
novel_circ_0000784	1.04181	0	3.0054	0.27361	NA	NA
novel_circ_0000785	0	4.36847	-4.7428	0.057854	0.198	FALSE
novel_circ_0000787	22.1508	44.3141	-0.95368	NA	NA	NA
novel_circ_0000789	0.694541	0.945697	-0.3292	0.89524	NA	NA
novel_circ_0000790	0	1.76341	-3.6805	0.16192	NA	NA
novel_circ_0000791	0	0.945697	-2.7427	0.31989	NA	NA
novel_circ_0000794	0	2.03745	-3.8196	0.14289	NA	NA
novel_circ_0000796	0	0.387528	-1.9658	0.47771	NA	NA
novel_circ_0000797	3.12543	0.945697	1.406	0.50075	NA	NA
novel_circ_0000798	12.2971	4.41032	1.3369	0.23504	0.50468	FALSE
novel_circ_0000799	0.694541	0	2.6745	0.33242	NA	NA
novel_circ_0000801	209.629	177.107	0.23948	0.64176	0.83764	FALSE
novel_circ_0000803	0.98408	0	2.9652	0.28037	NA	NA
novel_circ_0000804	559.479	175.722	1.6469	0.0051652	0.050582	FALSE
novel_circ_0000807	4.02715	0.709273	2.1576	0.21602	0.48115	FALSE
novel_circ_0000808	1.73635	4.39664	-1.1413	0.48639	0.74034	FALSE
novel_circ_0000809	1.04181	0	3.0054	0.27361	NA	NA
novel_circ_0000815	4.23118	10.8675	-1.3306	0.25732	0.53079	FALSE
novel_circ_0000816	0	1.74583	-3.6088	0.17162	NA	NA
novel_circ_0000817	1.38908	0.472848	1.1274	0.6448	NA	NA
novel_circ_0000818	1.64013	0	3.6047	0.17836	NA	NA
novel_circ_0000819	0	8.05894	-5.8817	0.0095576	0.070531	FALSE
novel_circ_0000820	1.04181	0.581292	0.56886	0.82001	NA	NA
novel_circ_0000821	1.4969	0	3.4024	0.20824	NA	NA
novel_circ_0000822	4.13496	0.709273	2.133	0.25502	0.52765	FALSE
novel_circ_0000823	0.997932	0	2.9211	0.28792	NA	NA
novel_circ_0000826	1.4969	3.20508	-1.0695	0.56632	0.79392	FALSE
novel_circ_0000827	3.17552	3.50729	-0.2056	0.88803	0.95699	FALSE
novel_circ_0000829	6.88849	3.0771	1.0034	0.43434	0.69986	FALSE
novel_circ_0000830	28.4464	5.82887	2.1472	0.017565	0.0967	FALSE
novel_circ_0000831	0	1.83115	-3.8008	0.14029	NA	NA
novel_circ_0000832	0	3.50729	-4.6906	0.057518	NA	NA
novel_circ_0000833	0	1.3583	-3.2102	0.23387	NA	NA
novel_circ_0000834	0	0.472848	-2.114	0.44472	NA	NA
novel_circ_0000835	5.86511	3.39884	0.69379	0.6408	0.83764	FALSE
novel_circ_0000836	0	0.387528	-1.9658	0.47771	NA	NA
novel_circ_0000840	1.4969	0	3.4024	0.20824	NA	NA
novel_circ_0000850	0.98408	0	2.9652	0.28037	NA	NA
novel_circ_0000853	1.35059	0	3.4904	0.19134	NA	NA
novel_circ_0000854	4.08488	0	5.295	0.02378	NA	NA
novel_circ_0000855	19.1817	1.35635	3.4662	0.0035883	0.04134	TRUE
novel_circ_0000856	3.72376	0	5.0722	0.034951	NA	NA
novel_circ_0000857	4.0133	0	5.1811	0.030076	NA	NA
novel_circ_0000861	1.96816	0.581292	1.3245	0.56397	NA	NA
novel_circ_0000865	13.4459	39.7158	-1.503	0.068324	0.22445	FALSE
novel_circ_0000866	9.98703	11.612	-0.24389	0.7936	0.9204	FALSE
novel_circ_0000867	7.17264	4.56338	0.57046	0.61837	0.82977	FALSE
novel_circ_0000868	1.04181	2.32517	-0.95631	0.65974	NA	NA
novel_circ_0000872	3.37649	0.775056	1.7457	0.36248	NA	NA
novel_circ_0000873	3.37109	5.17675	-0.58889	0.63497	0.83542	FALSE
novel_circ_0000875	1.38908	1.52699	-0.13281	0.94926	NA	NA
novel_circ_0000876	3.743	0.387528	2.6553	0.17505	NA	NA
novel_circ_0000879	5.38081	0.860376	2.2541	0.17622	0.42737	FALSE
novel_circ_0000880	0.656053	0	2.6364	0.33965	NA	NA
novel_circ_0000882	1.67862	1.41855	0.19419	0.92534	NA	NA
novel_circ_0000883	0.694541	0.775056	-0.13947	0.95629	NA	NA
novel_circ_0000884	2.19144	0	4.2073	0.099068	NA	NA
novel_circ_0000886	37.8005	9.55304	1.867	0.041247	0.15591	FALSE
novel_circ_0000888	5.34232	7.76292	-0.57668	0.65522	0.84472	FALSE
novel_circ_0000891	6.1801	5.20492	0.17895	0.8844	0.95625	FALSE
novel_circ_0000892	0.694541	0	2.6745	0.33242	NA	NA
novel_circ_0000893	33.3314	13.1671	1.2695	0.11018	0.31557	FALSE
novel_circ_0000894	2.68194	0	4.5737	0.066148	NA	NA
novel_circ_0000895	17.0841	4.51877	1.764	0.088283	0.2698	FALSE
novel_circ_0000900	11.9875	5.8007	1.0079	0.29904	0.57691	FALSE
novel_circ_0000902	1.96816	3.01132	-0.54	0.76766	0.90753	FALSE
novel_circ_0000903	0	0.709273	-2.4813	0.36874	NA	NA
novel_circ_0000906	0	0.387528	-1.9658	0.47771	NA	NA
novel_circ_0000907	0.656053	0.775056	-0.18694	0.94169	NA	NA
novel_circ_0000908	0	0.387528	-1.9658	0.47771	NA	NA
novel_circ_0000910	0	3.51119	-4.731	0.051946	NA	NA
novel_circ_0000914	1.73635	0	3.6907	0.16614	NA	NA
novel_circ_0000916	1.35059	3.05398	-1.0418	0.55495	0.78602	FALSE
novel_circ_0000917	3.80694	2.84068	0.30446	0.84842	0.94256	FALSE
novel_circ_0000920	2.33467	0.96882	1.0137	0.61783	NA	NA
novel_circ_0000923	0.694541	0	2.6745	0.33242	NA	NA
novel_circ_0000930	0	1.74388	-3.4895	0.19423	NA	NA
novel_circ_0000932	0	1.67809	-3.6112	0.1717	NA	NA
novel_circ_0000934	0	3.93748	-4.8556	0.046923	NA	NA
novel_circ_0000935	0	5.82463	-5.145	0.035361	0.1406	FALSE
novel_circ_0000938	1.31211	0	3.2415	0.23479	NA	NA
novel_circ_0000943	0	0.581292	-2.3241	0.40021	NA	NA
novel_circ_0000944	0	5.42571	-5.3785	0.021168	0.10534	FALSE
novel_circ_0000945	1.69786	1.45616	0.31564	0.87947	NA	NA
novel_circ_0000946	0	13.231	-6.4884	0.0036316	0.041643	TRUE
novel_circ_0000947	0	0.96882	-2.7788	0.31345	NA	NA
novel_circ_0000948	0	1.33322	-3.2553	0.22705	NA	NA
novel_circ_0000950	6.28171	5.87707	0.064173	0.95496	0.98327	FALSE
novel_circ_0000951	1.35059	0	3.4904	0.19134	NA	NA
novel_circ_0000953	0	3.74371	-4.7847	0.051241	NA	NA
novel_circ_0000955	8.52862	24.0697	-1.4079	0.22857	0.4969	FALSE
novel_circ_0000958	0	2.70406	-4.3711	0.07894	NA	NA
novel_circ_0000960	0	2.42693	-3.8899	0.13847	NA	NA
novel_circ_0000962	1.99586	2.54042	-0.3675	0.83687	0.93789	FALSE
novel_circ_0000966	0.656053	0	2.6364	0.33965	NA	NA
novel_circ_0000975	2.04513	0.581292	1.4085	0.51275	NA	NA
novel_circ_0000976	1.04181	1.89139	-0.69023	0.75759	NA	NA
novel_circ_0000977	2.6627	0	4.5549	0.06782	NA	NA
novel_circ_0000981	0.997932	0.709273	0.28494	0.9087	NA	NA
novel_circ_0000982	0	0.472848	-2.114	0.44472	NA	NA
novel_circ_0000983	4.6832	0.709273	2.3698	0.16102	0.40439	FALSE
novel_circ_0000984	2.02589	0.709273	1.2191	0.56662	NA	NA
novel_circ_0000985	0	0.945697	-2.7427	0.31989	NA	NA
novel_circ_0000986	0.656053	0.387528	0.46529	0.86144	NA	NA
novel_circ_0000987	0	4.10502	-4.9558	0.038745	NA	NA
novel_circ_0000988	0.694541	2.30204	-1.4398	0.48996	NA	NA
novel_circ_0000989	0	0.581292	-2.3241	0.40021	NA	NA
novel_circ_0000990	8.19214	16.0501	-0.89911	0.32681	0.60577	FALSE
novel_circ_0000992	0	0.387528	-1.9658	0.47771	NA	NA
novel_circ_0000993	5.68113	12.8744	-1.1502	0.22682	0.49449	FALSE
novel_circ_0000995	4.36057	9.62468	-1.0539	0.35811	0.63628	FALSE
novel_circ_0000999	0	0.709273	-2.4813	0.36874	NA	NA
novel_circ_0001000	2.03974	0	4.1089	0.10957	NA	NA
novel_circ_0001001	0.98408	0.860376	0.13515	0.95362	NA	NA
novel_circ_0001002	1.99586	0	3.8671	0.14224	NA	NA
novel_circ_0001003	10.8024	2.1936	2.0912	0.075553	0.24086	FALSE
novel_circ_0001005	0	0.581292	-2.3241	0.40021	NA	NA
novel_circ_0001006	2.73428	3.62159	-0.30937	0.85276	0.94378	FALSE
novel_circ_0001007	2.6627	11.3298	-1.9207	0.10258	0.30008	FALSE
novel_circ_0001010	4.77942	0	5.5163	0.016963	0.094819	FALSE
novel_circ_0001011	13.3828	1.18212	3.2089	0.012244	0.081399	FALSE
novel_circ_0001012	33.3945	6.5186	2.2164	0.011527	0.078867	FALSE
novel_circ_0001013	320.321	42.8837	2.7101	0.04844	0.17476	FALSE
novel_circ_0001025	7.47835	1.29056	2.2677	0.097008	0.28857	FALSE
novel_circ_0001026	2.77816	0	4.4384	0.081385	NA	NA
novel_circ_0001031	11.3677	0.387528	4.2471	0.0033668	0.040332	TRUE
novel_circ_0001034	1.04181	0	3.0054	0.27361	NA	NA
novel_circ_0001035	8.35229	9.71	-0.23206	0.8073	0.92729	FALSE
novel_circ_0001037	71.8571	37.1435	0.95563	0.13227	0.35435	FALSE
novel_circ_0001038	0	0.387528	-1.9658	0.47771	NA	NA
novel_circ_0001041	0	4.17276	-4.8378	0.048296	NA	NA
novel_circ_0001042	0	0.970771	-2.6722	0.33264	NA	NA
novel_circ_0001043	0	2.43002	-4.1551	0.10391	NA	NA
novel_circ_0001051	4.52072	0	5.4355	0.018931	0.099286	FALSE
novel_circ_0001058	7.70702	5.68721	0.47008	0.65688	0.84503	FALSE
novel_circ_0001059	2.65192	1.76341	0.43438	0.80641	0.92722	FALSE
novel_circ_0001060	1.67862	2.8747	-0.62143	0.7264	0.88611	FALSE
novel_circ_0001062	0.997932	0	2.9211	0.28792	NA	NA
novel_circ_0001063	3.30797	0	4.853	0.046831	NA	NA
novel_circ_0001068	1.38908	0	3.3284	0.22051	NA	NA
novel_circ_0001070	0.656053	0	2.6364	0.33965	NA	NA
novel_circ_0001073	13.9502	0	7.0413	0.00081461	0.017174	TRUE
novel_circ_0001075	5.82123	0	5.7883	0.010921	0.076234	FALSE
novel_circ_0001078	6.08927	0	5.752	0.012694	0.082795	FALSE
novel_circ_0001079	0.656053	0	2.6364	0.33965	NA	NA
novel_circ_0001082	9.41335	3.99967	1.1087	0.34289	0.62148	FALSE
novel_circ_0001083	2.04513	0	4.1463	0.10573	NA	NA
novel_circ_0001084	0	1.56965	-3.4993	0.18828	NA	NA
novel_circ_0001085	0	0.709273	-2.4813	0.36874	NA	NA
novel_circ_0001086	8.60021	1.52699	2.2281	0.088537	0.27034	FALSE
novel_circ_0001087	0.656053	0.709273	-0.078721	0.97562	NA	NA
novel_circ_0001088	3.53664	0.472848	2.3717	0.23165	NA	NA
novel_circ_0001090	0.694541	0	2.6745	0.33242	NA	NA
novel_circ_0001091	1.4969	0	3.4024	0.20824	NA	NA
novel_circ_0001092	37.4193	18.5687	1.0259	0.28435	0.56202	FALSE
novel_circ_0001093	3.69373	1.45616	1.3614	0.43289	0.69871	FALSE
novel_circ_0001094	2.88598	0	4.6463	0.060596	NA	NA
novel_circ_0001095	48.7254	10.9024	2.1552	0.039861	0.15262	FALSE
novel_circ_0001097	0	1.55206	-3.4237	0.19918	NA	NA
novel_circ_0001098	9.485	4.36847	1.1497	0.41925	0.68702	FALSE
novel_circ_0001099	6.67367	5.71423	0.27635	0.82455	0.93254	FALSE
novel_circ_0001100	231.455	38.352	2.5871	9.8465e-05	0.0046189	TRUE
novel_circ_0001101	2.34853	1.45616	0.73969	0.6939	NA	NA
novel_circ_0001104	7.57457	3.85216	0.86042	0.48857	0.74153	FALSE
novel_circ_0001105	0	1.41855	-3.1617	0.24697	NA	NA
novel_circ_0001106	5.37235	4.23968	0.25469	0.84582	0.94154	FALSE
novel_circ_0001108	0	0.472848	-2.114	0.44472	NA	NA
novel_circ_0001109	1.31211	0	3.2415	0.23479	NA	NA
novel_circ_0001117	0.656053	0	2.6364	0.33965	NA	NA
novel_circ_0001118	12.7513	38.0275	-1.5297	0.04073	0.15454	FALSE
novel_circ_0001121	3.62215	1.80607	0.85562	0.61366	0.82642	FALSE
novel_circ_0001122	3.00997	0.709273	1.7381	0.38034	NA	NA
novel_circ_0001123	2.03974	0	4.1089	0.10957	NA	NA
novel_circ_0001125	0.997932	0.387528	0.84401	0.74316	NA	NA
novel_circ_0001127	1.04181	0	3.0054	0.27361	NA	NA
novel_circ_0001129	1.4969	2.88529	-0.92889	0.60124	0.81836	FALSE
novel_circ_0001130	4.21733	5.76309	-0.46797	0.72068	0.8825	FALSE
novel_circ_0001131	1.64013	1.74388	-0.0902	0.9667	NA	NA
novel_circ_0001133	45.5706	23.0802	0.96594	0.23133	0.50058	FALSE
novel_circ_0001134	10.1441	6.60083	0.59624	0.55107	0.78367	FALSE
novel_circ_0001141	0.656053	5.21631	-2.5341	0.14346	0.37446	FALSE
novel_circ_0001143	0	2.06562	-3.9206	0.13066	NA	NA
novel_circ_0001144	11.5247	5.89351	0.99964	0.3215	0.59957	FALSE
novel_circ_0001145	6.86925	3.68542	0.86571	0.5036	0.7527	FALSE
novel_circ_0001149	3.38494	0	4.8842	0.044999	NA	NA
novel_circ_0001151	3.67988	1.48433	1.1164	0.47308	0.72951	FALSE
novel_circ_0001152	3.13703	0.96882	1.3637	0.48045	NA	NA
novel_circ_0001155	0.694541	0	2.6745	0.33242	NA	NA
novel_circ_0001157	0.656053	0	2.6364	0.33965	NA	NA
novel_circ_0001164	10.0586	22.3593	-1.1415	0.18055	0.43311	FALSE
novel_circ_0001165	2.31004	1.16258	0.76327	0.70485	NA	NA
novel_circ_0001167	0	0.96882	-2.7788	0.31345	NA	NA
novel_circ_0001168	0.98408	0.775056	0.2283	0.92612	NA	NA
novel_circ_0001169	2.49483	0	4.2214	0.1017	NA	NA
novel_circ_0001170	2.88598	0	4.6463	0.060596	NA	NA
novel_circ_0001171	0.694541	0	2.6745	0.33242	NA	NA
novel_circ_0001172	3.54203	0.775056	1.8038	0.31192	0.59022	FALSE
novel_circ_0001173	5.69498	0	5.7739	0.010778	0.075708	FALSE
novel_circ_0001174	0.656053	1.18212	-0.62184	0.79974	NA	NA
novel_circ_0001176	1.99586	1.18212	0.54106	0.80591	NA	NA
novel_circ_0001177	0	3.76325	-4.785	0.051255	NA	NA
novel_circ_0001178	5.7751	5.78621	-0.044163	0.97454	0.99066	FALSE
novel_circ_0001179	0	2.58113	-4.249	0.09426	NA	NA
novel_circ_0001180	0	1.2479	-3.1621	0.24293	NA	NA
novel_circ_0001186	2.02589	0	4.1372	0.10661	NA	NA
novel_circ_0001187	0	0.472848	-2.114	0.44472	NA	NA
novel_circ_0001188	3.35185	2.88334	0.13864	0.92523	0.97249	FALSE
novel_circ_0001189	2.29619	3.11976	-0.39731	0.82497	0.93254	FALSE
novel_circ_0001191	12.5773	2.77489	1.9896	0.082422	0.25805	FALSE
novel_circ_0001193	0.656053	0	2.6364	0.33965	NA	NA
novel_circ_0001194	0	0.775056	-2.5805	0.34969	NA	NA
novel_circ_0001196	0	1.94154	-3.5569	0.18344	NA	NA
novel_circ_0001199	11.3068	4.56338	1.2328	0.22044	0.48673	FALSE
novel_circ_0001201	4.23657	3.31352	0.26271	0.85165	0.94299	FALSE
novel_circ_0001203	0.694541	0.709273	-0.030799	0.99042	NA	NA
novel_circ_0001204	5.13289	0	5.4954	0.018896	0.099286	FALSE
novel_circ_0001206	0.694541	2.96866	-1.7743	0.37282	NA	NA
novel_circ_0001207	1.64013	1.0968	0.45935	0.82895	NA	NA
novel_circ_0001209	1.96816	0	3.8996	0.13867	NA	NA
novel_circ_0001210	0.656053	0.387528	0.46529	0.86144	NA	NA
novel_circ_0001211	0	0.581292	-2.3241	0.40021	NA	NA
novel_circ_0001212	2.96609	0	4.6973	0.057189	NA	NA
novel_circ_0001213	12.6305	0.709273	3.7726	0.0058037	0.053112	FALSE
novel_circ_0001214	1.04181	0	3.0054	0.27361	NA	NA
novel_circ_0001218	2.02589	2.12782	-0.066412	0.97267	NA	NA
novel_circ_0001219	1.35059	2.42693	-0.60849	0.76319	NA	NA
novel_circ_0001221	1.96816	0	3.8996	0.13867	NA	NA
novel_circ_0001222	1.04181	0.387528	0.94964	0.71055	NA	NA
novel_circ_0001224	0	1.48433	-3.4258	0.19943	NA	NA
novel_circ_0001226	1.38908	0	3.3284	0.22051	NA	NA
novel_circ_0001229	0	0.581292	-2.3241	0.40021	NA	NA
novel_circ_0001230	4.72169	0.945697	2.0282	0.22074	0.48686	FALSE
novel_circ_0001231	0.694541	1.63543	-1.0065	0.64932	NA	NA
novel_circ_0001233	3.54203	0.387528	2.5923	0.165	NA	NA
novel_circ_0001235	0.656053	0	2.6364	0.33965	NA	NA
novel_circ_0001236	1.31211	0	3.2415	0.23479	NA	NA
novel_circ_0001237	3.58052	0	4.9761	0.039954	NA	NA
novel_circ_0001238	1.31211	0	3.2415	0.23479	NA	NA
novel_circ_0001239	2.37316	0	4.384	0.082099	NA	NA
novel_circ_0001240	0	1.2479	-3.1621	0.24293	NA	NA
novel_circ_0001241	1.96816	1.87186	0.04531	0.98149	NA	NA
novel_circ_0001243	21.8144	2.62379	2.8474	0.0040982	0.044245	TRUE
novel_circ_0001244	10.4413	3.52683	1.4267	0.21186	0.47547	FALSE
novel_circ_0001246	17.363	4.6005	1.7892	0.10171	0.29847	FALSE
novel_circ_0001247	7.77861	1.18212	2.4336	0.096942	0.2885	FALSE
novel_circ_0001248	6.09692	0.472848	3.1891	0.070675	0.22914	FALSE
novel_circ_0001249	54.4705	9.78588	2.3647	0.0053019	0.050905	FALSE
novel_circ_0001250	4.46299	0.581292	2.4172	0.1931	0.45079	FALSE
novel_circ_0001252	0.98408	2.53847	-1.1526	0.56275	NA	NA
novel_circ_0001253	3.38494	1.52699	0.94169	0.58305	0.8066	FALSE
novel_circ_0001254	6.90773	4.36962	0.58906	0.60627	0.82201	FALSE
novel_circ_0001255	1.04181	0.387528	0.94964	0.71055	NA	NA
novel_circ_0001256	6.04225	7.11943	-0.28226	0.81462	0.92985	FALSE
novel_circ_0001259	0.694541	0.581292	0.14402	0.95586	NA	NA
novel_circ_0001261	7.02094	4.53831	0.52247	0.67211	0.85318	FALSE
novel_circ_0001262	1.73635	5.55369	-1.4939	0.33568	0.61472	FALSE
novel_circ_0001263	8.24987	13.5687	-0.70203	0.52822	0.7671	FALSE
novel_circ_0001266	1.99586	0	3.8671	0.14224	NA	NA
novel_circ_0001268	3.35724	1.87186	0.71841	0.66594	0.84915	FALSE
novel_circ_0001269	10.6561	3.29789	1.6744	0.16062	0.40398	FALSE
novel_circ_0001270	0	1.18212	-2.9337	0.28661	NA	NA
novel_circ_0001271	0	0.860376	-2.6646	0.33403	NA	NA
novel_circ_0001272	0	1.55011	-3.3108	0.22224	NA	NA
novel_circ_0001274	0.997932	0.709273	0.28494	0.9087	NA	NA
novel_circ_0001275	1.31211	0	3.2415	0.23479	NA	NA
novel_circ_0001277	0	0.387528	-1.9658	0.47771	NA	NA
novel_circ_0001279	0	5.21045	-5.3214	0.023527	0.11197	FALSE
novel_circ_0001280	0	0.581292	-2.3241	0.40021	NA	NA
novel_circ_0001281	4.54536	30.8556	-2.6422	0.0094139	0.069932	FALSE
novel_circ_0001282	4.29205	4.20288	0.078911	0.95529	0.98327	FALSE
novel_circ_0001283	3.96402	10.0256	-1.2395	0.33218	0.611	FALSE
novel_circ_0001284	3.98866	3.03639	0.37351	0.78139	0.91446	FALSE
novel_circ_0001285	0.656053	0.96882	-0.42049	0.86651	NA	NA
novel_circ_0001288	3.46506	1.44362	1.2083	0.49132	0.7434	FALSE
novel_circ_0001290	2.809	4.94976	-0.70182	0.66138	0.84739	FALSE
novel_circ_0001293	5.43322	0	5.5912	0.016409	0.094254	FALSE
novel_circ_0001294	1.69786	7.80917	-2.0176	0.1692	0.41615	FALSE
novel_circ_0001295	0	3.76325	-4.785	0.051255	NA	NA
novel_circ_0001299	0.997932	3.63527	-1.7564	0.35061	0.6296	FALSE
novel_circ_0001300	0	0.472848	-2.114	0.44472	NA	NA
novel_circ_0001301	0	0.709273	-2.4813	0.36874	NA	NA
novel_circ_0001302	0	0.96882	-2.7788	0.31345	NA	NA
novel_circ_0001303	0	0.945697	-2.7427	0.31989	NA	NA
novel_circ_0001305	0.694541	0	2.6745	0.33242	NA	NA
novel_circ_0001306	0	0.709273	-2.4813	0.36874	NA	NA
novel_circ_0001307	0	3.74566	-4.8715	0.043243	NA	NA
novel_circ_0001308	2.809	1.67809	0.58249	0.73908	0.89333	FALSE
novel_circ_0001309	1.04181	0.860376	0.18898	0.93478	NA	NA
novel_circ_0001310	0	0.472848	-2.114	0.44472	NA	NA
novel_circ_0001312	0.656053	2.88724	-1.6999	0.40516	NA	NA
novel_circ_0001315	0	1.91647	-3.7406	0.15352	NA	NA
novel_circ_0001316	0.694541	0.581292	0.14402	0.95586	NA	NA
novel_circ_0001317	0	0.581292	-2.3241	0.40021	NA	NA
novel_circ_0001318	2.65192	5.64455	-1.0514	0.4488	0.70856	FALSE
novel_circ_0001320	0	0.472848	-2.114	0.44472	NA	NA
novel_circ_0001322	2.38701	0.775056	1.2618	0.54088	NA	NA
novel_circ_0001323	2.38701	0	4.3569	0.084584	NA	NA
novel_circ_0001327	0	2.97061	-4.5285	0.0662	NA	NA
novel_circ_0001329	3.52279	1.2479	1.2541	0.43349	0.699	FALSE
novel_circ_0001332	2.35392	3.39575	-0.39531	0.8122	0.92914	FALSE
novel_circ_0001333	3.00997	1.44362	1.0497	0.55679	0.78681	FALSE
novel_circ_0001335	1.04181	0	3.0054	0.27361	NA	NA
novel_circ_0001337	2.29619	3.67483	-0.53268	0.74839	0.89678	FALSE
novel_circ_0001338	2.97994	0	4.688	0.057605	NA	NA
novel_circ_0001344	0.98408	0	2.9652	0.28037	NA	NA
novel_circ_0001348	0.98408	0	2.9652	0.28037	NA	NA
novel_circ_0001352	4.52611	0	5.4619	0.018048	0.097086	FALSE
novel_circ_0001361	20.0372	28.6043	-0.52879	0.53265	0.77113	FALSE
novel_circ_0001365	0	5.16226	-5.2346	0.028267	0.12209	FALSE
novel_circ_0001369	3.00997	0.945697	1.4033	0.47121	NA	NA
novel_circ_0001372	2.63807	0.860376	1.3212	0.48549	NA	NA
novel_circ_0001373	2.62421	7.71717	-1.4023	0.31735	0.59621	FALSE
novel_circ_0001375	1.4969	0.581292	0.9288	0.69826	NA	NA
novel_circ_0001376	0.98408	0.96882	-0.0041011	0.99864	NA	NA
novel_circ_0001377	2.37316	3.67793	-0.58277	0.71588	0.87967	FALSE
novel_circ_0001378	2.35392	0.581292	1.5931	0.4464	NA	NA
novel_circ_0001379	1.99586	0	3.8671	0.14224	NA	NA
novel_circ_0001380	3.64985	0.96882	1.5389	0.4182	0.68617	FALSE
novel_circ_0001381	1.31211	2.43002	-0.75546	0.70041	NA	NA
novel_circ_0001384	1.04181	0	3.0054	0.27361	NA	NA
novel_circ_0001387	2.63807	0	4.5178	0.070682	NA	NA
novel_circ_0001388	3.636	0.387528	2.5834	0.1916	NA	NA
novel_circ_0001389	6.88849	1.2479	2.1621	0.11724	0.32763	FALSE
novel_circ_0001390	60.4411	21.4179	1.4602	0.022799	0.10971	FALSE
novel_circ_0001393	3.52279	0.581292	2.1313	0.23943	NA	NA
novel_circ_0001394	0	0.581292	-2.3241	0.40021	NA	NA
novel_circ_0001395	1.04181	0	3.0054	0.27361	NA	NA
novel_circ_0001398	9.19546	13.0059	-0.47404	0.60619	0.82201	FALSE
novel_circ_0001399	0	0.96882	-2.7788	0.31345	NA	NA
novel_circ_0001403	6.22398	2.79802	1.0046	0.45356	0.71252	FALSE
novel_circ_0001404	2.35392	4.36457	-0.75375	0.63702	0.83659	FALSE
novel_circ_0001407	0.98408	0	2.9652	0.28037	NA	NA
novel_circ_0001408	12.0899	12.665	-0.052546	0.95111	0.98305	FALSE
novel_circ_0001409	5.87671	9.19059	-0.64639	0.54553	0.77939	FALSE
novel_circ_0001410	0	0.581292	-2.3241	0.40021	NA	NA
novel_circ_0001413	1.69247	3.39884	-0.979	0.56596	0.79358	FALSE
novel_circ_0001415	0	0.581292	-2.3241	0.40021	NA	NA
novel_circ_0001422	0	0.472848	-2.114	0.44472	NA	NA
novel_circ_0001423	0	1.99984	-3.8659	0.13741	NA	NA
novel_circ_0001426	0	0.970771	-2.6722	0.33264	NA	NA
novel_circ_0001428	0.656053	0	2.6364	0.33965	NA	NA
novel_circ_0001429	0	1.2479	-3.1621	0.24293	NA	NA
novel_circ_0001430	0	1.35635	-3.1083	0.25625	NA	NA
novel_circ_0001431	0	0.775056	-2.5805	0.34969	NA	NA
novel_circ_0001433	0	0.709273	-2.4813	0.36874	NA	NA
novel_circ_0001436	4.08488	6.73191	-0.71008	0.58683	0.80964	FALSE
novel_circ_0001437	0	0.472848	-2.114	0.44472	NA	NA
novel_circ_0001438	0	1.18212	-2.9337	0.28661	NA	NA
novel_circ_0001439	0	0.945697	-2.7427	0.31989	NA	NA
novel_circ_0001442	0	0.709273	-2.4813	0.36874	NA	NA
novel_circ_0001444	1.04181	0	3.0054	0.27361	NA	NA
novel_circ_0001446	0	3.31352	-4.6101	0.063252	NA	NA
novel_circ_0001447	3.92779	0.472848	2.5374	0.19077	0.44753	FALSE
novel_circ_0001449	0.694541	1.35635	-0.7481	0.75525	NA	NA
novel_circ_0001451	7.01248	0	6.0882	0.0061013	0.055084	FALSE
novel_circ_0001459	12.699	5.44883	1.1921	0.2198	0.48596	FALSE
novel_circ_0001461	1.31211	0	3.2415	0.23479	NA	NA
novel_circ_0001463	3.85082	0	5.2203	0.026215	NA	NA
novel_circ_0001465	8.0373	0.581292	3.2777	0.033858	0.13765	FALSE
novel_circ_0001466	0.656053	1.0968	-0.57076	0.80826	NA	NA
novel_circ_0001475	1.04181	0	3.0054	0.27361	NA	NA
novel_circ_0001479	0	4.66987	-5.0881	0.034815	0.14007	FALSE
novel_circ_0001480	0	6.71237	-5.594	0.016684	0.094676	FALSE
novel_circ_0001481	0	0.387528	-1.9658	0.47771	NA	NA
novel_circ_0001482	0.694541	0	2.6745	0.33242	NA	NA
novel_circ_0001488	8.52323	0	6.3428	0.0037343	0.042029	TRUE
novel_circ_0001489	3.66602	0	5.0422	0.036588	NA	NA
novel_circ_0001492	1.04181	0	3.0054	0.27361	NA	NA
novel_circ_0001493	0.656053	0	2.6364	0.33965	NA	NA
novel_circ_0001494	0	0.581292	-2.3241	0.40021	NA	NA
novel_circ_0001495	0	0.96882	-2.7788	0.31345	NA	NA
novel_circ_0001496	0	0.472848	-2.114	0.44472	NA	NA
novel_circ_0001497	0	0.775056	-2.5805	0.34969	NA	NA
novel_circ_0001498	11.1197	1.29056	2.8177	0.024838	0.1144	FALSE
novel_circ_0001502	19.4635	5.03428	1.8021	0.065509	0.21763	FALSE
novel_circ_0001507	0.694541	0.970771	-0.25212	0.91978	NA	NA
novel_circ_0001508	1.04181	0	3.0054	0.27361	NA	NA
novel_circ_0001510	0	0.970771	-2.6722	0.33264	NA	NA
novel_circ_0001512	1.67862	0.387528	1.5819	0.48778	NA	NA
novel_circ_0001514	1.64013	1.67809	-0.04237	0.98327	NA	NA
novel_circ_0001516	0.656053	0	2.6364	0.33965	NA	NA
novel_circ_0001517	3.47891	0.581292	2.0655	0.29152	NA	NA
novel_circ_0001518	2.95224	0	4.5392	0.072876	NA	NA
novel_circ_0001522	2.97994	0.775056	1.5385	0.43753	NA	NA
novel_circ_0001524	2.39241	0	4.3881	0.081891	NA	NA
novel_circ_0001526	0.98408	0	2.9652	0.28037	NA	NA
novel_circ_0001530	2.02589	1.2479	0.56522	0.76577	NA	NA
novel_circ_0001531	1.38908	4.19034	-1.3661	0.41378	0.68338	FALSE
novel_circ_0001534	1.96816	0	3.8996	0.13867	NA	NA
novel_circ_0001536	3.18937	0.970771	1.6124	0.41317	NA	NA
novel_circ_0001538	10.3612	2.21868	2.154	0.064476	0.21507	FALSE
novel_circ_0001541	2.96609	0	4.6973	0.057189	NA	NA
novel_circ_0001549	0	1.99984	-3.8659	0.13741	NA	NA
novel_circ_0001550	0	1.74388	-3.4895	0.19423	NA	NA
novel_circ_0001551	0	11.0421	-6.309	0.004443	0.046306	TRUE
novel_circ_0001555	1.4969	0	3.4024	0.20824	NA	NA
novel_circ_0001556	0.656053	0	2.6364	0.33965	NA	NA
novel_circ_0001558	2.19144	0.472848	1.7173	0.4281	NA	NA
novel_circ_0001559	0	0.472848	-2.114	0.44472	NA	NA
novel_circ_0001560	0	0.945697	-2.7427	0.31989	NA	NA
novel_circ_0001561	0	0.709273	-2.4813	0.36874	NA	NA
novel_circ_0001562	16.117	8.28397	0.89098	0.31905	0.59758	FALSE
novel_circ_0001563	0.997932	0	2.9211	0.28792	NA	NA
novel_circ_0001565	0	1.16258	-2.9322	0.28688	NA	NA
novel_circ_0001567	0	4.36847	-4.7428	0.057854	0.198	FALSE
novel_circ_0001568	0	2.42693	-3.8899	0.13847	NA	NA
novel_circ_0001569	1.4969	4.14768	-1.3958	0.40469	0.67957	FALSE
novel_circ_0001570	1.35059	0	3.4904	0.19134	NA	NA
novel_circ_0001573	2.70119	1.33322	0.86375	0.63068	NA	NA
novel_circ_0001576	1.38908	0	3.3284	0.22051	NA	NA
novel_circ_0001577	0	0.581292	-2.3241	0.40021	NA	NA
novel_circ_0001579	3.72376	5.14467	-0.42664	0.74787	0.89652	FALSE
novel_circ_0001580	7.4067	1.18212	2.3538	0.11557	0.32443	FALSE
novel_circ_0001582	6.59049	11.2202	-0.67897	0.52202	0.76374	FALSE
novel_circ_0001588	4.03254	0	5.1912	0.029585	NA	NA
novel_circ_0001591	4.10951	1.91452	0.95521	0.5544	0.78558	FALSE
novel_circ_0001597	0	1.18212	-2.9337	0.28661	NA	NA
novel_circ_0001598	4.69705	13.4408	-1.4253	0.18933	0.44596	FALSE
novel_circ_0001607	11.9752	0	4.8107	NA	NA	NA
novel_circ_0001609	17.9097	0	7.3133	0.00047248	0.012414	TRUE
novel_circ_0001613	32.8531	11.9569	1.4083	0.064751	0.21588	FALSE
novel_circ_0001614	6.41955	1.0968	2.2694	0.11211	0.31811	FALSE
novel_circ_0001615	181.919	13.0748	3.6921	1.2991e-08	4.3571e-06	TRUE
novel_circ_0001620	10.8494	1.63543	2.4629	0.043463	0.16135	FALSE
novel_circ_0001622	0.997932	0	2.9211	0.28792	NA	NA
novel_circ_0001623	15.8714	1.0968	3.5316	0.0021614	0.031247	TRUE
novel_circ_0001624	5.01969	4.77473	-0.0049014	0.99702	0.99851	FALSE
novel_circ_0001625	9.87922	7.34576	0.41846	0.67329	0.85405	FALSE
novel_circ_0001627	4.03254	14.6453	-1.7341	0.10136	0.29834	FALSE
novel_circ_0001628	9.83452	10.4307	-0.019664	0.98457	0.99405	FALSE
novel_circ_0001630	0	0.709273	-2.4813	0.36874	NA	NA
novel_circ_0001632	7.84487	2.26134	1.754	0.14824	0.38274	FALSE
novel_circ_0001633	6.66521	1.72075	1.7376	0.19619	0.45586	FALSE
novel_circ_0001634	4.66396	0.581292	2.5294	0.13965	0.36794	FALSE
novel_circ_0001635	5.07435	2.49581	0.8987	0.55089	0.78358	FALSE
novel_circ_0001636	8.20599	3.72059	1.0219	0.3926	0.67029	FALSE
novel_circ_0001641	0	1.56965	-3.4993	0.18828	NA	NA
novel_circ_0001642	4.03561	2.42498	0.67724	0.67872	0.85677	FALSE
novel_circ_0001643	6.36721	4.3872	0.48048	0.72953	0.88814	FALSE
novel_circ_0001644	0.997932	1.44362	-0.44784	0.83959	NA	NA
novel_circ_0001645	0.656053	2.10828	-1.3724	0.5183	NA	NA
novel_circ_0001647	2.34853	0.387528	2.0301	0.31918	NA	NA
novel_circ_0001648	1.4969	2.21868	-0.56185	0.7637	NA	NA
novel_circ_0001649	1.67862	1.35635	0.2224	0.91468	NA	NA
novel_circ_0001652	2.77816	0.472848	2.0149	0.36007	NA	NA
novel_circ_0001658	26.536	5.22999	2.2483	0.0076553	0.062019	FALSE
novel_circ_0001659	10.2927	1.89139	2.2093	0.11186	0.31769	FALSE
novel_circ_0001660	3.02382	0	4.8635	0.043413	NA	NA
novel_circ_0001662	20.2713	8.17048	1.2674	0.12289	0.33743	FALSE
novel_circ_0001663	3.29412	0	4.8556	0.046967	NA	NA
novel_circ_0001664	133.888	27.931	2.2092	0.00041641	0.011639	TRUE
novel_circ_0001667	5.35311	5.56427	-0.069393	0.95079	0.98305	FALSE
novel_circ_0001680	6.50812	3.63527	0.7254	0.56437	0.792	FALSE
novel_circ_0001682	4.67781	2.10828	0.97907	0.49173	0.74358	FALSE
novel_circ_0001684	1.67862	1.72075	-0.050281	0.97861	NA	NA
novel_circ_0001685	0.98408	2.86021	-1.302	0.50525	NA	NA
novel_circ_0001686	6.08613	18.6971	-1.5634	0.081926	0.25686	FALSE
novel_circ_0001687	8.85665	11.9945	-0.43539	0.6314	0.83443	FALSE
novel_circ_0001688	5.19602	1.52699	1.5364	0.28552	0.56284	FALSE
novel_circ_0001689	1.4969	6.33819	-1.9693	0.21512	0.47957	FALSE
novel_circ_0001690	0	1.99984	-3.8659	0.13741	NA	NA
novel_circ_0001698	3.35724	5.94675	-0.7171	0.58842	0.81004	FALSE
novel_circ_0001699	0	1.94154	-3.5569	0.18344	NA	NA
novel_circ_0001700	0.997932	8.07343	-2.8664	0.069277	0.22613	FALSE
novel_circ_0001701	0	0.96882	-2.7788	0.31345	NA	NA
novel_circ_0001703	14.5185	2.70911	2.2353	0.044021	0.16288	FALSE
novel_circ_0001706	0	3.49361	-4.5816	0.065634	NA	NA
novel_circ_0001708	0	2.42693	-3.8899	0.13847	NA	NA
novel_circ_0001709	0	0.472848	-2.114	0.44472	NA	NA
novel_circ_0001710	2.77816	0	4.4384	0.081385	NA	NA
novel_circ_0001711	0	0.581292	-2.3241	0.40021	NA	NA
novel_circ_0001712	0	0.970771	-2.6722	0.33264	NA	NA
novel_circ_0001713	0.694541	1.3583	-0.68759	0.76415	NA	NA
novel_circ_0001714	1.04181	2.21868	-0.89365	0.64213	NA	NA
novel_circ_0001716	1.31211	7.18098	-2.1156	0.20844	0.47144	FALSE
novel_circ_0001717	3.17552	7.01734	-1.0413	0.41251	0.68287	FALSE
novel_circ_0001718	0	1.3583	-3.2102	0.23387	NA	NA
novel_circ_0001719	0	0.387528	-1.9658	0.47771	NA	NA
novel_circ_0001720	0	1.16258	-2.9322	0.28688	NA	NA
novel_circ_0001721	0.997932	0	2.9211	0.28792	NA	NA
novel_circ_0001723	0.997932	0	2.9211	0.28792	NA	NA
novel_circ_0001725	2.04513	1.55011	0.3023	0.87962	NA	NA
novel_circ_0001726	0	0.472848	-2.114	0.44472	NA	NA
novel_circ_0001727	0	0.775056	-2.5805	0.34969	NA	NA
novel_circ_0001728	0	0.387528	-1.9658	0.47771	NA	NA
novel_circ_0001729	0	1.16258	-2.9322	0.28688	NA	NA
novel_circ_0001730	0.98408	3.87055	-1.6037	0.40282	0.67806	FALSE
novel_circ_0001732	34.1606	19.8689	0.73476	0.34618	0.62556	FALSE
novel_circ_0001733	3.35185	1.67809	0.83279	0.59477	0.81235	FALSE
novel_circ_0001734	0.98408	0	2.9652	0.28037	NA	NA
novel_circ_0001735	4.0079	1.74583	1.157	0.45279	0.71168	FALSE
novel_circ_0001736	18.0991	8.63633	1.0338	0.22539	0.49263	FALSE
novel_circ_0001737	0.694541	2.84068	-1.7151	0.39543	NA	NA
novel_circ_0001738	0.98408	1.48433	-0.4882	0.82191	NA	NA
novel_circ_0001739	0.98408	0	2.9652	0.28037	NA	NA
novel_circ_0001741	11.0204	14.7799	-0.42184	0.62792	0.83342	FALSE
novel_circ_0001742	3.30797	3.97899	-0.1978	0.90223	0.96377	FALSE
novel_circ_0001743	0.656053	0	2.6364	0.33965	NA	NA
novel_circ_0001744	4.23657	0.387528	2.8443	0.11413	0.32194	FALSE
novel_circ_0001748	12.3987	1.29056	2.9624	0.012156	0.081165	FALSE
novel_circ_0001749	21.002	4.13124	2.1682	0.029494	0.12514	FALSE
novel_circ_0001751	20.2181	23.4664	-0.16592	0.85155	0.94299	FALSE
novel_circ_0001753	5.2399	1.68004	1.6126	0.27192	0.54694	FALSE
novel_circ_0001754	1.67862	0	3.8383	0.14218	NA	NA
novel_circ_0001755	36.1095	14.6503	1.2743	0.065535	0.21763	FALSE
novel_circ_0001756	3.37109	0	5.0266	0.034761	NA	NA
novel_circ_0001757	10.6069	1.2479	2.769	0.025463	0.11551	FALSE
novel_circ_0001758	7.54994	1.63543	1.9552	0.13562	0.36028	FALSE
novel_circ_0001760	6.74219	0	6.0347	0.0067112	0.057821	FALSE
novel_circ_0001761	0.694541	0	2.6745	0.33242	NA	NA
novel_circ_0001762	1.96816	0	3.8996	0.13867	NA	NA
novel_circ_0001763	3.39573	0	4.932	0.042266	NA	NA
novel_circ_0001764	1.64013	0	3.6047	0.17836	NA	NA
novel_circ_0001765	17.0156	0	7.2928	0.0004517	0.012127	TRUE
novel_circ_0001766	4.96196	0.775056	2.2292	0.21387	0.47789	FALSE
novel_circ_0001768	6.85539	0	6.0551	0.0064564	0.057015	FALSE
novel_circ_0001770	0.98408	0	2.9652	0.28037	NA	NA
novel_circ_0001771	1.98201	0	4.068	0.11413	NA	NA
novel_circ_0001774	0.656053	0.387528	0.46529	0.86144	NA	NA
novel_circ_0001776	0	0.387528	-1.9658	0.47771	NA	NA
novel_circ_0001777	0.694541	0	2.6745	0.33242	NA	NA
novel_circ_0001780	34.2622	5.48091	2.6321	0.0010166	0.019595	TRUE
novel_circ_0001782	1.35059	0	3.4904	0.19134	NA	NA
novel_circ_0001783	3.92779	0	5.1142	0.03315	NA	NA
novel_circ_0001784	2.33467	0	4.3542	0.084996	NA	NA
novel_circ_0001785	20.5908	42.9913	-1.0559	0.1677	0.41403	FALSE
novel_circ_0001786	1.04181	0	3.0054	0.27361	NA	NA
novel_circ_0001788	6.52737	0	5.9852	0.0073424	0.060096	FALSE
novel_circ_0001790	0.98408	0	2.9652	0.28037	NA	NA
novel_circ_0001791	1.31211	3.87055	-1.2624	0.5026	0.75188	FALSE
novel_circ_0001793	0	1.45616	-3.1235	0.2528	NA	NA
novel_circ_0001794	18.8021	5.40259	1.7543	0.070107	0.22812	FALSE
novel_circ_0001796	0	0.387528	-1.9658	0.47771	NA	NA
novel_circ_0001797	0	0.709273	-2.4813	0.36874	NA	NA
novel_circ_0001798	0.656053	1.56965	-0.99378	0.65707	NA	NA
novel_circ_0001801	1.04181	3.16437	-1.3772	0.44218	0.70555	FALSE
novel_circ_0001802	2.37316	0	4.384	0.082099	NA	NA
novel_circ_0001803	1.04181	0	3.0054	0.27361	NA	NA
novel_circ_0001805	1.31211	0	3.2415	0.23479	NA	NA
novel_circ_0001807	3.72376	3.48107	0.18564	0.89846	0.96214	FALSE
novel_circ_0001808	0.997932	0	2.9211	0.28792	NA	NA
novel_circ_0001809	2.48098	0.775056	1.304	0.5241	NA	NA
novel_circ_0001810	4.04639	2.68957	0.48257	0.73692	0.89236	FALSE
novel_circ_0001811	54.0261	82.16	-0.59989	0.29163	0.56851	FALSE
novel_circ_0001812	0.997932	0	2.9211	0.28792	NA	NA
novel_circ_0001813	1.67862	1.29056	0.29822	0.87824	NA	NA
novel_circ_0001814	5.14368	6.04217	-0.25024	0.84718	0.94256	FALSE
novel_circ_0001815	2.35392	1.35635	0.6349	0.74746	NA	NA
novel_circ_0001817	0	0.970771	-2.6722	0.33264	NA	NA
novel_circ_0001818	15.4279	0	7.1764	0.00058817	0.014192	TRUE
novel_circ_0001819	0.656053	0	2.6364	0.33965	NA	NA
novel_circ_0001820	3.60829	0	4.846	0.050841	NA	NA
novel_circ_0001822	0.656053	0	2.6364	0.33965	NA	NA
novel_circ_0001824	6.84154	5.78116	0.22617	0.83656	0.93777	FALSE
novel_circ_0001825	2.43089	0	4.2291	0.10126	NA	NA
novel_circ_0001826	1.67862	0.387528	1.5819	0.48778	NA	NA
novel_circ_0001827	3.52279	35.0894	-3.1671	NA	NA	NA
novel_circ_0001828	2.19144	9.35145	-2.0088	0.12384	0.3388	FALSE
novel_circ_0001829	2.29619	0	4.1455	0.11008	NA	NA
novel_circ_0001831	0	1.76341	-3.6805	0.16192	NA	NA
novel_circ_0001832	0	1.8292	-3.7362	0.15458	NA	NA
novel_circ_0001836	9.09917	1.45616	2.7047	0.063623	0.21289	FALSE
novel_circ_0001837	4.66935	0.709273	2.3354	0.20001	0.46041	FALSE
novel_circ_0001838	4.63086	0	5.3672	0.023291	0.11138	FALSE
novel_circ_0001839	2.62421	8.8747	-1.5863	0.24434	0.51656	FALSE
novel_circ_0001842	0	0.581292	-2.3241	0.40021	NA	NA
novel_circ_0001843	3.0677	0.970771	1.6165	0.40927	NA	NA
novel_circ_0001844	16.5444	12.1311	0.41277	0.62432	0.83201	FALSE
novel_circ_0001845	17.1374	0.472848	4.7192	0.00046051	0.012307	TRUE
novel_circ_0001846	3.79308	0.970771	1.8958	0.31739	0.59621	FALSE
novel_circ_0001847	2.04513	0	4.1463	0.10573	NA	NA
novel_circ_0001848	4.05178	6.56517	-0.62454	0.61687	0.82859	FALSE
novel_circ_0001851	0	0.472848	-2.114	0.44472	NA	NA
novel_circ_0001854	11.9651	25.9304	-1.0502	0.29349	0.57081	FALSE
novel_circ_0001856	0.694541	0	2.6745	0.33242	NA	NA
novel_circ_0001857	8.74883	1.91647	2.1522	0.09661	0.28815	FALSE
novel_circ_0001858	11.3815	0.472848	4.1351	0.0038136	0.042542	TRUE
novel_circ_0001859	5.76125	0	5.6742	0.014391	0.08806	FALSE
novel_circ_0001868	11.9628	6.46226	0.89077	0.34661	0.62602	FALSE
novel_circ_0001869	6.22398	2.8747	1.1043	0.41361	0.68338	FALSE
novel_circ_0001875	0	2.42693	-3.8899	0.13847	NA	NA
novel_circ_0001876	14.4461	3.78132	1.8469	0.10804	0.31186	FALSE
novel_circ_0001877	2.33467	4.96345	-0.97282	0.49141	0.7434	FALSE
novel_circ_0001879	2.08362	1.05414	0.78231	0.70468	NA	NA
novel_circ_0001882	7.7956	3.57144	1.0537	0.42942	0.69541	FALSE
novel_circ_0001891	0	2.42693	-3.8899	0.13847	NA	NA
novel_circ_0001893	12.6967	10.4005	0.31739	0.74659	0.89641	FALSE
novel_circ_0001894	3.46506	8.12667	-1.1246	0.38817	0.66753	FALSE
novel_circ_0001897	0	1.93959	-3.7719	0.14934	NA	NA
novel_circ_0001898	7.82788	9.69747	-0.29207	0.77144	0.90892	FALSE
novel_circ_0001899	2.39241	4.86754	-0.90542	0.52161	0.76363	FALSE
novel_circ_0001905	0	0.581292	-2.3241	0.40021	NA	NA
novel_circ_0001906	0.98408	0	2.9652	0.28037	NA	NA
novel_circ_0001907	18.2207	52.1605	-1.4844	0.063626	0.21289	FALSE
novel_circ_0001909	1.04181	5.58935	-2.1473	0.17479	0.42482	FALSE
novel_circ_0001910	5.07435	22.9336	-2.0495	0.036895	0.14465	FALSE
novel_circ_0001911	0	0.775056	-2.5805	0.34969	NA	NA
novel_circ_0001912	0	0.472848	-2.114	0.44472	NA	NA
novel_circ_0001915	2.9938	5.30163	-0.75679	0.65637	0.84503	FALSE
novel_circ_0001916	0.694541	2.92795	-1.7548	0.35105	NA	NA
novel_circ_0001917	5.03586	12.0226	-1.1792	0.28435	0.56202	FALSE
novel_circ_0001919	0	0.581292	-2.3241	0.40021	NA	NA
novel_circ_0001920	2.02589	3.31352	-0.65091	0.69517	0.8675	FALSE
novel_circ_0001923	1.04181	1.72075	-0.61229	0.7719	NA	NA
novel_circ_0001926	54.6513	39.3837	0.46084	0.4555	0.71407	FALSE
novel_circ_0001927	24.196	30.459	-0.30838	0.65798	0.84508	FALSE
novel_circ_0001929	0	1.2479	-3.1621	0.24293	NA	NA
novel_circ_0001930	0	1.16258	-2.9322	0.28688	NA	NA
novel_circ_0001932	0.656053	0.581292	0.0959	0.97073	NA	NA
novel_circ_0001939	0	2.42693	-3.8899	0.13847	NA	NA
novel_circ_0001940	0	0.96882	-2.7788	0.31345	NA	NA
novel_circ_0001941	0	0.472848	-2.114	0.44472	NA	NA
novel_circ_0001942	1.69786	3.80086	-1.0121	0.50917	0.75511	FALSE
novel_circ_0001943	50.4317	139.224	-1.4497	0.0085472	0.065683	FALSE
novel_circ_0001944	4.3059	6.96523	-0.69366	0.57978	0.80504	FALSE
novel_circ_0001945	0	0.709273	-2.4813	0.36874	NA	NA
novel_circ_0001946	0	1.52699	-3.4656	0.19327	NA	NA
novel_circ_0001947	8.85126	12.883	-0.56581	0.54214	0.77773	FALSE
novel_circ_0001949	0	2.31653	-4.1275	0.10235	NA	NA
novel_circ_0001950	5.61801	5.89465	-0.11536	0.93359	0.97573	FALSE
novel_circ_0001951	0	0.387528	-1.9658	0.47771	NA	NA
novel_circ_0001953	0	1.92901	-3.722	0.15586	NA	NA
novel_circ_0001954	1.35059	0.581292	0.89573	0.69746	NA	NA
novel_circ_0001956	0.997932	0	2.9211	0.28792	NA	NA
novel_circ_0001957	0	1.45616	-3.1235	0.2528	NA	NA
novel_circ_0001958	0	1.0968	-2.9627	0.27845	NA	NA
novel_circ_0001960	16.7977	10.736	0.64903	0.42761	0.69452	FALSE
novel_circ_0001961	1.67862	0.472848	1.4188	0.52973	NA	NA
novel_circ_0001966	1.04181	0	3.0054	0.27361	NA	NA
novel_circ_0001967	0	0.581292	-2.3241	0.40021	NA	NA
novel_circ_0001970	0	4.75714	-5.2075	0.027417	0.12005	FALSE
novel_circ_0001974	0	0.775056	-2.5805	0.34969	NA	NA
novel_circ_0001977	6.14161	4.64675	0.32083	0.80126	0.9251	FALSE
novel_circ_0001981	0	2.1936	-4.0066	0.12031	NA	NA
novel_circ_0001983	4.03254	2.73223	0.48283	0.75492	0.90091	FALSE
novel_circ_0001984	8.12281	17.5933	-1.0323	0.31691	0.59621	FALSE
novel_circ_0001985	3.338	3.87169	-0.20824	0.8918	0.95869	FALSE
novel_circ_0001987	0	0.387528	-1.9658	0.47771	NA	NA
novel_circ_0001988	0	0.472848	-2.114	0.44472	NA	NA
novel_circ_0001989	0	1.8292	-3.7362	0.15458	NA	NA
novel_circ_0001990	0	1.87186	-3.7749	0.14919	NA	NA
novel_circ_0001996	0	0.387528	-1.9658	0.47771	NA	NA
novel_circ_0001997	4.07949	6.52251	-0.66483	0.60111	0.81836	FALSE
novel_circ_0001998	0	0.472848	-2.114	0.44472	NA	NA
novel_circ_0001999	0	0.472848	-2.114	0.44472	NA	NA
novel_circ_0002000	0	0.472848	-2.114	0.44472	NA	NA
novel_circ_0002001	1.64013	0	3.6047	0.17836	NA	NA
novel_circ_0002002	0.694541	0	2.6745	0.33242	NA	NA
novel_circ_0002003	0	0.581292	-2.3241	0.40021	NA	NA
novel_circ_0002004	0	0.970771	-2.6722	0.33264	NA	NA
novel_circ_0002006	2.48098	1.05414	0.97908	0.60191	NA	NA
novel_circ_0002008	0	0.387528	-1.9658	0.47771	NA	NA
novel_circ_0002009	0	1.99984	-3.8659	0.13741	NA	NA
novel_circ_0002011	1.73635	2.90287	-0.65347	0.72683	0.88631	FALSE
novel_circ_0002015	7.65775	2.68957	1.3261	0.29899	0.57691	FALSE
novel_circ_0002019	8.87589	19.1069	-1.1013	0.1946	0.45272	FALSE
novel_circ_0002025	3.31875	7.42164	-1.0747	0.44865	0.70856	FALSE
novel_circ_0002026	1.69786	0	3.8546	0.14006	NA	NA
novel_circ_0002027	0	0.96882	-2.7788	0.31345	NA	NA
novel_circ_0002028	0	0.775056	-2.5805	0.34969	NA	NA
novel_circ_0002030	1.04181	4.68826	-1.8583	0.27273	0.54725	FALSE
novel_circ_0002031	0	3.42587	-4.7058	0.053337	NA	NA
novel_circ_0002032	0	1.45616	-3.1235	0.2528	NA	NA
novel_circ_0002033	0	0.970771	-2.6722	0.33264	NA	NA
novel_circ_0002036	2.15295	1.45616	0.56688	0.77994	NA	NA
novel_circ_0002039	7.74551	2.30204	1.5638	0.2136	0.47744	FALSE
novel_circ_0002040	3.02382	0.945697	1.4131	0.43818	NA	NA
novel_circ_0002041	1.38908	0.775056	0.60339	0.79883	NA	NA
novel_circ_0002042	4.5646	0.581292	2.4922	0.14499	0.37741	FALSE
novel_circ_0002043	0.656053	0.472848	0.30765	0.90756	NA	NA
novel_circ_0002044	3.80694	1.87186	0.83487	0.61268	0.82594	FALSE
novel_circ_0002046	1.38908	5.53415	-1.7811	0.25051	0.52341	FALSE
novel_circ_0002052	0	0.472848	-2.114	0.44472	NA	NA
novel_circ_0002053	0	0.472848	-2.114	0.44472	NA	NA
novel_circ_0002054	0	2.12782	-3.7732	0.15395	NA	NA
novel_circ_0002056	0	1.44167	-3.3797	0.20687	NA	NA
novel_circ_0002057	4.29205	1.33322	1.4428	0.38713	0.66673	FALSE
novel_circ_0002058	0	2.25938	-4.052	0.11525	NA	NA
novel_circ_0002062	12.1646	5.59245	1.0105	0.35345	0.63225	FALSE
novel_circ_0002063	49.9698	24.7967	0.96775	0.18214	0.43561	FALSE
novel_circ_0002067	1.4969	0	3.4024	0.20824	NA	NA
novel_circ_0002068	175.377	45.1457	1.9113	0.0038367	0.042542	TRUE
novel_circ_0002071	0.997932	0	2.9211	0.28792	NA	NA
novel_circ_0002073	10.4798	13.9617	-0.42777	0.65153	0.84345	FALSE
novel_circ_0002074	24.3615	7.76536	1.638	0.042088	0.15787	FALSE
novel_circ_0002075	6.81691	0.581292	3.0477	0.051881	0.18326	FALSE
novel_circ_0002076	1.35059	0	3.4904	0.19134	NA	NA
novel_circ_0002079	0.656053	0	2.6364	0.33965	NA	NA
novel_circ_0002080	2.04513	0	4.1463	0.10573	NA	NA
novel_circ_0002081	1.04181	0.860376	0.18898	0.93478	NA	NA
novel_circ_0002082	1.35059	0	3.4904	0.19134	NA	NA
novel_circ_0002083	5.18217	2.40185	1.1155	0.43378	0.69913	FALSE
novel_circ_0002085	1.67862	0.775056	0.85273	0.6956	NA	NA
novel_circ_0002088	2.809	5.17365	-0.78179	0.58873	0.81009	FALSE
novel_circ_0002089	0	0.387528	-1.9658	0.47771	NA	NA
novel_circ_0002091	0.98408	5.17365	-2.0392	0.22293	0.48965	FALSE
novel_circ_0002094	2.04513	1.8292	0.10833	0.95261	NA	NA
novel_circ_0002095	0	0.387528	-1.9658	0.47771	NA	NA
novel_circ_0002097	1.4969	0	3.4024	0.20824	NA	NA
novel_circ_0002099	2.03974	0.709273	1.1909	0.57738	NA	NA
novel_circ_0002100	1.4969	2.30204	-0.63981	0.7447	NA	NA
novel_circ_0002101	0.98408	2.64691	-1.2073	0.54343	NA	NA
novel_circ_0002106	0.656053	0	2.6364	0.33965	NA	NA
novel_circ_0002107	0	3.29984	-4.4861	0.073352	NA	NA
novel_circ_0002108	1.38908	10.6088	-2.6301	0.07244	0.23339	FALSE
novel_circ_0002110	1.64013	20.8716	-2.4688	NA	NA	NA
novel_circ_0002111	0	2.21868	-4.0988	0.10527	NA	NA
novel_circ_0002112	0.656053	43.3254	-4.9635	NA	NA	NA
novel_circ_0002114	0	3.84352	-4.896	0.041754	NA	NA
novel_circ_0002115	0	1.16258	-2.9322	0.28688	NA	NA
novel_circ_0002117	0.656053	0	2.6364	0.33965	NA	NA
novel_circ_0002118	8.81196	0	6.3937	0.0034641	0.040767	TRUE
novel_circ_0002131	1.99586	7.65497	-1.919	0.18033	0.43285	FALSE
novel_circ_0002132	2.03974	2.96866	-0.55163	0.74594	0.89633	FALSE
novel_circ_0002133	1.67862	1.33322	0.26419	0.89203	NA	NA
novel_circ_0002134	23.2065	21.2593	0.10092	0.89462	0.95987	FALSE
novel_circ_0002137	0.656053	0.581292	0.0959	0.97073	NA	NA
novel_circ_0002138	3.35724	0	4.9168	0.043117	NA	NA
novel_circ_0002141	2.53871	0	4.4447	0.076607	NA	NA
novel_circ_0002143	1.04181	1.45616	-0.283	0.90295	NA	NA
novel_circ_0002146	0	0.96882	-2.7788	0.31345	NA	NA
novel_circ_0002149	2.49483	5.75804	-1.2052	0.42261	0.68942	FALSE
novel_circ_0002150	0	0.945697	-2.7427	0.31989	NA	NA
novel_circ_0002154	0.656053	0.96882	-0.42049	0.86651	NA	NA
novel_circ_0002158	3.08155	2.27892	0.3443	0.8398	0.93905	FALSE
novel_circ_0002159	2.88598	1.44167	0.79709	0.65379	0.84401	FALSE
novel_circ_0002160	0.656053	0.472848	0.30765	0.90756	NA	NA
novel_circ_0002161	7.52837	7.43303	0.00093319	0.9994	0.9994	FALSE
novel_circ_0002162	0	0.472848	-2.114	0.44472	NA	NA
novel_circ_0002165	0	0.96882	-2.7788	0.31345	NA	NA
novel_circ_0002166	0.656053	0.472848	0.30765	0.90756	NA	NA
novel_circ_0002168	6.52737	9.78637	-0.58708	0.55901	0.78762	FALSE
novel_circ_0002169	2.70119	0.581292	1.7733	0.38406	NA	NA
novel_circ_0002173	0.656053	1.18212	-0.62184	0.79974	NA	NA
novel_circ_0002178	0	0.387528	-1.9658	0.47771	NA	NA
novel_circ_0002179	0	1.72075	-3.6481	0.16639	NA	NA
novel_circ_0002180	0	0.472848	-2.114	0.44472	NA	NA
novel_circ_0002182	0	1.45616	-3.1235	0.2528	NA	NA
novel_circ_0002184	3.69912	2.55296	0.57055	0.68291	0.8585	FALSE
novel_circ_0002185	0	0.581292	-2.3241	0.40021	NA	NA
novel_circ_0002190	1.04181	3.95701	-1.6789	0.36111	0.63947	FALSE
novel_circ_0002193	0	0.387528	-1.9658	0.47771	NA	NA
novel_circ_0002194	3.72376	3.41838	0.099839	0.94892	0.98252	FALSE
novel_circ_0002196	1.73635	0.472848	1.4026	0.55398	NA	NA
novel_circ_0002197	0.98408	7.44476	-2.5928	0.11462	0.3225	FALSE
novel_circ_0002200	10.8825	6.96523	0.63209	0.50273	0.75188	FALSE
novel_circ_0002201	0	0.472848	-2.114	0.44472	NA	NA
novel_circ_0002202	5.82662	0	5.7091	0.013499	0.085265	FALSE
novel_circ_0002204	38.9347	30.1762	0.34755	0.62208	0.83167	FALSE
novel_circ_0002205	0.656053	0	2.6364	0.33965	NA	NA
novel_circ_0002206	3.73222	4.59236	-0.22975	0.8839	0.95609	FALSE
novel_circ_0002207	15.3586	1.41855	3.1714	0.010719	0.075449	FALSE
novel_circ_0002214	0.694541	0.472848	0.35709	0.8923	NA	NA
novel_circ_0002219	0.656053	0	2.6364	0.33965	NA	NA
novel_circ_0002220	1.04181	0	3.0054	0.27361	NA	NA
novel_circ_0002227	0	0.472848	-2.114	0.44472	NA	NA
novel_circ_0002228	5.30077	4.41032	0.21029	0.87495	0.95217	FALSE
novel_circ_0002229	0.694541	0.709273	-0.030799	0.99042	NA	NA
novel_circ_0002230	94.0918	79.9951	0.23337	0.68608	0.86152	FALSE
novel_circ_0002231	15.6235	13.4005	0.20739	0.79716	0.92259	FALSE
novel_circ_0002232	4.74093	0.96882	1.9477	0.2372	0.50745	FALSE
novel_circ_0002234	8.53941	1.92901	2.1891	0.099662	0.29464	FALSE
novel_circ_0002235	0.694541	1.29056	-0.716	0.75425	NA	NA
novel_circ_0002236	1.31211	1.0968	0.19561	0.92874	NA	NA
novel_circ_0002237	0.694541	0.472848	0.35709	0.8923	NA	NA
novel_circ_0002239	1.35059	0.709273	0.71653	0.75263	NA	NA
novel_circ_0002240	0	4.36847	-4.7428	0.057854	0.198	FALSE
novel_circ_0002241	0	1.35635	-3.1083	0.25625	NA	NA
novel_circ_0002242	0	3.61573	-4.7226	0.055662	NA	NA
novel_circ_0002243	1.31211	19.6229	-3.5479	0.0080722	0.063929	FALSE
novel_circ_0002244	0	5.82463	-5.145	0.035361	0.1406	FALSE
novel_circ_0002247	0.98408	2.45315	-1.1102	0.58089	NA	NA
novel_circ_0002248	1.31211	0	3.2415	0.23479	NA	NA
novel_circ_0002249	0	0.581292	-2.3241	0.40021	NA	NA
novel_circ_0002251	2.04513	0.581292	1.4085	0.51275	NA	NA
novel_circ_0002252	0	1.67809	-3.6112	0.1717	NA	NA
novel_circ_0002253	0.997932	0.96882	-0.063656	0.979	NA	NA
novel_circ_0002254	2.77816	0	4.4384	0.081385	NA	NA
novel_circ_0002256	1.4969	1.74388	-0.26873	0.90236	NA	NA
novel_circ_0002257	1.04181	0	3.0054	0.27361	NA	NA
novel_circ_0002258	1.31211	0.387528	1.2271	0.62151	NA	NA
novel_circ_0002259	2.9938	0	4.5061	0.075325	NA	NA
novel_circ_0002261	1.4969	0	3.4024	0.20824	NA	NA
novel_circ_0002266	2.37316	1.16258	0.82346	0.67953	NA	NA
novel_circ_0002267	1.31211	0	3.2415	0.23479	NA	NA
novel_circ_0002268	2.809	0.775056	1.4706	0.46203	NA	NA
novel_circ_0002269	1.04181	0	3.0054	0.27361	NA	NA
novel_circ_0002270	6.79146	16.0975	-1.17	0.25214	0.52509	FALSE
novel_circ_0002272	3.338	2.61874	0.3749	0.81936	0.9309	FALSE
novel_circ_0002274	0	17.9178	-6.8764	0.0015812	0.02542	TRUE
novel_circ_0002275	5.89595	20.0409	-1.7007	0.052141	0.18403	FALSE
novel_circ_0002276	3.39573	7.28388	-0.95766	0.46166	0.71914	FALSE
novel_circ_0002277	0	4.36847	-4.7428	0.057854	0.198	FALSE
novel_circ_0002279	0.694541	0	2.6745	0.33242	NA	NA
novel_circ_0002280	1.04181	0	3.0054	0.27361	NA	NA
novel_circ_0002282	1.38908	0.387528	1.2889	0.60142	NA	NA
novel_circ_0002284	13.9726	5.92168	1.2073	0.20914	0.47204	FALSE
novel_circ_0002289	3.88391	1.44167	1.1806	0.48491	0.73927	FALSE
novel_circ_0002291	3.96402	1.99984	0.82866	0.61105	0.8254	FALSE
novel_circ_0002294	0	0.709273	-2.4813	0.36874	NA	NA
novel_circ_0002295	1.04181	0.387528	0.94964	0.71055	NA	NA
novel_circ_0002297	3.02382	1.63543	0.71989	0.65566	0.84472	FALSE
novel_circ_0002299	6.04765	3.09664	0.84578	0.51512	0.75993	FALSE
novel_circ_0002301	1.38908	3.18196	-1.0385	0.58249	0.8066	FALSE
novel_circ_0002305	4.4183	15.5063	-1.7027	0.17466	0.42466	FALSE
novel_circ_0002311	4.42676	21.8424	-1.6039	NA	NA	NA
novel_circ_0002315	1.67862	1.68004	0.080719	0.96639	NA	NA
novel_circ_0002320	0	1.45616	-3.1235	0.2528	NA	NA
novel_circ_0002321	10.4275	13.4534	-0.29294	0.77341	0.90973	FALSE
novel_circ_0002322	0	1.16258	-2.9322	0.28688	NA	NA
novel_circ_0002323	0.656053	0.581292	0.0959	0.97073	NA	NA
novel_circ_0002324	3.67448	0	5.1311	0.030026	NA	NA
novel_circ_0002338	0.997932	0	2.9211	0.28792	NA	NA
novel_circ_0002339	0	0.472848	-2.114	0.44472	NA	NA
novel_circ_0002340	2.02589	0	4.1372	0.10661	NA	NA
novel_circ_0002343	1.99586	1.16258	0.53797	0.80682	NA	NA
novel_circ_0002344	0	1.0968	-2.9627	0.27845	NA	NA
novel_circ_0002345	0	3.3977	-4.3831	0.085953	NA	NA
novel_circ_0002347	2.03974	0	4.1089	0.10957	NA	NA
novel_circ_0002348	22.5913	10.1684	1.0983	0.19134	0.44822	FALSE
novel_circ_0002349	1.64013	0	3.6047	0.17836	NA	NA
novel_circ_0002350	0.656053	0.581292	0.0959	0.97073	NA	NA
novel_circ_0002351	2.08362	1.05414	0.78231	0.70468	NA	NA
novel_circ_0002353	10.2265	5.76862	0.75809	0.44971	0.70947	FALSE
novel_circ_0002354	2.70119	0.581292	1.7733	0.38406	NA	NA
novel_circ_0002355	8.47008	1.29056	2.4307	0.093812	0.28199	FALSE
novel_circ_0002359	2.08362	0	3.9846	0.12827	NA	NA
novel_circ_0002361	1.99586	3.67793	-0.8794	0.62252	0.83167	FALSE
novel_circ_0002363	0	2.62379	-4.2701	0.092224	NA	NA
novel_circ_0002364	0	3.57697	-4.7664	0.049615	NA	NA
novel_circ_0002365	6.54661	9.95148	-0.61451	0.54225	0.77773	FALSE
novel_circ_0002366	3.8893	0	5.2249	0.026189	NA	NA
novel_circ_0002367	0	0.581292	-2.3241	0.40021	NA	NA
novel_circ_0002368	0.98408	0	2.9652	0.28037	NA	NA
novel_circ_0002372	0.694541	0	2.6745	0.33242	NA	NA
novel_circ_0002377	10.5268	0	6.6438	0.00205	0.029894	TRUE
novel_circ_0002378	7.45911	0	6.1529	0.0055843	0.052245	FALSE
novel_circ_0002379	3.37109	0.472848	2.3838	0.2012	NA	NA
novel_circ_0002380	1.04181	0.970771	0.18216	0.9399	NA	NA
novel_circ_0002381	0	1.84369	-3.6572	0.16464	NA	NA
novel_circ_0002382	0	3.1362	-4.43	0.077819	NA	NA
novel_circ_0002383	1.31211	0	3.2415	0.23479	NA	NA
novel_circ_0002386	1.31211	0	3.2415	0.23479	NA	NA
novel_circ_0002387	0	0.387528	-1.9658	0.47771	NA	NA
novel_circ_0002388	3.00997	1.74388	0.64574	0.72882	0.88803	FALSE
novel_circ_0002390	1.04181	0	3.0054	0.27361	NA	NA
novel_circ_0002393	13.6114	31.9121	-1.1922	0.12579	0.3419	FALSE
novel_circ_0002394	1.38908	7.01929	-2.015	0.24126	0.51279	FALSE
novel_circ_0002395	4.70244	11.8383	-1.2548	0.22504	0.49235	FALSE
novel_circ_0002396	5.31687	0	5.5544	0.01739	0.096326	FALSE
novel_circ_0002397	0.997932	0	2.9211	0.28792	NA	NA
novel_circ_0002399	0.997932	0	2.9211	0.28792	NA	NA
novel_circ_0002400	0	1.55011	-3.3108	0.22224	NA	NA
novel_circ_0002401	1.04181	0	3.0054	0.27361	NA	NA
novel_circ_0002402	5.01123	4.55279	0.1501	0.9006	0.96306	FALSE
novel_circ_0002403	189.803	60.9696	1.6229	0.0023772	0.033015	TRUE
novel_circ_0002404	0	1.55206	-3.4237	0.19918	NA	NA
novel_circ_0002405	0	1.45616	-3.1235	0.2528	NA	NA
novel_circ_0002406	0.656053	0	2.6364	0.33965	NA	NA
novel_circ_0002407	7.79785	1.29056	2.3104	0.08673	0.26626	FALSE
novel_circ_0002408	2.73428	1.94154	0.52543	0.78397	0.91629	FALSE
novel_circ_0002410	18.1537	0.581292	4.432	0.00044043	0.012059	TRUE
novel_circ_0002411	2.48098	1.94154	0.38849	0.8411	0.93973	FALSE
novel_circ_0002412	7.16418	1.33322	2.1684	0.11185	0.31769	FALSE
novel_circ_0002414	3.28027	2.79997	0.23392	0.8878	0.95699	FALSE
novel_circ_0002415	6.27092	8.93185	-0.47839	0.68774	0.86268	FALSE
novel_circ_0002416	11.7318	33.497	-1.5048	0.061244	0.20658	FALSE
novel_circ_0002417	3.43422	5.62891	-0.57722	0.70969	0.87578	FALSE
novel_circ_0002418	0	1.2479	-3.1621	0.24293	NA	NA
novel_circ_0002419	0	0.945697	-2.7427	0.31989	NA	NA
novel_circ_0002420	0	0.581292	-2.3241	0.40021	NA	NA
novel_circ_0002426	1.04181	0	3.0054	0.27361	NA	NA
novel_circ_0002429	1.96816	1.29056	0.49048	0.80967	NA	NA
novel_circ_0002430	0	0.709273	-2.4813	0.36874	NA	NA
novel_circ_0002431	10.8217	24.8841	-1.1599	0.16101	0.40439	FALSE
novel_circ_0002434	0	1.63543	-3.5694	0.17796	NA	NA
novel_circ_0002435	4.07949	5.15721	-0.34854	0.79381	0.9204	FALSE
novel_circ_0002438	0	0.860376	-2.6646	0.33403	NA	NA
novel_circ_0002440	0	3.05398	-4.4908	0.072475	NA	NA
novel_circ_0002444	0	6.25596	-5.5741	0.015625	0.091938	FALSE
novel_circ_0002446	0	0.945697	-2.7427	0.31989	NA	NA
novel_circ_0002449	8.91977	7.14256	0.26057	0.81579	0.92995	FALSE
novel_circ_0002451	17.299	48.1895	-1.4606	0.053407	0.18737	FALSE
novel_circ_0002453	41.0268	76.6953	-0.89881	0.15709	0.39824	FALSE
novel_circ_0002456	0	0.709273	-2.4813	0.36874	NA	NA
novel_circ_0002457	1.98201	6.20076	-1.5661	0.25412	0.52708	FALSE
novel_circ_0002468	58.1279	1.0968	5.3694	1.1038e-08	3.8969e-06	TRUE
novel_circ_0002469	47.5605	23.1829	0.99884	0.1576	0.39938	FALSE
novel_circ_0002476	1.04181	26.9286	-4.399	0.00019216	0.0072012	TRUE
novel_circ_0002478	3.37649	2.53847	0.34495	0.82942	0.93446	FALSE
novel_circ_0002481	19.8108	0.775056	4.1978	0.00044626	0.012071	TRUE
novel_circ_0002482	11.1197	6.7433	0.75652	0.46445	0.72235	FALSE
novel_circ_0002484	22.4134	3.8134	2.5332	0.0063214	0.056614	FALSE
novel_circ_0002485	6.22398	4.00716	0.64866	0.57837	0.80358	FALSE
novel_circ_0002487	2.15295	0	4.1822	0.10167	NA	NA
novel_circ_0002488	0.694541	0.709273	-0.030799	0.99042	NA	NA
novel_circ_0002489	4.04639	6.52251	-0.65084	0.57172	0.79781	FALSE
novel_circ_0002490	1.98201	1.8292	0.028074	0.98783	NA	NA
novel_circ_0002491	25.9269	60.069	-1.1802	0.08019	0.2523	FALSE
novel_circ_0002494	0.694541	0.860376	-0.25258	0.91655	NA	NA
novel_circ_0002495	6.86925	6.84035	-0.054623	0.96318	0.98659	FALSE
novel_circ_0002496	2.6904	0	4.5183	0.070553	NA	NA
novel_circ_0002498	1.31211	0	3.2415	0.23479	NA	NA
novel_circ_0002499	1.31211	0	3.2415	0.23479	NA	NA
novel_circ_0002500	6.65982	0	5.9991	0.0072435	0.059765	FALSE
novel_circ_0002502	5.86592	0	5.8025	0.010344	0.07411	FALSE
novel_circ_0002503	16.2549	16.2126	0.052658	0.95476	0.98327	FALSE
novel_circ_0002504	1.38908	0	3.3284	0.22051	NA	NA
novel_circ_0002505	1.04181	0.581292	0.56886	0.82001	NA	NA
novel_circ_0002506	0	1.0968	-2.9627	0.27845	NA	NA
novel_circ_0002507	8.95287	10.1949	-0.21308	0.83558	0.93705	FALSE
novel_circ_0002508	0.997932	1.72075	-0.76241	0.7204	NA	NA
novel_circ_0002509	6.77221	2.60425	1.2217	0.40371	0.67838	FALSE
novel_circ_0002511	6.72294	10.7912	-0.63967	0.50537	0.75338	FALSE
novel_circ_0002512	0	3.17691	-4.6167	0.059362	NA	NA
novel_circ_0002514	0.694541	0	2.6745	0.33242	NA	NA
novel_circ_0002515	0	1.84369	-3.6572	0.16464	NA	NA
novel_circ_0002516	3.38494	0	4.8842	0.044999	NA	NA
novel_circ_0002517	0	1.0968	-2.9627	0.27845	NA	NA
novel_circ_0002519	2.62421	0	4.3559	0.088902	NA	NA
novel_circ_0002520	0.694541	0	2.6745	0.33242	NA	NA
novel_circ_0002521	2.6958	0.581292	1.7726	0.35737	NA	NA
novel_circ_0002523	0.997932	0	2.9211	0.28792	NA	NA
novel_circ_0002524	0.997932	8.18302	-2.98	0.04484	0.16521	FALSE
novel_circ_0002526	0	0.581292	-2.3241	0.40021	NA	NA
novel_circ_0002528	4.74632	5.00806	-0.016642	0.9897	0.99597	FALSE
novel_circ_0002533	0	2.91231	-4.1587	0.10777	NA	NA
novel_circ_0002534	1.4969	0	3.4024	0.20824	NA	NA
novel_circ_0002535	10.9734	3.54995	1.4667	0.19801	0.45864	FALSE
novel_circ_0002537	0.694541	1.94154	-1.0708	0.64275	NA	NA
novel_circ_0002541	11.2683	8.8226	0.30553	0.74749	0.89652	FALSE
novel_circ_0002543	3.8893	2.88334	0.32582	0.82199	0.93251	FALSE
novel_circ_0002544	1.98201	9.02271	-2.0134	0.17435	0.42436	FALSE
novel_circ_0002546	3.76224	1.55011	1.0698	0.55599	0.78607	FALSE
novel_circ_0002547	2.31004	0.970771	1.1958	0.56246	NA	NA
novel_circ_0002548	0	0.387528	-1.9658	0.47771	NA	NA
novel_circ_0002549	0	1.45616	-3.1235	0.2528	NA	NA
novel_circ_0002550	0	0.709273	-2.4813	0.36874	NA	NA
novel_circ_0002551	0	0.472848	-2.114	0.44472	NA	NA
novel_circ_0002553	1.69786	4.2843	-1.1991	0.42654	0.69397	FALSE
novel_circ_0002554	0.656053	4.26281	-2.2388	0.27249	0.54719	FALSE
novel_circ_0002555	0	1.8292	-3.7362	0.15458	NA	NA
novel_circ_0002556	2.73428	0	4.5672	0.066753	NA	NA
novel_circ_0002558	0.656053	3.2904	-1.9538	0.31943	NA	NA
novel_circ_0002560	1.73635	6.68925	-1.7567	0.27891	0.55585	FALSE
novel_circ_0002562	0.997932	0	2.9211	0.28792	NA	NA
novel_circ_0002563	1.73635	0.581292	1.1631	0.61914	NA	NA
novel_circ_0002564	0	0.860376	-2.6646	0.33403	NA	NA
novel_circ_0002565	1.04181	0	3.0054	0.27361	NA	NA
novel_circ_0002567	18.8128	11.9451	0.67537	0.41013	0.68225	FALSE
novel_circ_0002570	0	0.970771	-2.6722	0.33264	NA	NA
novel_circ_0002574	0	0.970771	-2.6722	0.33264	NA	NA
novel_circ_0002575	5.13289	6.37889	-0.29047	0.82123	0.9318	FALSE
novel_circ_0002576	0	1.45616	-3.1235	0.2528	NA	NA
novel_circ_0002577	0.997932	0.472848	0.6848	0.78836	NA	NA
novel_circ_0002578	2.73968	0.96882	1.2129	0.54023	NA	NA
novel_circ_0002579	1.04181	0	3.0054	0.27361	NA	NA
novel_circ_0002580	0	0.387528	-1.9658	0.47771	NA	NA
novel_circ_0002581	0	0.970771	-2.6722	0.33264	NA	NA
novel_circ_0002582	0.997932	0	2.9211	0.28792	NA	NA
novel_circ_0002583	3.03767	4.79785	-0.68093	0.65504	0.84468	FALSE
novel_circ_0002584	0	0.581292	-2.3241	0.40021	NA	NA
novel_circ_0002585	1.35059	0.472848	1.144	0.6248	NA	NA
novel_circ_0002586	0	0.581292	-2.3241	0.40021	NA	NA
novel_circ_0002587	5.34465	3.97704	0.45267	0.75916	0.9025	FALSE
novel_circ_0002590	6.53044	1.48433	1.8425	0.23788	0.50868	FALSE
novel_circ_0002591	0	1.29056	-3.2126	0.23416	NA	NA
novel_circ_0002592	1.04181	0.581292	0.56886	0.82001	NA	NA
novel_circ_0002593	1.31211	0	3.2415	0.23479	NA	NA
novel_circ_0002594	1.64013	0.945697	0.61566	0.78776	NA	NA
novel_circ_0002596	4.29205	0.387528	2.8186	0.14124	0.37021	FALSE
novel_circ_0002597	3.04307	1.35635	0.94435	0.59497	0.81235	FALSE
novel_circ_0002598	3.0677	0.387528	2.3809	0.2428	NA	NA
novel_circ_0002599	3.30797	0.387528	2.449	0.22452	NA	NA
novel_circ_0002601	0.694541	0	2.6745	0.33242	NA	NA
novel_circ_0002602	2.48098	0	4.4126	0.079403	NA	NA
novel_circ_0002603	0	0.472848	-2.114	0.44472	NA	NA
novel_circ_0002604	0.98408	0	2.9652	0.28037	NA	NA
novel_circ_0002605	0	1.93764	-3.6485	0.17103	NA	NA
novel_circ_0002606	0	2.27892	-4.045	0.1163	NA	NA
novel_circ_0002607	0	1.52699	-3.4656	0.19327	NA	NA
novel_circ_0002608	0	0.970771	-2.6722	0.33264	NA	NA
novel_circ_0002609	0.656053	14.594	-4.0366	0.00323	0.039682	TRUE
novel_circ_0002610	1.4969	0.472848	1.1635	0.63164	NA	NA
novel_circ_0002613	0	1.18212	-2.9337	0.28661	NA	NA
novel_circ_0002614	4.29205	10.0317	-1.1862	0.30708	0.58484	FALSE
novel_circ_0002618	2.33467	0	4.3542	0.084996	NA	NA
novel_circ_0002620	4.53996	4.53521	0.015026	0.99033	0.99597	FALSE
novel_circ_0002621	0.694541	0	2.6745	0.33242	NA	NA
novel_circ_0002625	0	0.96882	-2.7788	0.31345	NA	NA
novel_circ_0002627	1.38908	0.387528	1.2889	0.60142	NA	NA
novel_circ_0002632	0	0.472848	-2.114	0.44472	NA	NA
novel_circ_0002636	2.15295	4.61858	-1.0762	0.45993	0.71766	FALSE
novel_circ_0002637	0	3.4008	-4.7264	0.052105	NA	NA
novel_circ_0002639	0.997932	0	2.9211	0.28792	NA	NA
novel_circ_0002646	8.59175	20.2389	-1.2224	0.1639	0.40822	FALSE
novel_circ_0002647	3.04846	11.109	-1.7395	0.12938	0.34852	FALSE
novel_circ_0002648	0.694541	1.65497	-0.96572	0.68034	NA	NA
novel_circ_0002650	1.04181	0	3.0054	0.27361	NA	NA
novel_circ_0002651	10.4275	8.6715	0.23387	0.81091	0.92889	FALSE
novel_circ_0002652	0.98408	1.67809	-0.63669	0.76509	NA	NA
novel_circ_0002653	6.05843	0.945697	2.3499	0.16692	0.41302	FALSE
novel_circ_0002654	0	0.581292	-2.3241	0.40021	NA	NA
novel_circ_0002656	0	0.472848	-2.114	0.44472	NA	NA
novel_circ_0002657	45.9448	0	8.5995	1.2259e-05	0.0010152	TRUE
novel_circ_0002662	2.48098	0	4.4126	0.079403	NA	NA
novel_circ_0002664	4.62008	8.56696	-0.84826	0.48872	0.74153	FALSE
novel_circ_0002666	8.65262	0	6.3744	0.0035493	0.041121	TRUE
novel_circ_0002667	5.39159	0	5.7105	0.011972	0.080583	FALSE
novel_circ_0002670	11.3238	7.13392	0.62368	0.52017	0.76285	FALSE
novel_circ_0002672	0	0.472848	-2.114	0.44472	NA	NA
novel_circ_0002673	0	1.29056	-3.2126	0.23416	NA	NA
novel_circ_0002674	0.997932	0	2.9211	0.28792	NA	NA
novel_circ_0002682	0	0.387528	-1.9658	0.47771	NA	NA
novel_circ_0002685	1.31211	1.45616	-0.014487	0.99491	NA	NA
novel_circ_0002686	2.9938	0	4.5061	0.075325	NA	NA
novel_circ_0002692	7.44293	9.17691	-0.30086	0.79539	0.92118	FALSE
novel_circ_0002693	5.39159	0.581292	2.7216	0.096875	0.28844	FALSE
novel_circ_0002694	3.35724	5.37051	-0.60402	0.64777	0.8408	FALSE
novel_circ_0002697	3.338	2.3447	0.43358	0.78991	0.91907	FALSE
novel_circ_0002699	0	0.945697	-2.7427	0.31989	NA	NA
novel_circ_0002700	0	0.945697	-2.7427	0.31989	NA	NA
novel_circ_0002701	1.04181	0	3.0054	0.27361	NA	NA
novel_circ_0002702	0	4.96849	-5.1808	0.030478	0.12818	FALSE
novel_circ_0002704	21.3816	1.63543	3.4035	0.0010083	0.019493	TRUE
novel_circ_0002705	100.361	9.4446	3.2714	3.8017e-05	0.0023338	TRUE
novel_circ_0002706	0	0.775056	-2.5805	0.34969	NA	NA
novel_circ_0002707	0.98408	0	2.9652	0.28037	NA	NA
novel_circ_0002708	0	0.387528	-1.9658	0.47771	NA	NA
novel_circ_0002709	0	0.581292	-2.3241	0.40021	NA	NA
novel_circ_0002710	2.35392	1.65497	0.42427	0.82734	NA	NA
novel_circ_0002711	0	0.472848	-2.114	0.44472	NA	NA
novel_circ_0002712	0	0.709273	-2.4813	0.36874	NA	NA
novel_circ_0002713	1.31211	0.472848	1.0662	0.66514	NA	NA
novel_circ_0002715	0	0.945697	-2.7427	0.31989	NA	NA
novel_circ_0002716	0.694541	2.47269	-1.5234	0.46158	NA	NA
novel_circ_0002717	0	0.581292	-2.3241	0.40021	NA	NA
novel_circ_0002718	5.18523	13.7097	-1.4125	0.22037	0.48673	FALSE
novel_circ_0002725	0	0.387528	-1.9658	0.47771	NA	NA
novel_circ_0002726	0	0.581292	-2.3241	0.40021	NA	NA
novel_circ_0002727	0	1.33322	-3.2553	0.22705	NA	NA
novel_circ_0002729	6.53276	6.4266	0.047729	0.96467	0.98673	FALSE
novel_circ_0002730	6.57125	29.1109	-2.0475	0.026292	0.1168	FALSE
novel_circ_0002734	39.3768	44.91	-0.20066	0.76443	0.9056	FALSE
novel_circ_0002735	9.07686	7.40601	0.27977	0.77497	0.91042	FALSE
novel_circ_0002737	14.7996	25.9769	-0.80142	0.37024	0.64777	FALSE
novel_circ_0002739	0	0.945697	-2.7427	0.31989	NA	NA
novel_circ_0002740	4.39366	2.41244	0.83411	0.53757	0.77542	FALSE
novel_circ_0002742	11.2575	10.6521	0.061147	0.94913	0.98252	FALSE
novel_circ_0002745	3.70451	5.76667	-0.60221	0.67463	0.85483	FALSE
novel_circ_0002747	0	0.581292	-2.3241	0.40021	NA	NA
novel_circ_0002749	0	1.65497	-3.3953	0.20865	NA	NA
novel_circ_0002750	0.656053	1.91452	-1.2489	0.56302	NA	NA
novel_circ_0002751	1.98201	0	4.068	0.11413	NA	NA
novel_circ_0002754	1.04181	0	3.0054	0.27361	NA	NA
novel_circ_0002755	19.2864	6.10795	1.5529	0.14206	0.37194	FALSE
novel_circ_0002757	0	1.89139	-3.5969	0.1783	NA	NA
novel_circ_0002758	1.98201	0	4.068	0.11413	NA	NA
novel_circ_0002759	26.4313	17.9047	0.52275	0.50382	0.75279	FALSE
novel_circ_0002761	1.04181	0	3.0054	0.27361	NA	NA
novel_circ_0002762	0.997932	0	2.9211	0.28792	NA	NA
novel_circ_0002764	0	1.92901	-3.722	0.15586	NA	NA
novel_circ_0002765	0	2.42693	-3.8899	0.13847	NA	NA
novel_circ_0002767	0.997932	0.472848	0.6848	0.78836	NA	NA
novel_circ_0002768	0	0.581292	-2.3241	0.40021	NA	NA
novel_circ_0002771	3.67448	4.06904	-0.19746	0.90114	0.96316	FALSE
novel_circ_0002772	0	1.80607	-3.7074	0.15845	NA	NA
novel_circ_0002773	6.91852	3.05398	1.0532	0.40586	0.67961	FALSE
novel_circ_0002774	8.5779	3.72059	1.0916	0.36304	0.64119	FALSE
novel_circ_0002775	16.0777	5.8966	1.3763	0.14602	0.37907	FALSE
novel_circ_0002776	2.97994	0.387528	2.3002	0.26432	NA	NA
novel_circ_0002777	15.7112	10.8205	0.48832	0.63433	0.83542	FALSE
novel_circ_0002778	3.08695	0.945697	1.4302	0.46355	NA	NA
novel_circ_0002779	0.98408	0	2.9652	0.28037	NA	NA
novel_circ_0002780	20.2189	2.68957	2.6824	0.0076407	0.061992	FALSE
novel_circ_0002784	0	0.581292	-2.3241	0.40021	NA	NA
novel_circ_0002785	1.04181	0	3.0054	0.27361	NA	NA
novel_circ_0002786	0.98408	0	2.9652	0.28037	NA	NA
novel_circ_0002788	0	0.775056	-2.5805	0.34969	NA	NA
novel_circ_0002794	2.67655	0	4.6753	0.055428	NA	NA
novel_circ_0002795	3.03767	0.387528	2.3243	0.25786	NA	NA
novel_circ_0002796	0	1.05414	-2.9067	0.28887	NA	NA
novel_circ_0002797	0	0.945697	-2.7427	0.31989	NA	NA
novel_circ_0002798	0	1.45616	-3.1235	0.2528	NA	NA
novel_circ_0002799	0	1.3583	-3.2102	0.23387	NA	NA
novel_circ_0002802	0	1.16258	-2.9322	0.28688	NA	NA
novel_circ_0002804	7.29888	3.24774	1.0337	0.41456	0.6836	FALSE
novel_circ_0002805	1.73635	3.49165	-0.83983	0.64755	0.84071	FALSE
novel_circ_0002808	0.694541	0	2.6745	0.33242	NA	NA
novel_circ_0002815	2.29619	3.97899	-0.62043	0.72929	0.88814	FALSE
novel_circ_0002821	6.49427	4.15273	0.61348	0.60912	0.82434	FALSE
novel_circ_0002822	0.656053	0.709273	-0.078721	0.97562	NA	NA
novel_circ_0002824	0.656053	1.3583	-0.73575	0.74918	NA	NA
novel_circ_0002826	9.34176	0.581292	3.4939	0.015764	0.092096	FALSE
novel_circ_0002828	0	0.472848	-2.114	0.44472	NA	NA
novel_circ_0002829	1.99586	3.56949	-0.83464	0.64369	0.83819	FALSE
novel_circ_0002830	0	2.4551	-4.2536	0.089541	NA	NA
novel_circ_0002831	0	2.40185	-4.0646	0.11361	NA	NA
novel_circ_0002832	0.98408	6.28608	-2.3693	0.12485	0.3403	FALSE
novel_circ_0002833	0	1.2479	-3.1621	0.24293	NA	NA
novel_circ_0002834	0.694541	0	2.6745	0.33242	NA	NA
novel_circ_0002836	14.5216	8.0425	0.8012	0.38618	0.66624	FALSE
novel_circ_0002841	0	1.0968	-2.9627	0.27845	NA	NA
novel_circ_0002849	1.73635	0	3.6907	0.16614	NA	NA
novel_circ_0002850	15.7944	12.9817	0.31467	0.70807	0.87548	FALSE
novel_circ_0002852	0.694541	0	2.6745	0.33242	NA	NA
novel_circ_0002854	1.98201	4.26117	-1.0514	0.48248	0.73758	FALSE
novel_circ_0002855	3.02382	5.88292	-0.85266	0.50712	0.75444	FALSE
novel_circ_0002856	0	0.472848	-2.114	0.44472	NA	NA
novel_circ_0002857	0	3.82903	-4.8175	0.04913	NA	NA
novel_circ_0002858	1.31211	0	3.2415	0.23479	NA	NA
novel_circ_0002865	2.809	0	4.6091	0.063339	NA	NA
novel_circ_0002870	0	1.41855	-3.1617	0.24697	NA	NA
novel_circ_0002871	0	3.6071	-4.8048	0.046975	NA	NA
novel_circ_0002872	2.15295	3.52373	-0.63567	0.68791	0.86268	FALSE
novel_circ_0002873	0	0.472848	-2.114	0.44472	NA	NA
novel_circ_0002874	20.5407	39.28	-0.90507	0.18857	0.44517	FALSE
novel_circ_0002875	11.8004	9.21843	0.38697	0.73682	0.89236	FALSE
novel_circ_0002876	5.43547	10.8926	-0.93347	0.39516	0.67215	FALSE
novel_circ_0002877	5.3585	4.28625	0.35046	0.76832	0.90764	FALSE
novel_circ_0002878	1.35059	0.387528	1.3066	0.5805	NA	NA
novel_circ_0002879	4.35517	1.87186	1.0485	0.4756	0.73159	FALSE
novel_circ_0002880	1.96816	0	3.8996	0.13867	NA	NA
novel_circ_0002881	5.20141	5.04877	0.036488	0.97457	0.99066	FALSE
novel_circ_0002882	3.04846	5.16111	-0.62349	0.65427	0.84401	FALSE
novel_circ_0002883	0	1.76341	-3.6805	0.16192	NA	NA
novel_circ_0002885	1.31211	0	3.2415	0.23479	NA	NA
novel_circ_0002886	1.04181	0	3.0054	0.27361	NA	NA
novel_circ_0002887	1.99586	2.55296	-0.34814	0.84556	0.94153	FALSE
novel_circ_0002888	1.38908	0.945697	0.41536	0.85883	NA	NA
novel_circ_0002889	0.997932	0	2.9211	0.28792	NA	NA
novel_circ_0002890	9.38564	1.76341	2.1919	0.077583	0.24537	FALSE
novel_circ_0002891	20.3205	11.9106	0.73652	0.36362	0.64189	FALSE
novel_circ_0002892	0.694541	2.83709	-1.6401	0.45013	NA	NA
novel_circ_0002894	1.4969	0	3.4024	0.20824	NA	NA
novel_circ_0002907	0	0.709273	-2.4813	0.36874	NA	NA
novel_circ_0002908	0	3.6623	-4.8067	0.046927	NA	NA
novel_circ_0002909	0	0.581292	-2.3241	0.40021	NA	NA
novel_circ_0002910	2.08362	0	3.9846	0.12827	NA	NA
novel_circ_0002912	1.04181	1.16258	-0.14852	0.94981	NA	NA
novel_circ_0002914	0	4.20093	-5.0083	0.036064	0.14214	FALSE
novel_circ_0002915	0	7.98615	-5.8463	0.010352	0.07411	FALSE
novel_circ_0002916	0	4.36847	-4.7428	0.057854	0.198	FALSE
novel_circ_0002917	0	0.581292	-2.3241	0.40021	NA	NA
novel_circ_0002918	1.67862	0.387528	1.5819	0.48778	NA	NA
novel_circ_0002921	0.694541	0	2.6745	0.33242	NA	NA
novel_circ_0002923	2.70119	0.860376	1.3801	0.46013	NA	NA
novel_circ_0002924	0	2.26134	-4.1279	0.10208	NA	NA
novel_circ_0002925	0	5.94675	-5.479	0.018392	0.098407	FALSE
novel_circ_0002927	0	0.387528	-1.9658	0.47771	NA	NA
novel_circ_0002928	7.99117	0	6.262	0.0043902	0.046015	TRUE
novel_circ_0002934	4.98659	3.02581	0.71776	0.58255	0.8066	FALSE
novel_circ_0002935	0	1.48433	-3.4258	0.19943	NA	NA
novel_circ_0002936	0	1.16258	-2.9322	0.28688	NA	NA
novel_circ_0002939	6.95701	6.8944	0.065334	0.95164	0.98305	FALSE
novel_circ_0002940	20.078	18.353	0.17448	0.84159	0.9398	FALSE
novel_circ_0002941	2.43089	0	4.2291	0.10126	NA	NA
novel_circ_0002942	6.59049	0	6.001	0.0071904	0.059621	FALSE
novel_circ_0002943	2.00665	6.22779	-1.4326	0.30295	0.58047	FALSE
novel_circ_0002947	1.64013	4.14573	-1.1597	0.47763	0.73323	FALSE
novel_circ_0002948	9.89307	12.941	-0.34628	0.71186	0.87753	FALSE
novel_circ_0002951	1.4969	8.8309	-2.3874	0.14525	0.37779	FALSE
novel_circ_0002953	3.04307	8.14116	-1.2742	0.34004	0.61832	FALSE
novel_circ_0002958	3.03767	2.42693	0.35269	0.84938	0.94263	FALSE
novel_circ_0002959	1.73635	1.48433	0.16341	0.93611	NA	NA
novel_circ_0002963	0	0.945697	-2.7427	0.31989	NA	NA
novel_circ_0002964	0	2.88724	-4.3251	0.087054	NA	NA
novel_circ_0002965	0.98408	2.73418	-1.2257	0.50852	NA	NA
novel_circ_0002966	0	0.970771	-2.6722	0.33264	NA	NA
novel_circ_0002967	3.41497	0	4.934	0.042268	NA	NA
novel_circ_0002968	25.8223	21.0356	0.32934	0.68288	0.8585	FALSE
novel_circ_0002969	0	0.970771	-2.6722	0.33264	NA	NA
novel_circ_0002970	11.0258	12.436	-0.11896	0.90233	0.96377	FALSE
novel_circ_0002971	0	5.82463	-5.145	0.035361	0.1406	FALSE
novel_circ_0002976	8.82356	0	6.4037	0.0033204	0.040192	TRUE
novel_circ_0002977	13.9618	0.472848	4.4218	0.0015791	0.02542	TRUE
novel_circ_0002978	4.27506	3.61964	0.25372	0.85779	0.94546	FALSE
novel_circ_0002980	37.7004	60.4316	-0.68213	0.26863	0.54391	FALSE
novel_circ_0002981	0	5.20182	-5.309	0.023464	0.11194	FALSE
novel_circ_0002982	2.6904	4.26117	-0.68117	0.64132	0.83764	FALSE
novel_circ_0002984	1.31211	0.709273	0.66029	0.78341	NA	NA
novel_circ_0002988	1.64013	0	3.6047	0.17836	NA	NA
novel_circ_0002989	0.656053	0	2.6364	0.33965	NA	NA
novel_circ_0002991	4.43754	0.709273	2.2625	0.21895	0.48457	FALSE
novel_circ_0002992	41.7482	7.76651	2.2964	0.0080121	0.063706	FALSE
novel_circ_0002993	0	0.581292	-2.3241	0.40021	NA	NA
novel_circ_0002994	4.9481	0.581292	2.5674	0.15878	0.40131	FALSE
novel_circ_0002995	1.67862	0	3.8383	0.14218	NA	NA
novel_circ_0002996	7.1087	4.06741	0.75773	0.5071	0.75444	FALSE
novel_circ_0003005	1.96816	2.10828	-0.09783	0.95939	NA	NA
novel_circ_0003006	0	0.775056	-2.5805	0.34969	NA	NA
novel_circ_0003007	1.73635	0	3.6907	0.16614	NA	NA
novel_circ_0003008	1.64013	0.387528	1.5011	0.53317	NA	NA
novel_circ_0003010	130.63	45.0836	1.4985	0.021111	0.10521	FALSE
novel_circ_0003011	7.37054	0.709273	2.9741	0.073834	0.23697	FALSE
novel_circ_0003013	0.98408	0	2.9652	0.28037	NA	NA
novel_circ_0003014	0	1.3583	-3.2102	0.23387	NA	NA
novel_circ_0003017	18.799	1.95718	3.0176	0.0034825	0.040912	TRUE
novel_circ_0003019	182.554	19.7675	3.1196	9.0769e-06	0.00082281	TRUE
novel_circ_0003020	47.3948	2.3447	4.0726	1.788e-06	0.00024988	TRUE
novel_circ_0003022	6.33719	0	5.9422	0.0079984	0.063706	FALSE
novel_circ_0003023	4.0133	0.387528	2.7536	0.15398	0.3929	FALSE
novel_circ_0003024	0	1.45616	-3.1235	0.2528	NA	NA
novel_circ_0003026	0.694541	0	2.6745	0.33242	NA	NA
novel_circ_0003027	2.37316	0	4.384	0.082099	NA	NA
novel_circ_0003028	0.694541	0	2.6745	0.33242	NA	NA
novel_circ_0003030	1.99586	0	3.8671	0.14224	NA	NA
novel_circ_0003033	3.68527	9.22657	-1.2105	0.30226	0.58023	FALSE
novel_circ_0003036	4.96196	6.94016	-0.49716	0.68971	0.86392	FALSE
novel_circ_0003039	2.809	1.2479	0.9424	0.60188	NA	NA
novel_circ_0003041	0	0.945697	-2.7427	0.31989	NA	NA
novel_circ_0003042	0.656053	0.472848	0.30765	0.90756	NA	NA
novel_circ_0003043	2.37316	0	4.384	0.082099	NA	NA
novel_circ_0003044	3.92779	1.93764	0.83307	0.64145	0.83764	FALSE
novel_circ_0003045	0.98408	0	2.9652	0.28037	NA	NA
novel_circ_0003046	4.02175	5.63006	-0.5001	0.67489	0.85483	FALSE
novel_circ_0003048	0	2.63828	-4.2068	0.098549	NA	NA
novel_circ_0003051	3.08695	0	4.7724	0.052207	NA	NA
novel_circ_0003053	0.98408	4.21656	-1.8192	0.31686	0.59621	FALSE
novel_circ_0003054	4.07103	0.775056	1.9945	0.28067	0.55743	FALSE
novel_circ_0003055	0	0.709273	-2.4813	0.36874	NA	NA
novel_circ_0003056	0	0.472848	-2.114	0.44472	NA	NA
novel_circ_0003058	0.98408	0.387528	0.89218	0.729	NA	NA
novel_circ_0003059	0.694541	0	2.6745	0.33242	NA	NA
novel_circ_0003062	4.02715	9.17642	-1.1467	0.30075	0.57873	FALSE
novel_circ_0003063	5.2345	15.1044	-1.4753	0.14007	0.36874	FALSE
novel_circ_0003067	0.656053	0	2.6364	0.33965	NA	NA
novel_circ_0003070	0.694541	0	2.6745	0.33242	NA	NA
novel_circ_0003074	0	0.709273	-2.4813	0.36874	NA	NA
novel_circ_0003075	0	0.970771	-2.6722	0.33264	NA	NA
novel_circ_0003076	0	0.387528	-1.9658	0.47771	NA	NA
novel_circ_0003080	4.87338	14.6277	-1.5186	0.11723	0.32763	FALSE
novel_circ_0003082	2.88598	8.38183	-1.5055	0.23385	0.50342	FALSE
novel_circ_0003083	0.997932	1.95718	-0.9247	0.65816	NA	NA
novel_circ_0003084	6.74758	11.731	-0.77457	0.43592	0.70095	FALSE
novel_circ_0003085	0	1.33322	-3.2553	0.22705	NA	NA
novel_circ_0003086	6.28171	20.2854	-1.6471	0.066547	0.2203	FALSE
novel_circ_0003087	2.35392	5.73492	-1.1585	0.40148	0.67735	FALSE
novel_circ_0003088	1.73635	1.16258	0.42752	0.84801	NA	NA
novel_circ_0003090	25.9708	19.0838	0.42437	0.56121	0.78967	FALSE
novel_circ_0003091	1.73635	5.14662	-1.3931	0.36942	0.64747	FALSE
novel_circ_0003092	1.69786	5.15916	-1.4168	0.32664	0.60562	FALSE
novel_circ_0003095	27.1674	38.3001	-0.50528	0.49209	0.74386	FALSE
novel_circ_0003096	2.68194	0	4.5737	0.066148	NA	NA
novel_circ_0003097	10.717	6.32174	0.75572	0.44795	0.70856	FALSE
novel_circ_0003098	0	0.970771	-2.6722	0.33264	NA	NA
novel_circ_0003100	0	0.472848	-2.114	0.44472	NA	NA
novel_circ_0003101	3.39573	0.945697	1.5615	0.4117	0.68285	FALSE
novel_circ_0003104	10.2242	7.09126	0.48695	0.67557	0.85542	FALSE
novel_circ_0003107	0.656053	2.84068	-1.7612	0.38431	NA	NA
novel_circ_0003108	0.656053	0	2.6364	0.33965	NA	NA
novel_circ_0003109	3.85082	13.1144	-1.7234	0.091731	0.27783	FALSE
novel_circ_0003110	0.656053	0.581292	0.0959	0.97073	NA	NA
novel_circ_0003111	0	0.709273	-2.4813	0.36874	NA	NA
novel_circ_0003112	0.656053	0	2.6364	0.33965	NA	NA
novel_circ_0003119	5.83283	17.1492	-1.5415	0.10936	0.31484	FALSE
novel_circ_0003120	2.35392	7.63494	-1.5625	0.2751	0.55036	FALSE
novel_circ_0003121	18.9445	36.6236	-0.93997	0.2286	0.4969	FALSE
novel_circ_0003122	2.72043	3.51119	-0.26428	0.86036	0.94665	FALSE
novel_circ_0003123	0	0.581292	-2.3241	0.40021	NA	NA
novel_circ_0003125	0.656053	5.39363	-2.6524	0.11034	0.31577	FALSE
novel_circ_0003126	7.39824	5.65513	0.39221	0.71792	0.88067	FALSE
novel_circ_0003127	0	1.3583	-3.2102	0.23387	NA	NA
novel_circ_0003129	0	0.709273	-2.4813	0.36874	NA	NA
novel_circ_0003130	0	0.581292	-2.3241	0.40021	NA	NA
novel_circ_0003131	0	2.41244	-4.2246	0.092545	NA	NA
novel_circ_0003132	14.9097	24.4539	-0.67232	0.39093	0.66846	FALSE
novel_circ_0003133	0	1.44167	-3.3797	0.20687	NA	NA
novel_circ_0003134	0	0.581292	-2.3241	0.40021	NA	NA
novel_circ_0003135	0	5.04567	-5.1125	0.033819	0.13758	FALSE
novel_circ_0003136	1.4969	2.91231	-0.7969	0.7027	0.87274	FALSE
novel_circ_0003137	0	0.970771	-2.6722	0.33264	NA	NA
novel_circ_0003139	0.98408	0.860376	0.13515	0.95362	NA	NA
novel_circ_0003140	2.00665	2.68957	-0.3922	0.81988	0.93109	FALSE
novel_circ_0003142	0.656053	0	2.6364	0.33965	NA	NA
novel_circ_0003143	0.694541	2.23121	-1.3228	0.53254	NA	NA
novel_circ_0003151	1.31211	0	3.2415	0.23479	NA	NA
novel_circ_0003153	8.23062	0.581292	3.3226	0.026224	0.11672	FALSE
novel_circ_0003156	5.00044	1.33322	1.6497	0.27236	0.54719	FALSE
novel_circ_0003157	1.4969	2.03745	-0.39297	0.84638	NA	NA
novel_circ_0003158	18.4656	11.7162	0.6911	0.44824	0.70856	FALSE
novel_circ_0003159	2.00665	0.387528	1.8137	0.41185	NA	NA
novel_circ_0003160	7.06175	0	5.9987	0.0081276	0.064217	FALSE
novel_circ_0003161	3.02922	3.31548	-0.091286	0.9501	0.98292	FALSE
novel_circ_0003162	4.4183	2.84068	0.54587	0.72285	0.88418	FALSE
novel_circ_0003171	10.6369	11.4409	-0.12716	0.90582	0.96506	FALSE
novel_circ_0003172	7.22191	2.23121	1.6824	0.20249	0.46326	FALSE
novel_circ_0003176	1.4969	2.15094	-0.55114	0.78109	NA	NA
novel_circ_0003177	1.35059	2.86021	-0.95542	0.59278	0.81196	FALSE
novel_circ_0003178	4.72169	12.396	-1.3375	0.18603	0.44142	FALSE
novel_circ_0003184	0	0.472848	-2.114	0.44472	NA	NA
novel_circ_0003186	0.694541	0.775056	-0.13947	0.95629	NA	NA
novel_circ_0003187	6.7037	7.92705	-0.22867	0.82863	0.93446	FALSE
novel_circ_0003189	0.656053	0	2.6364	0.33965	NA	NA
novel_circ_0003191	0	0.387528	-1.9658	0.47771	NA	NA
novel_circ_0003192	1.31211	0.581292	0.83676	0.73066	NA	NA
novel_circ_0003193	3.70451	1.44167	1.1666	0.48783	0.74153	FALSE
novel_circ_0003198	1.4969	0.775056	0.63301	0.78781	NA	NA
novel_circ_0003203	17.3383	14.5399	0.2389	0.76825	0.90764	FALSE
novel_circ_0003204	14.9813	7.5234	0.96777	0.27992	0.55672	FALSE
novel_circ_0003205	2.70119	0.709273	1.594	0.42969	NA	NA
novel_circ_0003206	4.76557	1.0968	1.8493	0.26117	0.53484	FALSE
novel_circ_0003208	5.83822	2.58113	1.0374	0.43727	0.70207	FALSE
novel_circ_0003209	0	1.80607	-3.7074	0.15845	NA	NA
novel_circ_0003212	1.31211	4.88008	-1.6412	0.31014	0.58819	FALSE
novel_circ_0003214	1.64013	3.03639	-0.75094	0.66566	0.84915	FALSE
novel_circ_0003219	1.4969	6.41097	-1.9929	0.20843	0.47144	FALSE
novel_circ_0003230	1.04181	0	3.0054	0.27361	NA	NA
novel_circ_0003231	0	0.970771	-2.6722	0.33264	NA	NA
novel_circ_0003232	0.98408	2.91231	-1.1948	0.57573	NA	NA
novel_circ_0003234	0	1.55206	-3.4237	0.19918	NA	NA
novel_circ_0003235	4.4129	12.6266	-1.4622	0.21943	0.48531	FALSE
novel_circ_0003237	0	0.775056	-2.5805	0.34969	NA	NA
novel_circ_0003238	0	0.387528	-1.9658	0.47771	NA	NA
novel_circ_0003239	1.99586	0.709273	1.1027	0.62838	NA	NA
novel_circ_0003241	0.694541	0	2.6745	0.33242	NA	NA
novel_circ_0003242	0.98408	0	2.9652	0.28037	NA	NA
novel_circ_0003243	0	1.93959	-3.7719	0.14934	NA	NA
novel_circ_0003244	5.07435	10.4424	-0.96779	0.38551	0.66546	FALSE
novel_circ_0003248	4.84875	3.91126	0.33868	0.78767	0.91775	FALSE
novel_circ_0003249	0	0.945697	-2.7427	0.31989	NA	NA
novel_circ_0003250	4.72708	13.1609	-1.3668	0.20315	0.46431	FALSE
novel_circ_0003257	4.91187	4.60799	0.11137	0.92645	0.97255	FALSE
novel_circ_0003258	0	0.472848	-2.114	0.44472	NA	NA
novel_circ_0003260	2.15295	0	4.1822	0.10167	NA	NA
novel_circ_0003262	1.04181	0	3.0054	0.27361	NA	NA
novel_circ_0003264	0	1.29056	-3.2126	0.23416	NA	NA
novel_circ_0003267	1.4969	0	3.4024	0.20824	NA	NA
novel_circ_0003268	0.694541	2.13336	-1.2893	0.54571	NA	NA
novel_circ_0003269	1.35059	0	3.4904	0.19134	NA	NA
novel_circ_0003272	4.04639	5.25702	-0.30712	0.80032	0.92488	FALSE
novel_circ_0003275	2.35392	2.15289	0.17168	0.92271	0.97101	FALSE
novel_circ_0003276	0.656053	0	2.6364	0.33965	NA	NA
novel_circ_0003277	10.0032	29.8272	-1.5235	0.055781	0.19358	FALSE
novel_circ_0003278	0.98408	6.14557	-2.3461	0.13114	0.35243	FALSE
novel_circ_0003279	3.39034	10.0686	-1.5162	0.22847	0.4969	FALSE
novel_circ_0003280	1.31211	7.82561	-2.3155	0.10723	0.31005	FALSE
novel_circ_0003284	0.997932	0	2.9211	0.28792	NA	NA
novel_circ_0003285	3.35724	0	4.9168	0.043117	NA	NA
novel_circ_0003286	0.694541	0	2.6745	0.33242	NA	NA
novel_circ_0003287	1.4969	0.387528	1.3261	0.58797	NA	NA
novel_circ_0003288	3.00997	0.709273	1.7381	0.38034	NA	NA
novel_circ_0003289	0	0.970771	-2.6722	0.33264	NA	NA
novel_circ_0003290	0.656053	0.387528	0.46529	0.86144	NA	NA
novel_circ_0003293	3.33261	5.34234	-0.59774	0.63729	0.83659	FALSE
novel_circ_0003294	3.08695	0	4.7724	0.052207	NA	NA
novel_circ_0003295	0.694541	0.387528	0.51199	0.84761	NA	NA
novel_circ_0003296	2.31004	0.96882	0.97244	0.6339	NA	NA
novel_circ_0003298	2.67655	1.35635	0.77639	0.66931	NA	NA
novel_circ_0003302	0	0.970771	-2.6722	0.33264	NA	NA
novel_circ_0003303	0	1.45616	-3.1235	0.2528	NA	NA
novel_circ_0003304	0.98408	1.16258	-0.2012	0.93238	NA	NA
novel_circ_0003305	0	1.33322	-3.2553	0.22705	NA	NA
novel_circ_0003306	0	0.472848	-2.114	0.44472	NA	NA
novel_circ_0003309	4.19809	3.50924	0.22782	0.85757	0.94546	FALSE
novel_circ_0003311	5.02508	2.38736	0.92409	0.50323	0.75233	FALSE
novel_circ_0003312	0	1.68004	-3.5368	0.18211	NA	NA
novel_circ_0003315	0	0.945697	-2.7427	0.31989	NA	NA
novel_circ_0003321	1.4969	1.99984	-0.45446	0.82118	NA	NA
novel_circ_0003323	1.69786	0	3.8546	0.14006	NA	NA
novel_circ_0003324	0	0.970771	-2.6722	0.33264	NA	NA
novel_circ_0003325	5.1213	14.9949	-1.4488	0.23246	0.50221	FALSE
novel_circ_0003326	1.35059	3.97704	-1.3207	0.44189	0.70543	FALSE
novel_circ_0003327	0	0.387528	-1.9658	0.47771	NA	NA
novel_circ_0003328	0.694541	0	2.6745	0.33242	NA	NA
novel_circ_0003331	1.04181	0	3.0054	0.27361	NA	NA
novel_circ_0003332	0.656053	0	2.6364	0.33965	NA	NA
novel_circ_0003333	0	1.89139	-3.5969	0.1783	NA	NA
novel_circ_0003334	0	0.387528	-1.9658	0.47771	NA	NA
novel_circ_0003336	0.98408	0.775056	0.2283	0.92612	NA	NA
novel_circ_0003337	5.61494	4.45298	0.29152	0.84124	0.93973	FALSE
novel_circ_0003338	1.64013	1.89139	-0.16795	0.93767	NA	NA
novel_circ_0003351	1.73635	0.709273	0.98435	0.67085	NA	NA
novel_circ_0003352	0	2.52283	-4.1245	0.10701	NA	NA
novel_circ_0003355	0.997932	0	2.9211	0.28792	NA	NA
novel_circ_0003358	1.38908	0	3.3284	0.22051	NA	NA
novel_circ_0003360	5.34771	0.709273	2.5323	0.12398	0.33883	FALSE
novel_circ_0003363	9.6859	0	6.5086	0.002745	0.036034	TRUE
novel_circ_0003364	17.5007	1.3583	3.7226	0.0012297	0.022056	TRUE
novel_circ_0003365	4.03254	0	5.1912	0.029585	NA	NA
novel_circ_0003366	5.66414	0.945697	2.2324	0.20338	0.46435	FALSE
novel_circ_0003367	28.173	2.926	3.0455	0.0011385	0.020956	TRUE
novel_circ_0003368	5.3862	0	5.6785	0.012839	0.083295	FALSE
novel_circ_0003369	0.98408	0	2.9652	0.28037	NA	NA
novel_circ_0003371	3.03767	0	4.7144	0.055789	NA	NA
novel_circ_0003374	0	3.20508	-4.5634	0.066678	NA	NA
novel_circ_0003375	6.91852	20.2291	-1.4907	0.082347	0.258	FALSE
novel_circ_0003377	4.36057	1.29056	1.5292	0.35207	0.63063	FALSE
novel_circ_0003378	0.98408	0	2.9652	0.28037	NA	NA
novel_circ_0003379	0.694541	0	2.6745	0.33242	NA	NA
novel_circ_0003380	1.04181	0.581292	0.56886	0.82001	NA	NA
novel_circ_0003381	0.997932	5.64259	-2.4225	0.13298	0.35581	FALSE
novel_circ_0003384	0	0.581292	-2.3241	0.40021	NA	NA
novel_circ_0003385	0	1.18212	-2.9337	0.28661	NA	NA
novel_circ_0003386	0	1.87186	-3.7749	0.14919	NA	NA
novel_circ_0003387	0.997932	1.45616	-0.40349	0.8629	NA	NA
novel_circ_0003388	2.67655	0.581292	1.7642	0.36021	NA	NA
novel_circ_0003392	1.04181	0	3.0054	0.27361	NA	NA
novel_circ_0003393	2.38701	0.970771	1.2359	0.54764	NA	NA
novel_circ_0003394	3.03767	0.96882	1.3065	0.50281	NA	NA
novel_circ_0003395	3.46506	0	4.9321	0.042328	NA	NA
novel_circ_0003396	0.98408	1.65497	-0.58481	0.79779	NA	NA
novel_circ_0003398	0	1.89139	-3.5969	0.1783	NA	NA
novel_circ_0003399	2.96609	3.99463	-0.38998	0.78671	0.9173	FALSE
novel_circ_0003400	4.29205	6.72376	-0.59212	0.64804	0.84091	FALSE
novel_circ_0003402	3.64985	0	4.9707	0.040428	NA	NA
novel_circ_0003403	30.5856	39.6066	-0.341	0.64359	0.83819	FALSE
novel_circ_0003406	17.1804	23.0874	-0.40625	0.60787	0.82343	FALSE
novel_circ_0003407	0.656053	0	2.6364	0.33965	NA	NA
novel_circ_0003408	4.69705	6.28494	-0.33599	0.80514	0.92655	FALSE
novel_circ_0003410	0.997932	0	2.9211	0.28792	NA	NA
novel_circ_0003411	0	1.48433	-3.4258	0.19943	NA	NA
novel_circ_0003412	0	0.709273	-2.4813	0.36874	NA	NA
novel_circ_0003413	2.00665	0.581292	1.3871	0.52039	NA	NA
novel_circ_0003414	8.34383	4.1739	0.88973	0.45602	0.71439	FALSE
novel_circ_0003415	0	0.387528	-1.9658	0.47771	NA	NA
novel_circ_0003416	0	0.775056	-2.5805	0.34969	NA	NA
novel_circ_0003417	3.41497	0	4.934	0.042268	NA	NA
novel_circ_0003418	4.32208	0	5.2815	0.026168	0.11662	FALSE
novel_circ_0003419	0.656053	0	2.6364	0.33965	NA	NA
novel_circ_0003422	0.656053	0	2.6364	0.33965	NA	NA
novel_circ_0003430	1.31211	0	3.2415	0.23479	NA	NA
novel_circ_0003432	0.656053	0	2.6364	0.33965	NA	NA
novel_circ_0003436	0	1.41855	-3.1617	0.24697	NA	NA
novel_circ_0003437	1.35059	2.21672	-0.63763	0.73397	NA	NA
novel_circ_0003442	0.694541	0	2.6745	0.33242	NA	NA
novel_circ_0003444	1.67862	8.44842	-2.0815	0.12394	0.33883	FALSE
novel_circ_0003445	0	0.775056	-2.5805	0.34969	NA	NA
novel_circ_0003447	0.694541	1.35635	-0.7481	0.75525	NA	NA
novel_circ_0003448	8.72187	5.32671	0.70425	0.63264	0.83472	FALSE
novel_circ_0003449	0	0.472848	-2.114	0.44472	NA	NA
novel_circ_0003450	0	53.8778	-5.5232	NA	NA	NA
novel_circ_0003451	0	0.472848	-2.114	0.44472	NA	NA
novel_circ_0003453	0	0.945697	-2.7427	0.31989	NA	NA
novel_circ_0003455	1.04181	0.472848	0.79119	0.75489	NA	NA
novel_circ_0003456	2.62421	0	4.3559	0.088902	NA	NA
novel_circ_0003458	0	0.709273	-2.4813	0.36874	NA	NA
novel_circ_0003460	1.4969	0	3.4024	0.20824	NA	NA
novel_circ_0003461	0	1.95718	-3.8394	0.1407	NA	NA
novel_circ_0003462	0	0.775056	-2.5805	0.34969	NA	NA
novel_circ_0003467	2.33467	6.6912	-1.3911	0.30353	0.58108	FALSE
novel_circ_0003469	0	0.709273	-2.4813	0.36874	NA	NA
novel_circ_0003470	2.67655	0	4.6753	0.055428	NA	NA
novel_circ_0003471	1.04181	0	3.0054	0.27361	NA	NA
novel_circ_0003472	0.98408	0	2.9652	0.28037	NA	NA
novel_circ_0003478	3.31875	1.48433	0.99336	0.56473	0.79235	FALSE
novel_circ_0003482	0.98408	0.775056	0.2283	0.92612	NA	NA
novel_circ_0003483	3.37649	2.60067	0.32318	0.85583	0.94486	FALSE
novel_circ_0003484	5.76889	2.02296	1.3286	0.38243	0.66184	FALSE
novel_circ_0003486	0.694541	0.709273	-0.030799	0.99042	NA	NA
novel_circ_0003488	3.28027	0	4.7012	0.060522	NA	NA
novel_circ_0003491	0.656053	1.94154	-1.119	0.62891	NA	NA
novel_circ_0003492	0	0.472848	-2.114	0.44472	NA	NA
novel_circ_0003493	4.2782	0	5.2414	0.027925	0.12124	FALSE
novel_circ_0003494	18.6119	11.3725	0.70283	0.38754	0.66708	FALSE
novel_circ_0003495	11.4585	14.3983	-0.30861	0.71463	0.87943	FALSE
novel_circ_0003496	4.38288	2.32907	0.89477	0.58541	0.80818	FALSE
novel_circ_0003497	1.31211	0	3.2415	0.23479	NA	NA
novel_circ_0003499	0.694541	0	2.6745	0.33242	NA	NA
novel_circ_0003501	6.42262	19.8911	-1.3963	0.47826	0.73379	FALSE
novel_circ_0003504	4.09027	4.36962	-0.077226	0.95439	0.98327	FALSE
novel_circ_0003505	0	2.06562	-3.9206	0.13066	NA	NA
novel_circ_0003506	1.35059	0.945697	0.40037	0.85681	NA	NA
novel_circ_0003507	5.19602	15.3264	-1.5213	0.10988	0.31554	FALSE
novel_circ_0003508	0	0.581292	-2.3241	0.40021	NA	NA
novel_circ_0003509	0.98408	0	2.9652	0.28037	NA	NA
novel_circ_0003510	3.62215	5.98941	-0.65198	0.62576	0.83221	FALSE
novel_circ_0003511	24.7366	7.76341	1.6274	0.047764	0.17366	FALSE
novel_circ_0003512	0	0.96882	-2.7788	0.31345	NA	NA
novel_circ_0003521	10.0171	1.41855	2.5638	0.060576	0.20554	FALSE
novel_circ_0003522	36.781	4.73207	2.7933	0.001849	0.02781	TRUE
novel_circ_0003523	3.12543	0.472848	2.1736	0.31407	NA	NA
novel_circ_0003526	39.8365	2.77489	3.6111	6.6499e-05	0.0034579	TRUE
novel_circ_0003531	0	5.79565	-5.4489	0.019131	0.099866	FALSE
novel_circ_0003536	0.656053	0	2.6364	0.33965	NA	NA
novel_circ_0003537	3.69912	2.43002	0.50417	0.73302	0.89034	FALSE
novel_circ_0003538	0.656053	0	2.6364	0.33965	NA	NA
novel_circ_0003539	0	0.387528	-1.9658	0.47771	NA	NA
novel_circ_0003545	3.35724	4.72897	-0.397	0.77089	0.90861	FALSE
novel_circ_0003546	0.656053	0	2.6364	0.33965	NA	NA
novel_circ_0003548	1.99586	0	3.8671	0.14224	NA	NA
novel_circ_0003549	0	0.775056	-2.5805	0.34969	NA	NA
novel_circ_0003552	1.4969	0	3.4024	0.20824	NA	NA
novel_circ_0003553	6.69524	1.55011	1.8359	0.26108	0.53484	FALSE
novel_circ_0003554	2.33467	0.472848	1.8513	0.38532	NA	NA
novel_circ_0003555	0	0.581292	-2.3241	0.40021	NA	NA
novel_circ_0003557	2.62421	3.11976	-0.23096	0.89646	0.96061	FALSE
novel_circ_0003558	0	0.96882	-2.7788	0.31345	NA	NA
novel_circ_0003559	0	1.55206	-3.4237	0.19918	NA	NA
novel_circ_0003564	0.694541	0	2.6745	0.33242	NA	NA
novel_circ_0003566	0.997932	0.775056	0.17238	0.94425	NA	NA
novel_circ_0003569	0.694541	1.29056	-0.716	0.75425	NA	NA
novel_circ_0003570	6.15546	6.73386	-0.17173	0.88013	0.95442	FALSE
novel_circ_0003571	8.95287	6.65603	0.42539	0.67411	0.85449	FALSE
novel_circ_0003580	1.4969	0	3.4024	0.20824	NA	NA
novel_circ_0003581	0	0.945697	-2.7427	0.31989	NA	NA
novel_circ_0003583	9.21471	3.80591	1.1648	0.33333	0.61231	FALSE
novel_circ_0003584	1.67862	2.30204	-0.41631	0.81702	NA	NA
novel_circ_0003585	0	0.581292	-2.3241	0.40021	NA	NA
novel_circ_0003586	0	3.09664	-4.5069	0.071239	NA	NA
novel_circ_0003587	0	0.472848	-2.114	0.44472	NA	NA
novel_circ_0003588	9.9231	3.31352	1.4277	0.21842	0.48403	FALSE
novel_circ_0003589	3.87006	0	5.2265	0.025978	NA	NA
novel_circ_0003592	2.03974	2.36424	-0.22685	0.90646	0.96506	FALSE
novel_circ_0003593	6.16625	0.709273	2.7562	0.083023	0.25866	FALSE
novel_circ_0003595	0	9.30179	-6.0354	0.0076428	0.061992	FALSE
novel_circ_0003597	0.694541	0	2.6745	0.33242	NA	NA
novel_circ_0003598	4.76557	0.709273	2.3628	0.19204	0.44962	FALSE
novel_circ_0003602	31.5226	5.24758	2.4393	0.0066938	0.057821	FALSE
novel_circ_0003604	12.7375	1.41855	2.9065	0.024626	0.114	FALSE
novel_circ_0003608	6.46343	1.2479	2.091	0.17312	0.42245	FALSE
novel_circ_0003612	0.694541	0	2.6745	0.33242	NA	NA
novel_circ_0003613	1.04181	0	3.0054	0.27361	NA	NA
novel_circ_0003614	1.99586	4.21656	-1.0632	0.5432	0.77825	FALSE
novel_circ_0003616	1.04181	0	3.0054	0.27361	NA	NA
novel_circ_0003617	1.38908	1.05414	0.29242	0.89334	NA	NA
novel_circ_0003618	22.9009	6.10795	1.7832	0.060917	0.20617	FALSE
novel_circ_0003619	11.0835	1.74388	2.3878	0.071829	0.23165	FALSE
novel_circ_0003624	1.4969	0.387528	1.3261	0.58797	NA	NA
novel_circ_0003625	1.4969	0	3.4024	0.20824	NA	NA
novel_circ_0003626	35.9471	0	8.2913	3.0509e-05	0.0019678	TRUE
novel_circ_0003629	3.38494	1.95718	0.63207	0.70538	0.87413	FALSE
novel_circ_0003632	1.96816	0.472848	1.5687	0.4998	NA	NA
novel_circ_0003634	0	0.709273	-2.4813	0.36874	NA	NA
novel_circ_0003635	2.49483	8.32826	-1.6863	0.28387	0.56155	FALSE
novel_circ_0003641	0.997932	0.709273	0.28494	0.9087	NA	NA
novel_circ_0003642	3.12543	0	4.6206	0.066441	NA	NA
novel_circ_0003643	0.694541	0.387528	0.51199	0.84761	NA	NA
novel_circ_0003644	4.041	0	5.2735	0.024337	NA	NA
novel_circ_0003646	1.73635	0	3.6907	0.16614	NA	NA
novel_circ_0003647	0.98408	0	2.9652	0.28037	NA	NA
novel_circ_0003648	5.70038	0	5.7947	0.010328	0.074094	FALSE
novel_circ_0003651	2.38701	0	4.3569	0.084584	NA	NA
novel_circ_0003652	3.23325	0.945697	1.4651	0.44869	NA	NA
novel_circ_0003658	1.4969	0.96882	0.39523	0.86433	NA	NA
novel_circ_0003663	79.3471	1.29056	5.5905	1.3127e-10	8.8054e-08	TRUE
novel_circ_0003664	2.48098	0	4.4126	0.079403	NA	NA
novel_circ_0003672	1.31211	1.18212	0.11488	0.96023	NA	NA
novel_circ_0003673	0.694541	0.387528	0.51199	0.84761	NA	NA
novel_circ_0003674	6.66521	8.03386	-0.22627	0.82794	0.93436	FALSE
novel_circ_0003675	19.5821	5.82268	1.7819	0.098208	0.29124	FALSE
novel_circ_0003684	0	0.581292	-2.3241	0.40021	NA	NA
novel_circ_0003685	3.54203	1.76341	0.84091	0.58809	0.81002	FALSE
novel_circ_0003686	1.35059	3.68737	-1.1934	0.49641	0.7474	FALSE
novel_circ_0003687	4.93111	1.56965	1.4467	0.33163	0.61099	FALSE
novel_circ_0003691	2.96609	7.61426	-1.2662	0.32168	0.59972	FALSE
novel_circ_0003693	0.656053	0.709273	-0.078721	0.97562	NA	NA
novel_circ_0003695	3.12543	0	4.6206	0.066441	NA	NA
novel_circ_0003696	2.15295	0.945697	0.92303	0.65717	NA	NA
novel_circ_0003697	1.31211	0	3.2415	0.23479	NA	NA
novel_circ_0003702	1.4969	0.581292	0.9288	0.69826	NA	NA
novel_circ_0003703	0.98408	0	2.9652	0.28037	NA	NA
novel_circ_0003713	2.35392	4.32142	-0.79469	0.61784	0.82939	FALSE
novel_circ_0003716	5.44086	0.581292	2.7201	0.12514	0.34068	FALSE
novel_circ_0003717	0.656053	1.72075	-1.1138	0.61233	NA	NA
novel_circ_0003719	12.9716	26.8441	-0.9822	0.26628	0.54045	FALSE
novel_circ_0003721	0	0.860376	-2.6646	0.33403	NA	NA
novel_circ_0003722	0	1.41855	-3.1617	0.24697	NA	NA
novel_circ_0003723	14.6479	18.8809	-0.38263	0.64632	0.84016	FALSE
novel_circ_0003725	24.9398	1.0968	4.176	8.7963e-05	0.0042414	TRUE
novel_circ_0003739	15.9846	1.74583	3.1403	0.0052893	0.050905	FALSE
novel_circ_0003740	13.2834	0	6.9665	0.00096733	0.018973	TRUE
novel_circ_0003747	0.694541	0	2.6745	0.33242	NA	NA
novel_circ_0003748	2.37316	0	4.384	0.082099	NA	NA
novel_circ_0003749	0.694541	0	2.6745	0.33242	NA	NA
novel_circ_0003753	0.656053	0	2.6364	0.33965	NA	NA
novel_circ_0003757	1.4969	0	3.4024	0.20824	NA	NA
novel_circ_0003761	0	2.3447	-4.1089	0.10879	NA	NA
novel_circ_0003763	0.98408	0	2.9652	0.28037	NA	NA
novel_circ_0003764	3.15088	1.0968	1.2375	0.49415	0.74516	FALSE
novel_circ_0003769	0	1.0968	-2.9627	0.27845	NA	NA
novel_circ_0003770	0	0.472848	-2.114	0.44472	NA	NA
novel_circ_0003771	6.04765	11.6151	-0.93219	0.41191	0.68287	FALSE
novel_circ_0003773	1.99586	1.87186	-0.021501	0.99126	NA	NA
novel_circ_0003774	11.3838	1.0968	3.0581	0.01565	0.092009	FALSE
novel_circ_0003775	4.05178	0.581292	2.3179	0.21724	0.48229	FALSE
novel_circ_0003776	7.23576	6.77457	0.034619	0.97666	0.99141	FALSE
novel_circ_0003777	0.98408	0.387528	0.89218	0.729	NA	NA
novel_circ_0003779	0	0.387528	-1.9658	0.47771	NA	NA
novel_circ_0003783	0.997932	0	2.9211	0.28792	NA	NA
novel_circ_0003784	0.98408	0	2.9652	0.28037	NA	NA
novel_circ_0003787	0	0.775056	-2.5805	0.34969	NA	NA
novel_circ_0003788	16.0571	23.1355	-0.51986	0.5386	0.77542	FALSE
novel_circ_0003791	0	5.99641	-5.5022	0.017632	0.096867	FALSE
novel_circ_0003795	0	5.42261	-5.2836	0.025221	0.11494	FALSE
novel_circ_0003800	0.656053	9.51314	-3.4191	0.022002	0.1071	FALSE
novel_circ_0003804	3.38494	0	4.8842	0.044999	NA	NA
novel_circ_0003806	1.31211	0	3.2415	0.23479	NA	NA
novel_circ_0003807	0.98408	0	2.9652	0.28037	NA	NA
novel_circ_0003810	0	0.775056	-2.5805	0.34969	NA	NA
novel_circ_0003812	4.6832	7.00285	-0.5037	0.6584	0.84511	FALSE
novel_circ_0003813	2.49483	0.970771	1.1946	0.5839	NA	NA
novel_circ_0003814	0	0.581292	-2.3241	0.40021	NA	NA
novel_circ_0003815	0.656053	0	2.6364	0.33965	NA	NA
novel_circ_0003817	2.31004	0	4.311	0.088892	NA	NA
novel_circ_0003819	0	8.1568	-5.8843	0.009601	0.070618	FALSE
novel_circ_0003821	0	0.709273	-2.4813	0.36874	NA	NA
novel_circ_0003822	0	2.10828	-3.9522	0.12672	NA	NA
novel_circ_0003824	1.4969	0	3.4024	0.20824	NA	NA
novel_circ_0003825	3.68527	4.29683	-0.17539	0.89889	0.96239	FALSE
novel_circ_0003827	3.97481	1.84369	1.1132	0.51112	0.7562	FALSE
novel_circ_0003828	2.33467	5.22999	-1.0554	0.4519	0.71091	FALSE
novel_circ_0003829	2.04513	2.64886	-0.29768	0.85352	0.94417	FALSE
novel_circ_0003830	19.7584	14.1223	0.46417	0.54614	0.77985	FALSE
novel_circ_0003831	2.53871	1.16258	0.86795	0.66199	NA	NA
novel_circ_0003833	2.00665	0.945697	0.8827	0.67293	NA	NA
novel_circ_0003836	3.04846	1.52699	0.85156	0.62215	0.83167	FALSE
novel_circ_0003838	0.694541	1.74388	-1.045	0.65293	NA	NA
novel_circ_0003840	0	0.945697	-2.7427	0.31989	NA	NA
novel_circ_0003841	15.5219	4.04787	1.8409	0.058215	0.19863	FALSE
novel_circ_0003842	2.49483	0	4.2214	0.1017	NA	NA
novel_circ_0003843	14.731	16.3421	-0.19198	0.83283	0.93565	FALSE
novel_circ_0003845	8.93902	12.3107	-0.45582	0.61648	0.82846	FALSE
novel_circ_0003846	0	0.709273	-2.4813	0.36874	NA	NA
novel_circ_0003847	2.33467	1.48433	0.54085	0.76646	NA	NA
novel_circ_0003849	2.49483	0	4.2214	0.1017	NA	NA
novel_circ_0003850	7.255	3.80591	0.81292	0.52151	0.76363	FALSE
novel_circ_0003851	4.17884	14.2784	-1.7344	0.083477	0.25948	FALSE
novel_circ_0003853	19.9262	54.298	-1.4323	0.033242	0.13604	FALSE
novel_circ_0003854	0	1.05414	-2.9067	0.28887	NA	NA
novel_circ_0003857	0.997932	0	2.9211	0.28792	NA	NA
novel_circ_0003860	1.04181	0	3.0054	0.27361	NA	NA
[truncated: 15,013 more rows]
