# Supplementary material for: Circular RNA Expression and Regulation Profiling in Testicular Tissues of Immature and Mature Wandong Cattle (Bos taurus)
Source: Front Genet. 2021 Nov 22;12:685541. doi: 10.3389/fgene.2021.685541 (PMC8647812; doi:10.3389/fgene.2021.685541)
Supplement: Supplementary file 1 [file DataSheet1.ZIP › Supplimentry file 5, up-regulated.xlsx]

## Sheet: Sheet1
ID	BULL_readcount	CALF_readcount	log2FoldChange	p_value	p_adj value
novel_circ_0030900	824.4	0.387528	10.239	8.0594e-22	5.4063e-18
novel_circ_0014798	1156.79	24.6546	5.4568	7.591e-19	2.546e-15
novel_circ_0011066	165.684	0.860376	7.1516	3.1878e-15	7.1279e-12
novel_circ_0004636	183.805	2.41049	5.9216	2.9349e-14	4.9218e-11
novel_circ_0027599	387.063	21.436	4.1212	2.291e-13	3.0736e-10
novel_circ_0009469	137.623	1.76341	5.972	1.9529e-12	1.8714e-09
novel_circ_0014799	1030.97	21.3352	5.4532	1.8234e-12	1.8714e-09
novel_circ_0014461	102.762	1.84369	5.9661	2.0352e-11	1.7065e-08
novel_circ_0028913	98.2346	1.2479	5.9028	4.1937e-11	3.1257e-08
novel_circ_0003663	79.3471	1.29056	5.5905	1.3127e-10	8.8054e-08
novel_circ_0007764	126.996	4.45298	4.6142	2.0516e-10	1.1468e-07
novel_circ_0016556	124.063	3.93748	4.7365	1.9417e-10	1.1468e-07
novel_circ_0016054	217.63	10.8475	4.2224	2.4222e-10	1.2499e-07
novel_circ_0014487	353.111	0	11.223	5.3159e-10	2.5471e-07
novel_circ_0019242	78.175	0.945697	6.0301	7.7632e-10	3.4717e-07
novel_circ_0024710	297.858	19.8619	3.816	2.2236e-09	9.3226e-07
novel_circ_0018769	99.2863	6.17259	4.036	6.2762e-09	2.4765e-06
novel_circ_0008932	115.272	9.03085	3.606	8.0813e-09	3.0116e-06
novel_circ_0002468	58.1279	1.0968	5.3694	1.1038e-08	3.8969e-06
novel_circ_0001615	181.919	13.0748	3.6921	1.2991e-08	4.3571e-06
novel_circ_0017933	67.161	1.18212	5.5202	1.3765e-08	4.397e-06
novel_circ_0023742	60.2362	1.63543	4.8588	2.4707e-08	7.5334e-06
novel_circ_0008411	166.666	0	10.261	3.4061e-08	9.5201e-06
novel_circ_0022928	114.55	4.96849	4.3315	3.2713e-08	9.5201e-06
novel_circ_0004623	61.5729	1.80607	4.8192	3.8046e-08	1.0208e-05
novel_circ_0000299	83.6246	1.93764	5.0704	4.767e-08	1.2299e-05
novel_circ_0003886	55.3415	0.581292	5.9931	6.7097e-08	1.667e-05
novel_circ_0023476	54.0933	0.472848	6.3662	7.255e-08	1.7381e-05
novel_circ_0026086	75.2722	3.31352	4.2601	1.0651e-07	2.4637e-05
novel_circ_0000281	55.7547	1.95718	4.5482	1.4733e-07	3.2943e-05
novel_circ_0022462	45.4544	0.387528	6.1979	1.6858e-07	3.6479e-05
novel_circ_0019359	169.018	16.1076	3.3125	2.7534e-07	5.7719e-05
novel_circ_0014450	57.0807	1.94154	5.1612	3.3745e-07	6.7794e-05
novel_circ_0025492	44.9808	0.472848	6.0971	3.4362e-07	6.7794e-05
novel_circ_0015611	104.979	0	9.6596	3.6207e-07	6.9393e-05
novel_circ_0010163	43.1975	0.472848	6.0447	3.9345e-07	7.3313e-05
novel_circ_0014785	60.552	2.86021	4.1694	4.4289e-07	8.0294e-05
novel_circ_0018042	97.7478	0	9.5786	4.5771e-07	8.0799e-05
novel_circ_0031880	98.3164	0	9.5801	4.7295e-07	8.1347e-05
novel_circ_0023230	55.2281	2.61874	4.3787	5.7797e-07	9.6925e-05
novel_circ_0019256	82.1369	0	9.3567	1.0085e-06	0.0001625
novel_circ_0022744	81.8343	5.24758	3.7834	1.0174e-06	0.0001625
novel_circ_0025225	39.7455	0.775056	5.178	1.042e-06	0.00016256
novel_circ_0004658	79.4918	0	9.3148	1.1685e-06	0.00017814
novel_circ_0010022	41.0514	0.945697	5.111	1.226e-06	0.00017879
novel_circ_0032949	83.7523	3.10022	4.4692	1.599e-06	0.00022821
novel_circ_0003020	47.3948	2.3447	4.0726	1.788e-06	0.00024988
novel_circ_0020424	34.7844	0.387528	5.8173	1.8573e-06	0.00025425
novel_circ_0017005	95.5442	7.18522	3.5703	2.2311e-06	0.00029933
novel_circ_0022748	67.9402	0	9.0988	2.5118e-06	0.00032402
novel_circ_0024875	66.6521	0	9.0878	2.5114e-06	0.00032402
novel_circ_0018243	33.8018	0.472848	5.703	2.7431e-06	0.00034718
novel_circ_0005455	38.4235	0.775056	5.1228	2.8048e-06	0.00034842
novel_circ_0007247	65.9779	0	9.0398	3.3885e-06	0.0004059
novel_circ_0014797	390.942	23.8007	3.9215	3.3408e-06	0.0004059
novel_circ_0020640	32.4359	0.860376	4.837	4.1677e-06	0.00049047
novel_circ_0019078	59.3578	0	8.9279	4.4912e-06	0.00051525
novel_circ_0023474	57.7206	0	8.9045	4.5319e-06	0.00051525
novel_circ_0019258	55.8873	0	8.8638	5.2204e-06	0.00058364
novel_circ_0000282	30.4231	0.387528	5.635	5.6566e-06	0.0006138
novel_circ_0023510	55.6047	0	8.8456	5.6732e-06	0.0006138
novel_circ_0000460	33.3953	1.05414	4.6051	5.8474e-06	0.00062261
novel_circ_0023523	53.5248	0	8.811	6.0873e-06	0.00063802
novel_circ_0032531	53.1976	0	8.7977	6.4333e-06	0.00066391
novel_circ_0025935	51.9926	0	8.7695	7.0798e-06	0.00071957
novel_circ_0015594	54.8357	0	8.7982	7.4762e-06	0.00074851
novel_circ_0009128	34.1414	0.945697	4.8439	7.7075e-06	0.0007493
novel_circ_0009739	51.2403	0	8.7472	7.6939e-06	0.0007493
novel_circ_0020425	50.1514	0	8.7219	8.1506e-06	0.00078106
novel_circ_0007772	31.0097	0.709273	5.0783	8.4543e-06	0.00079875
novel_circ_0030403	33.4716	1.29056	4.3703	8.7694e-06	0.00080582
novel_circ_0031284	60.3355	4.41032	3.5711	8.7293e-06	0.00080582
novel_circ_0003019	182.554	19.7675	3.1196	9.0769e-06	0.00082281
novel_circ_0028850	34.0506	1.52699	4.1809	1.001e-05	0.00089525
novel_circ_0022755	50.6804	3.33306	3.7177	1.015e-05	0.0008959
novel_circ_0032980	32.0015	0.709273	5.12	1.033e-05	0.00089992
novel_circ_0022063	48.1054	0	8.6534	1.0603e-05	0.00091189
novel_circ_0014463	46.6879	0	8.6312	1.0946e-05	0.00092945
novel_circ_0016310	71.449	4.79427	3.7238	1.1386e-05	0.00095472
novel_circ_0002657	45.9448	0	8.5995	1.2259e-05	0.0010152
novel_circ_0005899	159.898	29.532	2.4135	1.4134e-05	0.0011562
novel_circ_0020427	37.7366	1.99984	3.9782	1.7395e-05	0.0013891
novel_circ_0027586	32.6146	0.775056	4.9015	1.7649e-05	0.0013928
novel_circ_0029889	41.0107	0	8.4645	1.8076e-05	0.0014099
novel_circ_0016437	47.4795	4.60604	3.2549	1.8697e-05	0.0014416
novel_circ_0025224	37.645	1.41855	4.4502	1.9639e-05	0.0014971
novel_circ_0019729	39.9634	0	8.4251	2.0437e-05	0.0015404
novel_circ_0006654	25.7622	0.472848	5.3149	2.121e-05	0.0015761
novel_circ_0025227	26.9719	0.581292	4.9871	2.1381e-05	0.0015761
novel_circ_0005021	63.6297	8.32158	2.8768	2.2021e-05	0.0016056
novel_circ_0022817	41.2842	0	8.4359	2.2417e-05	0.0016169
novel_circ_0023526	38.2679	0	8.3758	2.3384e-05	0.0016614
novel_circ_0030875	38.3341	0	8.3768	2.3529e-05	0.0016614
novel_circ_0029602	35.7215	1.80607	4.0429	2.4063e-05	0.0016814
novel_circ_0028242	38.157	0	8.3692	2.438e-05	0.001686
novel_circ_0020239	37.7443	0	8.357	2.4748e-05	0.001694
novel_circ_0023506	38.0123	0	8.3563	2.56e-05	0.0017346
novel_circ_0028854	36.8041	0	8.3247	2.7232e-05	0.0018267
novel_circ_0011540	37.1645	0	8.3285	2.8198e-05	0.0018728
novel_circ_0019280	36.2389	0	8.305	2.9054e-05	0.0019107
novel_circ_0009478	37.1307	0	8.3153	2.9605e-05	0.0019281
novel_circ_0003626	35.9471	0	8.2913	3.0509e-05	0.0019678
novel_circ_0029890	35.2772	0	8.2679	3.2225e-05	0.0020587
novel_circ_0029232	34.5411	2.10828	3.7632	3.5116e-05	0.0022015
novel_circ_0026987	39.8957	2.30204	3.8375	3.5537e-05	0.0022073
novel_circ_0002705	100.361	9.4446	3.2714	3.8017e-05	0.0023338
novel_circ_0030902	23.7355	0.472848	5.2019	3.827e-05	0.0023338
novel_circ_0029235	23.4768	0.472848	5.1847	4.0038e-05	0.0024196
novel_circ_0010840	26.8286	0.775056	4.627	4.0678e-05	0.0024363
novel_circ_0023492	32.8378	0	8.1758	4.215e-05	0.0025022
novel_circ_0024763	282.311	26.873	3.3579	4.4508e-05	0.0026189
novel_circ_0015786	41.0099	2.51535	3.8069	4.5754e-05	0.0026459
novel_circ_0028579	24.5825	0.581292	4.8496	4.8985e-05	0.0028085
novel_circ_0006269	23.3628	0.387528	5.2616	5.2816e-05	0.0030025
novel_circ_0011056	30.7264	0	8.0843	5.4968e-05	0.003094
novel_circ_0016311	42.3127	1.89139	4.2281	5.535e-05	0.003094
novel_circ_0030318	32.3234	0	8.1105	5.6094e-05	0.0031097
novel_circ_0004288	44.8838	3.72059	3.3936	5.8903e-05	0.0032308
novel_circ_0020258	46.8773	3.63527	3.4834	5.9242e-05	0.0032308
novel_circ_0007644	32.9156	2.16543	3.9981	5.9858e-05	0.0032381
novel_circ_0020423	29.3374	1.44167	4.0134	6.1779e-05	0.0033153
novel_circ_0006509	66.1914	5.41822	3.4492	6.3129e-05	0.0033609
novel_circ_0022935	29.3227	0	8.0272	6.4778e-05	0.0033948
novel_circ_0003526	39.8365	2.77489	3.6111	6.6499e-05	0.0034579
novel_circ_0000447	29.1302	0	8.0123	6.7763e-05	0.0034965
novel_circ_0027587	77.6639	7.76846	3.2063	6.9058e-05	0.0035362
novel_circ_0005883	31.9808	1.99984	3.7444	7.1387e-05	0.0036277
novel_circ_0018481	29.6792	1.72075	3.8172	7.4286e-05	0.0036912
novel_circ_0020948	30.8204	1.91452	3.7273	7.3497e-05	0.0036912
novel_circ_0029487	29.1442	0	8.001	7.4106e-05	0.0036912
novel_circ_0028557	28.4056	0	7.9706	7.7286e-05	0.003812
novel_circ_0027403	27.4986	0	7.9424	8.1356e-05	0.0039835
novel_circ_0005333	53.5172	4.70895	3.3344	8.384e-05	0.0040753
novel_circ_0003725	24.9398	1.0968	4.176	8.7963e-05	0.0042414
novel_circ_0018777	104.28	15.6755	2.6487	8.8521e-05	0.0042414
novel_circ_0009046	90.0064	16.5512	2.4383	9.7071e-05	0.0045856
novel_circ_0001100	231.455	38.352	2.5871	9.8465e-05	0.0046189
novel_circ_0016682	50.386	4.75714	3.2794	0.0001014	0.0046954
novel_circ_0028947	28.3055	1.67809	3.7794	0.0001015	0.0046954
novel_circ_0016030	41.2232	3.63527	3.2957	0.00010406	0.0047487
novel_circ_0030321	25.7421	0	7.8569	0.00010381	0.0047487
novel_circ_0020503	25.6043	0	7.8496	0.00010567	0.0047895
novel_circ_0004763	25.7783	0	7.849	0.00010689	0.004812
novel_circ_0014791	26.8572	0	7.8712	0.00010989	0.0049144
novel_circ_0008096	25.7653	0	7.8372	0.00011452	0.0049563
novel_circ_0008985	21.9437	0.581292	4.696	0.00011381	0.0049563
novel_circ_0009476	67.7085	6.99145	3.118	0.00011182	0.0049563
novel_circ_0021906	25.1446	0	7.8221	0.00011342	0.0049563
novel_circ_0022863	22.5366	0.709273	4.6206	0.00011258	0.0049563
novel_circ_0027634	96.9156	17.2197	2.4877	0.00011795	0.0050718
novel_circ_0018543	24.3916	0	7.7865	0.00012524	0.0053512
novel_circ_0017404	84.332	13.9567	2.5266	0.00012808	0.0054375
novel_circ_0007771	36.9057	1.93764	3.924	0.00012996	0.0054827
novel_circ_0004647	21.7374	0.581292	4.6843	0.00013363	0.0055136
novel_circ_0023520	24.5355	0	7.7758	0.00013178	0.0055136
novel_circ_0028845	24.8367	0	7.7801	0.00013388	0.0055136
novel_circ_0029892	24.216	0	7.7656	0.00013398	0.0055136
novel_circ_0025359	24.0612	0	7.7566	0.00013714	0.0055754
novel_circ_0033723	24.5471	0	7.7676	0.00013712	0.0055754
novel_circ_0016681	23.8017	0	7.7458	0.00014108	0.0057011
novel_circ_0028367	24.4039	0	7.7483	0.00014776	0.0058997
novel_circ_0020692	21.8505	0.709273	4.57	0.00015391	0.0061091
novel_circ_0021382	67.3757	7.16568	3.0736	0.00015667	0.0061821
novel_circ_0008832	22.6413	0	7.687	0.00016428	0.0064444
novel_circ_0024965	64.5868	10.9442	2.5751	0.00016727	0.0065235
novel_circ_0014454	22.4873	0	7.6743	0.00016834	0.0065273
novel_circ_0009067	22.4019	0	7.6712	0.00017078	0.006584
novel_circ_0029798	28.0514	1.18212	4.267	0.00017452	0.0066895
novel_circ_0008763	22.8893	0	7.6746	0.00018363	0.0069592
novel_circ_0028450	41.9571	2.36424	3.9136	0.00018268	0.0069592
novel_circ_0031954	96.0101	18.8607	2.3474	0.00018935	0.0071358
novel_circ_0011973	61.3227	7.07677	2.967	0.00019642	0.0072796
novel_circ_0023487	22.709	0	7.6552	0.00019549	0.0072796
novel_circ_0019077	21.8999	0	7.63	0.00019865	0.0073215
novel_circ_0020419	21.4532	0	7.6075	0.00020352	0.0074195
novel_circ_0008868	21.1305	0	7.5896	0.00021307	0.0076431
novel_circ_0026416	21.3763	0	7.6008	0.00021241	0.0076431
novel_circ_0023491	20.9936	0	7.5776	0.00022173	0.0078282
novel_circ_0032091	20.9219	0	7.5726	0.0002215	0.0078282
novel_circ_0004558	48.5059	7.00285	2.8041	0.00022634	0.007949
novel_circ_0009254	20.8973	0	7.5637	0.00022951	0.0079768
novel_circ_0009393	20.6986	0	7.5609	0.00022877	0.0079768
novel_circ_0009910	22.1061	0.775056	4.3587	0.00023205	0.0080237
novel_circ_0014448	20.2489	0	7.5385	0.00024156	0.0082254
novel_circ_0020070	103.103	20.5173	2.3079	0.00024155	0.0082254
novel_circ_0027217	25.8738	1.48433	3.8195	0.00023934	0.0082254
novel_circ_0020098	70.7783	11.491	2.5499	0.00025529	0.0086488
novel_circ_0004659	19.7084	0	7.5036	0.00026288	0.008797
novel_circ_0024958	34.7505	3.24774	3.2126	0.00026172	0.008797
novel_circ_0028851	21.2938	0.775056	4.2995	0.00026359	0.008797
novel_circ_0014480	20.1365	0	7.5127	0.00026527	0.008809
novel_circ_0029880	19.8439	0	7.5056	0.00026658	0.008809
novel_circ_0019279	19.8139	0	7.4966	0.00027415	0.0090146
novel_circ_0019851	56.6426	9.59846	2.5825	0.00027797	0.009054
novel_circ_0031769	19.4112	0	7.4808	0.00027805	0.009054
novel_circ_0011191	19.4188	0	7.4809	0.00028014	0.0090783
novel_circ_0019031	28.5265	3.13425	3.1648	0.00028781	0.0092534
novel_circ_0030387	20.8995	0.709273	4.4949	0.00028831	0.0092534
novel_circ_0005456	19.5136	0	7.4707	0.00029281	0.0092609
novel_circ_0009468	20.0511	0	7.4916	0.00029309	0.0092609
novel_circ_0027596	19.9048	0	7.4895	0.00029157	0.0092609
novel_circ_0032092	58.8949	10.4619	2.4439	0.00029406	0.0092609
novel_circ_0017488	17.644	0.472848	4.7733	0.00029641	0.0092912
novel_circ_0014488	19.0447	0	7.4529	0.00030005	0.0093615
novel_circ_0016809	19.0846	0.472848	4.8706	0.00030723	0.0094973
novel_circ_0023513	19.3612	0.472848	4.8913	0.00030585	0.0094973
novel_circ_0006295	33.9651	3.20198	3.4756	0.00031249	0.0095715
novel_circ_0004663	18.722	0	7.4329	0.00031526	0.0096125
novel_circ_0015628	20.6084	0	7.4926	0.00031856	0.0096258
novel_circ_0020755	22.9008	0.945697	4.2587	0.0003178	0.0096258
novel_circ_0006892	18.7574	0	7.4286	0.00032177	0.0096512
novel_circ_0009470	19.2488	0	7.4473	0.00032228	0.0096512
novel_circ_0026093	18.8174	0	7.4233	0.00034037	0.010103
novel_circ_0024833	18.2361	0	7.3916	0.00035968	0.010582
novel_circ_0023100	17.3436	0.472848	4.7374	0.00038162	0.011034
novel_circ_0010024	17.6355	0	7.3527	0.00039038	0.011191
novel_circ_0020475	17.6524	0	7.3482	0.00038971	0.011191
novel_circ_0006587	18.2029	0	7.3682	0.0003924	0.011201
novel_circ_0007793	17.0572	0.472848	4.7176	0.00039639	0.011267
novel_circ_0030957	84.9235	18.5761	2.1894	0.00039898	0.011293
novel_circ_0010842	21.4447	0.945697	4.1778	0.00040609	0.011446
novel_circ_0001664	133.888	27.931	2.2092	0.00041641	0.011639
novel_circ_0020245	17.3606	0	7.32	0.00042228	0.011754
novel_circ_0007756	19.4527	0.709273	4.3932	0.00042461	0.01177
novel_circ_0026057	21.6989	1.2479	3.7834	0.0004365	0.01205
novel_circ_0002410	18.1537	0.581292	4.432	0.00044043	0.012059
novel_circ_0028255	17.1481	0	7.3033	0.00043903	0.012059
novel_circ_0002481	19.8108	0.775056	4.1978	0.00044626	0.012071
novel_circ_0014959	16.7977	0	7.2914	0.0004453	0.012071
novel_circ_0028266	17.0595	0	7.2988	0.00044539	0.012071
novel_circ_0001765	17.0156	0	7.2928	0.0004517	0.012127
novel_circ_0020641	16.7539	0	7.2852	0.00045195	0.012127
novel_circ_0001845	17.1374	0.472848	4.7192	0.00046051	0.012307
novel_circ_0001609	17.9097	0	7.3133	0.00047248	0.012414
novel_circ_0016302	52.3213	8.35366	2.613	0.00047361	0.012414
novel_circ_0018357	16.5775	0	7.2684	0.00047178	0.012414
novel_circ_0026185	16.5829	0	7.2726	0.00046654	0.012414
novel_circ_0011685	56.6472	6.85989	2.9059	0.00047573	0.012417
novel_circ_0019259	16.9047	0.472848	4.7083	0.00048127	0.012513
novel_circ_0027608	16.6438	0	7.266	0.00048789	0.012588
novel_circ_0019012	16.3319	0	7.2509	0.00049223	0.012651
novel_circ_0013126	20.6047	1.29056	3.6803	0.00050483	0.012925
novel_circ_0009477	16.6053	0	7.2539	0.00051214	0.013062
novel_circ_0006835	29.61	2.77489	3.1913	0.00052337	0.013226
novel_circ_0017205	30.9297	2.70911	3.3061	0.0005254	0.013226
novel_circ_0026085	17.4538	0.581292	4.375	0.00052833	0.013226
novel_circ_0028988	32.6839	4.27371	2.8772	0.00052842	0.013226
novel_circ_0009756	16.0208	0	7.2194	0.00053642	0.013376
novel_circ_0030280	61.9587	7.46869	3.0266	0.0005472	0.013595
novel_circ_0019276	15.9345	0	7.2098	0.00055711	0.01379
novel_circ_0028739	23.0079	1.67809	3.4892	0.00056393	0.013857
novel_circ_0014963	15.7197	0	7.1967	0.00056728	0.013888
novel_circ_0020649	17.6686	0.860376	3.9853	0.00057353	0.013939
novel_circ_0031611	15.7443	0	7.1967	0.00057324	0.013939
novel_circ_0001818	15.4279	0	7.1764	0.00058817	0.014192
novel_circ_0023497	15.7397	0	7.1851	0.00058617	0.014192
novel_circ_0015468	38.0585	5.46837	2.7599	0.00060367	0.014465
novel_circ_0029758	15.538	0	7.173	0.00060378	0.014465
novel_circ_0009598	15.3393	0	7.1673	0.00060839	0.014472
novel_circ_0023504	15.4364	0	7.1663	0.0006073	0.014472
novel_circ_0028948	21.4232	1.48433	3.5515	0.00061451	0.014566
novel_circ_0029625	38.8085	5.75299	2.7471	0.00062189	0.014637
novel_circ_0029802	21.4201	1.29056	3.7419	0.00062062	0.014637
novel_circ_0030892	15.6696	0	7.1741	0.00062592	0.014681
novel_circ_0005451	35.7708	3.91435	3.0064	0.00063693	0.014784
novel_circ_0009482	26.9173	2.10828	3.4136	0.00063268	0.014784
novel_circ_0010630	19.7916	0.775056	4.2012	0.0006369	0.014784
novel_circ_0011241	15.1107	0	7.1457	0.00064485	0.014865
novel_circ_0007785	15.056	0	7.1378	0.00064746	0.014874
novel_circ_0023493	14.9482	0	7.1347	0.00065025	0.014887
novel_circ_0013393	14.9428	0	7.131	0.00065514	0.014948
novel_circ_0023473	15.0198	0	7.132	0.0006609	0.015028
novel_circ_0024276	36.4922	5.10201	2.7245	0.00069463	0.015689
novel_circ_0007781	14.557	0	7.094	0.00071753	0.016044
novel_circ_0007912	18.3833	0.581292	4.4395	0.00071611	0.016044
novel_circ_0031797	20.637	0.96882	3.9854	0.00071275	0.016044
novel_circ_0007284	24.0435	1.72075	3.5316	0.00072269	0.016069
novel_circ_0029580	14.4631	0	7.0878	0.00072631	0.016069
novel_circ_0029891	15.1392	0	7.1117	0.00072528	0.016069
novel_circ_0032153	14.6479	0	7.0924	0.00072821	0.016069
novel_circ_0013023	14.7849	0	7.1019	0.00073564	0.016179
novel_circ_0029087	14.4962	0	7.0805	0.00074802	0.016398
novel_circ_0009129	106.492	14.8166	2.7439	0.00075172	0.016425
novel_circ_0015365	14.3969	0	7.0796	0.00075493	0.016442
novel_circ_0015148	187.179	51.5468	1.8355	0.00076261	0.016519
novel_circ_0032951	90.1517	12.8434	2.6989	0.00076339	0.016519
novel_circ_0023257	14.1982	0	7.0599	0.00078445	0.016812
novel_circ_0016576	14.0773	0	7.0512	0.00079129	0.016859
novel_circ_0023989	14.7503	0	7.0797	0.0007918	0.016859
novel_circ_0027740	14.477	0	7.072	0.0007942	0.016859
novel_circ_0023747	14.0719	0	7.0449	0.00080595	0.017055
novel_circ_0001073	13.9502	0	7.0413	0.00081461	0.017174
novel_circ_0009479	14.3007	0	7.0572	0.00081673	0.017174
novel_circ_0012764	14.2474	0	7.0526	0.00082696	0.017227
novel_circ_0015844	119.629	28.1729	2.0392	0.0008244	0.017227
novel_circ_0027598	14.2089	0	7.0525	0.00082215	0.017227
novel_circ_0019238	14.1435	0	7.0354	0.00084334	0.017468
novel_circ_0030895	13.7739	0	7.0244	0.00084369	0.017468
novel_circ_0010734	13.73	0	7.0164	0.00085918	0.017625
novel_circ_0013770	14.2321	0	7.0329	0.00085844	0.017625
novel_circ_0017085	13.73	0	7.0164	0.00085918	0.017625
novel_circ_0015609	14.0988	0	7.0311	0.00086568	0.017704
novel_circ_0014459	13.8348	0	7.0214	0.00086872	0.017712
novel_circ_0015970	13.603	0	7.0074	0.00088084	0.017854
novel_circ_0021459	13.8232	0	7.0184	0.00088491	0.017854
novel_circ_0023669	13.9094	0	7.0129	0.00088491	0.017854
novel_circ_0026595	14.0226	0	7.017	0.00088629	0.017854
novel_circ_0017333	14.4777	0	7.0338	0.00089069	0.017888
novel_circ_0000244	13.5537	0	6.9954	0.00090393	0.018062
novel_circ_0030343	16.2741	0.970771	4.3148	0.00090473	0.018062
novel_circ_0007560	19.7137	1.33322	3.5973	0.00091145	0.018142
novel_circ_0003740	13.2834	0	6.9665	0.00096733	0.018973
novel_circ_0008407	13.3188	0	6.9741	0.00096554	0.018973
novel_circ_0019294	13.2365	0	6.9696	0.00096226	0.018973
novel_circ_0023376	13.3443	0	6.9719	0.00096239	0.018973
novel_circ_0017920	27.149	3.27282	2.9498	0.00097296	0.019028
novel_circ_0027835	13.1233	0	6.9577	0.00099231	0.01935
novel_circ_0026181	15.347	0.387528	4.6624	0.0009957	0.01936
novel_circ_0014952	13.0848	0	6.9534	0.0010031	0.019448
novel_circ_0002704	21.3816	1.63543	3.4035	0.0010083	0.019493
novel_circ_0001780	34.2622	5.48091	2.6321	0.0010166	0.019595
novel_circ_0005019	12.9993	0	6.9381	0.0010367	0.019927
novel_circ_0022931	50.5073	6.5808	2.7972	0.0010545	0.020095
novel_circ_0021887	12.8699	0	6.9291	0.00106	0.020143
novel_circ_0012192	12.9832	0	6.9319	0.0010676	0.020231
novel_circ_0029184	12.8145	0	6.9245	0.001071	0.020237
novel_circ_0028884	12.7567	0	6.9195	0.001082	0.020331
novel_circ_0028169	22.6583	1.41855	3.7197	0.0010995	0.020575
novel_circ_0006301	66.2307	8.82031	2.9424	0.001131	0.0209
novel_circ_0003367	28.173	2.926	3.0455	0.0011385	0.020956
novel_circ_0012752	12.4233	0	6.8835	0.0011633	0.021263
novel_circ_0023518	12.7876	0	6.9009	0.0011625	0.021263
novel_circ_0017608	24.7557	2.3447	3.1535	0.0011736	0.021392
novel_circ_0022922	12.5388	0	6.8824	0.001193	0.021688
novel_circ_0024371	12.4842	0	6.8792	0.0012051	0.021822
novel_circ_0027601	84.3153	17.5688	2.1996	0.0012069	0.021822
novel_circ_0028489	13.2857	0	6.9116	0.0012113	0.021835
novel_circ_0033186	12.2524	0	6.8656	0.0012141	0.021835
novel_circ_0003364	17.5007	1.3583	3.7226	0.0012297	0.022056
novel_circ_0021779	14.3159	0	6.9525	0.0012541	0.022433
novel_circ_0012750	12.1145	0	6.848	0.0012614	0.022504
novel_circ_0017004	34.7675	4.19344	2.8782	0.001265	0.022509
novel_circ_0016785	12.3817	0	6.8541	0.0012904	0.022899
novel_circ_0019622	12.6713	0	6.8742	0.0012939	0.0229
novel_circ_0006629	12.1638	0	6.8471	0.0012982	0.022916
novel_circ_0010158	16.1717	0.709273	4.1424	0.0013016	0.022916
novel_circ_0017168	53.7805	9.84303	2.3727	0.0013067	0.022946
novel_circ_0013022	12.4448	0	6.8499	0.0013365	0.023409
novel_circ_0004735	15.1938	0.581292	4.1756	0.0013511	0.023587
novel_circ_0013273	14.0456	0	6.917	0.0013752	0.023684
novel_circ_0025355	27.4646	3.74566	2.7818	0.0013701	0.023684
novel_circ_0028837	11.8612	0	6.8143	0.001367	0.023684
novel_circ_0008776	72.4501	14.408	2.2482	0.0013886	0.023787
novel_circ_0024104	54.301	9.35065	2.4416	0.00139	0.023787
novel_circ_0017879	11.7342	0	6.806	0.0013937	0.023789
novel_circ_0005519	11.7095	0	6.8004	0.0014057	0.023849
novel_circ_0016811	12.2077	0	6.83	0.0014079	0.023849
novel_circ_0028846	11.8281	0	6.808	0.0014047	0.023849
novel_circ_0020221	13.2888	0.387528	4.4648	0.0014191	0.02389
novel_circ_0029853	11.8227	0	6.8027	0.001421	0.02389
novel_circ_0032928	14.0312	0	6.9027	0.001415	0.02389
novel_circ_0006653	23.1418	1.63543	3.5184	0.0014311	0.024
novel_circ_0011198	11.8697	0	6.7962	0.0014454	0.024179
novel_circ_0010560	11.5578	0	6.7849	0.0014543	0.024207
novel_circ_0015790	12.2417	0	6.8204	0.0014653	0.02433
novel_circ_0009064	11.4777	0	6.7688	0.0015147	0.024862
novel_circ_0015599	13.3712	0	6.8646	0.0015116	0.024862
novel_circ_0015685	11.936	0	6.7904	0.0015196	0.024862
novel_circ_0015698	13.7216	0.472848	4.4091	0.0015175	0.024862
novel_circ_0030114	11.6264	0	6.7812	0.0015189	0.024862
novel_circ_0024354	11.6071	0	6.7791	0.0015259	0.024905
novel_circ_0027160	33.3431	3.63527	3.0003	0.0015445	0.025146
novel_circ_0010407	11.4115	0	6.763	0.0015568	0.025285
novel_circ_0002977	13.9618	0.472848	4.4218	0.0015791	0.02542
novel_circ_0014024	11.7789	0	6.7711	0.0015813	0.02542
novel_circ_0021045	11.4755	0	6.7568	0.001584	0.02542
novel_circ_0033224	11.2822	0	6.7438	0.0015963	0.025556
novel_circ_0026058	18.1537	1.33322	3.4815	0.0016021	0.025571
novel_circ_0007597	19.6368	1.0968	3.8266	0.0016116	0.025617
novel_circ_0011327	12.0044	0	6.7733	0.0016207	0.025641
novel_circ_0012185	11.2575	0	6.7311	0.0016541	0.026038
novel_circ_0015787	11.3753	0	6.7451	0.0016575	0.026038
novel_circ_0011188	33.4853	4.04233	2.8763	0.0016676	0.026137
novel_circ_0012759	13.218	0	6.8212	0.0016791	0.026254
novel_circ_0007653	38.4828	4.53831	2.9143	0.0016888	0.026266
novel_circ_0012935	21.4309	1.95718	3.206	0.0016968	0.026266
novel_circ_0016488	11.6094	0	6.7508	0.0016994	0.026266
novel_circ_0029909	11.199	0	6.73	0.0016889	0.026266
novel_circ_0010998	11.3846	0	6.7259	0.0017127	0.026411
novel_circ_0021066	10.9349	0	6.7008	0.0017519	0.02683
novel_circ_0018242	86.4696	14.0024	2.5243	0.0017636	0.026948
novel_circ_0009043	25.1254	2.77489	2.9552	0.0017863	0.027233
novel_circ_0016264	10.7832	0	6.6841	0.0018162	0.027563
novel_circ_0025863	10.9627	0	6.695	0.0018303	0.027715
novel_circ_0003522	36.781	4.73207	2.7933	0.001849	0.02781
novel_circ_0009044	33.5046	5.8007	2.4601	0.0018485	0.02781
novel_circ_0015216	11.5309	0	6.7114	0.0018447	0.02781
novel_circ_0008249	18.3331	1.44167	3.3511	0.0018598	0.02791
novel_circ_0013842	280.007	90.2076	1.6245	0.0018795	0.028105
novel_circ_0017493	305.412	59.7807	2.301	0.0018812	0.028105
novel_circ_0022750	10.6561	0	6.6693	0.0018943	0.028238
novel_circ_0020722	14.7195	0.860376	3.7264	0.0019362	0.028799
novel_circ_0006800	53.9191	12.6274	2.0689	0.0019527	0.028979
novel_circ_0027227	10.8378	0	6.6731	0.0019607	0.029033
novel_circ_0023500	10.4028	0	6.6416	0.0019868	0.029356
novel_circ_0023405	12.8838	0.472848	4.3151	0.0019991	0.029473
novel_circ_0029462	108.86	24.6919	2.0809	0.0020103	0.029573
novel_circ_0013713	10.3782	0	6.6329	0.0020229	0.029693
novel_circ_0024592	10.6646	0	6.6468	0.0020275	0.029695
novel_circ_0002377	10.5268	0	6.6438	0.00205	0.029894
novel_circ_0017484	14.6201	0.709273	3.9966	0.0020753	0.030197
novel_circ_0008974	112.304	18.715	2.4937	0.0021143	0.030632
novel_circ_0001623	15.8714	1.0968	3.5316	0.0021614	0.031247
novel_circ_0016280	10.0748	0	6.5974	0.0021813	0.031337
novel_circ_0019586	10.4444	0	6.6203	0.0021817	0.031337
novel_circ_0016890	10.1518	0	6.6	0.0021929	0.031396
novel_circ_0023521	10.1187	0	6.6	0.0021998	0.031396
novel_circ_0027831	10.3944	0	6.6185	0.0021962	0.031396
novel_circ_0006816	10.1079	0	6.5926	0.0022131	0.031452
novel_circ_0010290	48.6181	6.19327	2.8269	0.002264	0.031972
novel_circ_0009092	10.2149	0	6.5963	0.0022701	0.031991
novel_circ_0011539	9.98083	0	6.579	0.002294	0.032059
novel_circ_0012372	188.534	60.2994	1.6302	0.0022929	0.032059
novel_circ_0027849	11.4416	0	6.6613	0.0022921	0.032059
novel_circ_0017910	9.88461	0	6.5703	0.0023242	0.032352
novel_circ_0020636	9.87922	0	6.5673	0.0023246	0.032352
novel_circ_0002403	189.803	60.9696	1.6229	0.0023772	0.033015
novel_circ_0016267	9.87383	0	6.5573	0.0023843	0.033045
novel_circ_0015702	29.5021	3.82903	2.755	0.0023897	0.033052
novel_circ_0009951	19.0031	1.16258	3.6447	0.002395	0.033057
novel_circ_0019360	17.299	0.96882	3.7353	0.0024055	0.033134
novel_circ_0013357	28.9708	4.76968	2.5219	0.0024113	0.033146
novel_circ_0023636	9.7714	0	6.5529	0.0024247	0.033193
novel_circ_0029151	9.79065	0	6.5543	0.0024212	0.033193
novel_circ_0031028	10.0586	0	6.5584	0.0024374	0.0333
novel_circ_0029915	9.73291	0	6.5476	0.0024529	0.033375
novel_circ_0030843	9.68904	0	6.5397	0.002478	0.033648
novel_circ_0029453	10.0009	0	6.5477	0.0025052	0.033813
novel_circ_0005332	24.0304	2.66645	2.967	0.0025154	0.033814
novel_circ_0011209	29.7423	2.60067	3.2983	0.0025125	0.033814
novel_circ_0021379	9.98936	0	6.5557	0.0025364	0.034028
novel_circ_0012333	29.6014	5.17675	2.4499	0.0025662	0.034359
novel_circ_0004642	9.63895	0	6.5269	0.0025969	0.034632
novel_circ_0006514	23.6254	3.23016	2.7641	0.0025932	0.034632
novel_circ_0017399	16.0447	0.775056	3.9086	0.0026535	0.035247
novel_circ_0023101	10.0147	0	6.5302	0.0026529	0.035247
novel_circ_0022737	12.0067	0.387528	4.3244	0.0026673	0.035361
novel_circ_0020862	9.40489	0	6.501	0.0026983	0.0357
novel_circ_0029817	9.41335	0	6.4937	0.0027191	0.035835
novel_circ_0000446	9.6859	0	6.5086	0.002745	0.036034
novel_circ_0003363	9.6859	0	6.5086	0.002745	0.036034
novel_circ_0009410	9.75441	0	6.5131	0.0027843	0.036478
novel_circ_0010113	12.1584	0.472848	4.2332	0.0028199	0.036873
novel_circ_0006245	25.3318	3.16242	2.7947	0.0028518	0.037097
novel_circ_0012868	9.32791	0	6.4802	0.0028592	0.037097
novel_circ_0005330	51.1016	8.19311	2.5178	0.0028859	0.037157
novel_circ_0006154	9.33017	0	6.4785	0.0028815	0.037157
novel_circ_0007754	9.31092	0	6.4786	0.0028698	0.037157
novel_circ_0008831	28.94	2.60067	3.261	0.0028856	0.037157
novel_circ_0031380	9.23395	0	6.4708	0.002905	0.037331
novel_circ_0032311	9.30867	0	6.4718	0.0029326	0.037613
novel_circ_0014662	9.09071	0	6.4528	0.0029517	0.037761
novel_circ_0026192	9.11535	0	6.4563	0.002961	0.037761
novel_circ_0027846	9.07147	0	6.4511	0.0029587	0.037761
novel_circ_0012517	9.2755	0	6.4558	0.0029984	0.038165
novel_circ_0018225	9.17622	0	6.456	0.0030233	0.038294
novel_circ_0019178	9.33863	0	6.4596	0.0030256	0.038294
novel_circ_0029603	20.8858	1.55011	3.4139	0.0030203	0.038294
novel_circ_0032303	9.06608	0	6.4406	0.0030337	0.038324
novel_circ_0010841	17.222	1.52699	3.2194	0.0030803	0.038694
novel_circ_0018966	15.9815	0.945697	3.756	0.0030783	0.038694
novel_circ_0027229	41.2725	7.98176	2.2759	0.0030754	0.038694
novel_circ_0019519	22.1593	2.53847	2.892	0.0030928	0.038778
novel_circ_0019011	51.8709	11.6911	2.1767	0.0031197	0.03897
novel_circ_0022765	8.95826	0	6.4301	0.0031152	0.03897
novel_circ_0009828	8.91438	0	6.4212	0.0031513	0.039146
novel_circ_0026303	8.99989	0	6.4324	0.0031433	0.039146
novel_circ_0012222	8.9829	0	6.428	0.0031846	0.039446
novel_circ_0010804	11.5024	0.387528	4.2618	0.003242	0.039734
novel_circ_0026738	165.216	0	7.2926	0.003246	0.039734
novel_circ_0029204	15.0776	0.775056	3.8235	0.0032544	0.039764
novel_circ_0023205	24.5741	2.12782	3.2992	0.0032849	0.040064
novel_circ_0017629	8.78732	0	6.4045	0.0032925	0.040084
novel_circ_0029783	8.74883	0	6.4015	0.0033003	0.040106
novel_circ_0004762	8.80657	0	6.4043	0.003307	0.040115
novel_circ_0002976	8.82356	0	6.4037	0.0033204	0.040192
novel_circ_0033349	40.5508	7.13588	2.4628	0.0033254	0.040192
novel_circ_0008455	8.85126	0	6.3974	0.0033431	0.040228
novel_circ_0011328	8.99136	0	6.4084	0.0033463	0.040228
novel_circ_0030505	8.99136	0	6.4084	0.0033463	0.040228
novel_circ_0001031	11.3677	0.387528	4.2471	0.0033668	0.040332
novel_circ_0009806	8.82895	0	6.4005	0.0033925	0.040366
novel_circ_0019255	8.75729	0	6.3858	0.0034172	0.040366
novel_circ_0028853	8.68571	0	6.3868	0.0033911	0.040366
novel_circ_0029911	8.82895	0	6.4005	0.0033925	0.040366
novel_circ_0031889	8.75729	0	6.3858	0.0034172	0.040366
novel_circ_0002118	8.81196	0	6.3937	0.0034641	0.040767
novel_circ_0024853	8.81196	0	6.3937	0.0034641	0.040767
novel_circ_0003017	18.799	1.95718	3.0176	0.0034825	0.040912
novel_circ_0000303	8.65262	0	6.3744	0.0035493	0.041121
novel_circ_0002666	8.65262	0	6.3744	0.0035493	0.041121
novel_circ_0008107	15.2624	0.945697	3.6916	0.0035157	0.041121
novel_circ_0014372	15.5904	1.2479	3.3206	0.0035415	0.041121
novel_circ_0019748	13.576	0.581292	3.9968	0.0035482	0.041121
novel_circ_0026339	8.65262	0	6.3744	0.0035493	0.041121
novel_circ_0029225	8.56711	0	6.3653	0.0035284	0.041121
novel_circ_0028363	11.7588	0.472848	4.1851	0.0035683	0.041198
novel_circ_0000855	19.1817	1.35635	3.4662	0.0035883	0.04134
novel_circ_0031619	115.959	29.0644	1.9996	0.0035929	0.04134
novel_circ_0007738	19.9201	1.35635	3.5181	0.0036237	0.041622
novel_circ_0003955	8.64183	0	6.356	0.0036936	0.042001
novel_circ_0005396	49.7156	12.4712	1.995	0.0037004	0.042001
novel_circ_0011448	8.56172	0	6.348	0.0036982	0.042001
novel_circ_0017411	27.2637	3.18554	2.8715	0.0036822	0.042001
novel_circ_0021372	8.56172	0	6.348	0.0036982	0.042001
novel_circ_0001488	8.52323	0	6.3428	0.0037343	0.042029
novel_circ_0010982	21.5526	2.30204	2.9889	0.0037313	0.042029
novel_circ_0016279	8.52323	0	6.3428	0.0037343	0.042029
novel_circ_0006506	16.3096	1.55206	3.3729	0.0037548	0.042189
novel_circ_0014795	11.4061	0.472848	4.1423	0.0037806	0.042409
novel_circ_0014978	34.3724	7.3101	2.194	0.0037987	0.042541
novel_circ_0001858	11.3815	0.472848	4.1351	0.0038136	0.042542
novel_circ_0002068	175.377	45.1457	1.9113	0.0038367	0.042542
novel_circ_0015692	8.60021	0	6.3415	0.0038118	0.042542
novel_circ_0025351	8.39078	0	6.3284	0.0038181	0.042542
novel_circ_0029760	8.37154	0	6.3257	0.0038369	0.042542
novel_circ_0009701	9.41567	0	6.3969	0.0038836	0.042989
novel_circ_0012099	81.8129	20.4115	1.9512	0.0039352	0.043203
novel_circ_0023423	8.30221	0	6.3177	0.0039337	0.043203
novel_circ_0024776	8.28836	0	6.3201	0.0039317	0.043203
novel_circ_0028449	13.3304	0.709273	3.8596	0.0039308	0.043203
novel_circ_0018070	8.3076	0	6.32	0.0039482	0.043276
novel_circ_0014490	8.21984	0	6.3064	0.0039716	0.043284
novel_circ_0027308	13.0601	0.709273	3.8335	0.0039709	0.043284
novel_circ_0031752	8.23908	0	6.3081	0.0039649	0.043284
novel_circ_0032107	16.9356	1.56965	3.1732	0.0039766	0.043284
novel_circ_0004661	11.795	0.472848	4.1806	0.004018	0.043472
novel_circ_0029823	8.32145	0	6.3134	0.0040058	0.043472
novel_circ_0001243	21.8144	2.62379	2.8474	0.0040982	0.044245
novel_circ_0017487	16.5413	1.52699	3.1583	0.0041026	0.044245
novel_circ_0004668	8.07354	0	6.2901	0.0041168	0.044327
novel_circ_0008151	8.0489	0	6.2819	0.004162	0.044741
novel_circ_0017336	24.4994	3.1393	2.7758	0.0042059	0.044997
novel_circ_0022466	9.12613	0	6.3543	0.0042139	0.045011
novel_circ_0026661	9.10689	0	6.3517	0.0042336	0.045149
novel_circ_0008933	8.01581	0	6.276	0.0042616	0.045232
novel_circ_0022145	52.3421	9.2935	2.3733	0.0042533	0.045232
novel_circ_0017934	8.01041	0	6.2709	0.0042818	0.045303
novel_circ_0031633	53.9422	9.31157	2.4391	0.0043024	0.04536
novel_circ_0002928	7.99117	0	6.262	0.0043902	0.046015
novel_circ_0029838	9.68508	0	6.3698	0.004407	0.046047
novel_circ_0004436	74.208	20.3512	1.8251	0.0044574	0.046306
novel_circ_0015526	9.67969	0	6.3642	0.0044572	0.046306
novel_circ_0000319	7.89181	0	6.2468	0.0044743	0.046389
novel_circ_0029198	16.0732	1.44167	3.1625	0.0045043	0.046628
novel_circ_0022061	7.83948	0	6.2425	0.0045388	0.046913
novel_circ_0014979	18.0221	1.35635	3.3713	0.0045992	0.047323
novel_circ_0022146	25.0753	3.48417	2.6602	0.0045965	0.047323
novel_circ_0022230	16.4774	1.48433	3.1828	0.004628	0.047455
novel_circ_0015151	8.87508	0	6.3064	0.0046636	0.047668
novel_circ_0003861	7.70163	0	6.2183	0.0047203	0.047931
novel_circ_0003887	8.25301	0	6.2613	0.0047489	0.047931
novel_circ_0007797	27.661	3.46104	2.8224	0.0047363	0.047931
novel_circ_0010161	7.77861	0	6.2213	0.0047525	0.047931
novel_circ_0010179	12.5943	0.709273	3.7788	0.0047588	0.047931
novel_circ_0017772	7.70163	0	6.2183	0.0047203	0.047931
novel_circ_0025862	7.68778	0	6.2188	0.0047538	0.047931
novel_circ_0028498	7.68778	0	6.2188	0.0047538	0.047931
novel_circ_0030889	8.91357	0	6.3028	0.0047457	0.047931
novel_circ_0025497	33.4176	0	6.8192	0.0047803	0.048076
novel_circ_0014787	7.66854	0	6.2112	0.0048501	0.048606
novel_circ_0018359	7.73166	0	6.2188	0.0048474	0.048606
novel_circ_0004640	7.56918	0	6.1978	0.004911	0.048937
novel_circ_0013032	7.75397	0	6.2007	0.0049965	0.049435
novel_circ_0017883	7.53069	0	6.19	0.0049923	0.049435
novel_circ_0031081	7.677	0	6.196	0.0049897	0.049435
novel_circ_0007222	12.8006	0.709273	3.8049	0.0050472	0.049797
novel_circ_0019231	40.2629	6.81723	2.4304	0.005048	0.049797
