# Supplementary material for: Circular RNA Expression and Regulation Profiling in Testicular Tissues of Immature and Mature Wandong Cattle (Bos taurus)
Source: Front Genet. 2021 Nov 22;12:685541. doi: 10.3389/fgene.2021.685541 (PMC8647812; doi:10.3389/fgene.2021.685541)
Supplement: Supplementary file 1 [file DataSheet1.ZIP › Supplimentry file 6, Down-regulated.xlsx]

## Sheet: Sheet1
ID	BULL_readcount	CALF_readcount	log2 FoldChange	p_value	p_adj value
novel_circ_0031262	0	122.609	-9.4111	1.2078e-06	0.00017879
novel_circ_0007021	34.213	205.808	-2.5529	1.4879e-05	0.0012025
novel_circ_0014496	9.5458	112.283	-3.4807	3.3719e-05	0.0021338
novel_circ_0021562	13.2503	106.529	-2.9477	4.4969e-05	0.002623
novel_circ_0019428	0	45.2624	-8.1587	6.4131e-05	0.0033873
novel_circ_0022366	0.656053	39.9358	-5.385	9.3632e-05	0.0044545
novel_circ_0014771	1.35059	34.925	-4.37	0.00014534	0.0058378
novel_circ_0002476	1.04181	26.9286	-4.399	0.00019216	0.0072012
novel_circ_0032345	28.4303	130.183	-2.1687	0.00020345	0.0074195
novel_circ_0024463	0.694541	25.4939	-4.7909	0.00020799	0.0075415
novel_circ_0012674	3.35185	41.1595	-3.4838	0.00021763	0.0077653
novel_circ_0012395	0.98408	25.4192	-4.3218	0.00031088	0.0095659
novel_circ_0028513	0	27.3083	-7.5188	0.00032703	0.00975
novel_circ_0031677	74.3319	338.061	-2.1598	0.00035888	0.010582
novel_circ_0023110	0	26.4912	-7.4813	0.00036674	0.010743
novel_circ_0015244	42.2288	195.278	-2.1797	0.00037463	0.010879
novel_circ_0020402	0	28.4318	-7.506	0.00037306	0.010879
novel_circ_0026455	0.656053	22.8205	-4.6525	0.00040951	0.011494
novel_circ_0014502	5.27613	74.1587	-3.664	0.00047377	0.012414
novel_circ_0026164	2.00665	33.9417	-3.8141	0.00048476	0.012555
novel_circ_0032892	10.5984	71.7578	-2.681	0.00051529	0.013093
novel_circ_0014039	0	23.1071	-7.2999	0.00056207	0.013857
novel_circ_0016834	0	22.1425	-7.235	0.00064399	0.014865
novel_circ_0016711	0	24.4943	-7.2718	0.00068979	0.015632
novel_circ_0012847	5.78813	47.3615	-2.9046	0.0007754	0.016725
novel_circ_0033406	4.23118	37.1092	-3.0993	0.00078241	0.016812
novel_circ_0021634	14.8958	84.7696	-2.4425	0.00091769	0.018213
novel_circ_0009844	57.9994	323.622	-2.4348	0.0010434	0.019998
novel_circ_0022700	0	19.7877	-7.0437	0.0010505	0.020077
novel_circ_0000117	7.01248	44.719	-2.5948	0.0010787	0.020326
novel_circ_0032126	0	19.0134	-7.0169	0.0011011	0.020575
novel_circ_0023777	0	18.2446	-6.9992	0.0011077	0.020641
novel_circ_0032237	30.1635	123.742	-2.0049	0.0011234	0.020875
novel_circ_0015144	0.694541	22.9227	-4.586	0.0011306	0.0209
novel_circ_0000185	0	18.5588	-7.0041	0.0011402	0.020956
novel_circ_0028130	0	19.8613	-6.9769	0.0013538	0.023587
novel_circ_0006186	5.01969	34.2043	-2.751	0.0013698	0.023684
novel_circ_0019147	0	17.3357	-6.8989	0.001377	0.023684
novel_circ_0016732	0	18.5738	-6.92	0.0014524	0.024207
novel_circ_0029371	26.4675	114.248	-2.0838	0.001509	0.024862
novel_circ_0032368	8.73266	49.051	-2.4689	0.0015633	0.02533
novel_circ_0002274	0	17.9178	-6.8764	0.0015812	0.02542
novel_circ_0005056	2.03974	21.9498	-3.35	0.0016048	0.025571
novel_circ_0017466	0	16.1656	-6.8173	0.0016202	0.025641
novel_circ_0018632	0.694541	16.4439	-4.2031	0.0016397	0.02588
novel_circ_0017190	0	18.2771	-6.8682	0.001696	0.026266
novel_circ_0029367	0	15.2994	-6.7731	0.0017391	0.026757
novel_circ_0030012	0	16.2175	-6.8132	0.0017464	0.026807
novel_circ_0021464	0	15.1443	-6.7634	0.0017967	0.02733
novel_circ_0013111	0	14.5564	-6.6983	0.0020421	0.029843
novel_circ_0015206	0	15.5421	-6.7219	0.0020846	0.030268
novel_circ_0020609	2.68194	33.519	-3.4077	0.002174	0.031337
novel_circ_0000398	1.64013	22.0602	-3.4837	0.0022084	0.031452
novel_circ_0016835	0	14.071	-6.6561	0.0022233	0.03153
novel_circ_0024329	1.38908	20.2001	-3.6182	0.0022553	0.031917
novel_circ_0009222	0	14.9056	-6.673	0.0022771	0.032022
novel_circ_0023950	1.4969	20.7278	-3.7613	0.0024528	0.033375
novel_circ_0016833	0	13.3773	-6.5993	0.0025009	0.033813
novel_circ_0033298	0	13.9227	-6.628	0.0025034	0.033813
novel_circ_0025564	30.4123	116.578	-1.918	0.0027061	0.035733
novel_circ_0031713	3.39573	27.242	-2.8506	0.0028321	0.03696
novel_circ_0023878	0	13.992	-6.5696	0.0028571	0.037097
novel_circ_0022009	0.98408	16.9958	-3.7525	0.0031466	0.039146
novel_circ_0023782	0	13.9598	-6.557	0.0031872	0.039446
novel_circ_0009826	0	12.5621	-6.4821	0.0032035	0.03952
novel_circ_0018629	13.6361	54.7418	-1.9796	0.0032098	0.03952
novel_circ_0033726	0	12.6705	-6.4869	0.0032108	0.03952
novel_circ_0002609	0.656053	14.594	-4.0366	0.00323	0.039682
novel_circ_0023775	2.04513	21.9205	-3.2302	0.003367	0.040332
novel_circ_0013609	5.85207	31.5224	-2.4005	0.003418	0.040366
novel_circ_0014612	1.64013	20.5932	-3.3947	0.003417	0.040366
novel_circ_0031845	1.04181	18.5699	-3.8173	0.0034101	0.040366
novel_circ_0013186	0	13.3148	-6.4774	0.0035229	0.041121
novel_circ_0025570	6.48267	53.1571	-2.9106	0.0035608	0.041182
novel_circ_0000946	0	13.231	-6.4884	0.0036316	0.041643
novel_circ_0028686	2.37316	22.1358	-3.0465	0.0036716	0.042001
novel_circ_0018786	0	11.5431	-6.3928	0.0037331	0.042029
novel_circ_0033210	0.694541	15.5083	-4.1036	0.0037281	0.042029
novel_circ_0013747	0	12.9519	-6.4602	0.0038322	0.042542
novel_circ_0019432	17.7209	77.9794	-2.0901	0.0039307	0.043203
novel_circ_0005296	15.1438	66.6053	-2.0846	0.0039812	0.043284
novel_circ_0010995	16.2303	63.0779	-1.9286	0.0040125	0.043472
novel_circ_0031485	30.3622	107.286	-1.8082	0.0041778	0.044839
novel_circ_0031679	0	12.9398	-6.4066	0.0041952	0.044955
novel_circ_0009284	1.67862	22.5399	-3.4641	0.0042589	0.045232
novel_circ_0017473	0	12.8972	-6.3992	0.0042715	0.045266
novel_circ_0005356	0	11.0081	-6.3226	0.0043133	0.04536
novel_circ_0019940	0	11.1611	-6.3281	0.0042973	0.04536
novel_circ_0025557	0.656053	17.4244	-4.2615	0.0043142	0.04536
novel_circ_0021751	0.997932	14.3004	-3.8154	0.004374	0.045917
novel_circ_0029063	0	12.3084	-6.3894	0.0043982	0.046027
novel_circ_0001551	0	11.0421	-6.309	0.004443	0.046306
novel_circ_0023964	0.656053	17.4574	-4.221	0.0044594	0.046306
novel_circ_0029200	5.41084	32.94	-2.5265	0.0045997	0.047323
novel_circ_0019969	0.656053	14.3955	-4.0361	0.004619	0.047449
novel_circ_0025908	8.47315	42.1925	-2.2806	0.0046337	0.047455
novel_circ_0028331	0	11.6755	-6.3184	0.0046687	0.047668
novel_circ_0027972	2.809	24.472	-3.02	0.0048548	0.048606
novel_circ_0025191	0	11.7076	-6.3055	0.0048632	0.048618
novel_circ_0020141	0	11.6577	-6.3237	0.0049155	0.048937
novel_circ_0023774	0	10.3621	-6.2593	0.0049171	0.048937
novel_circ_0021491	0	10.7098	-6.253	0.0049958	0.049435
