# Supplementary material for: Circular RNA Expression and Regulation Profiling in Testicular Tissues of Immature and Mature Wandong Cattle (Bos taurus)
Source: Front Genet. 2021 Nov 22;12:685541. doi: 10.3389/fgene.2021.685541 (PMC8647812; doi:10.3389/fgene.2021.685541)
Supplement: Supplementary file 1 [file DataSheet1.ZIP › Supplimentry file 7, GO classification.xlsx]

## Sheet: Sheet1
GO_accession	Description	Term_type	Over_represented_pValue	Corrected_pValue	CAD_item	CAD_list	Bg_item	Bg_list	Gene_names
GO:0007017	microtubule-based process	biological_process	4.81e-09	8.63e-05	41	313	670	19353	ENSBTAG00000018747,ENSBTAG00000018560,ENSBTAG00000035110,ENSBTAG00000039117,ENSBTAG00000048057,ENSBTAG00000014063,ENSBTAG00000003051,ENSBTAG00000016784,ENSBTAG00000020436,ENSBTAG00000017469,ENSBTAG00000005442,ENSBTAG00000001969,ENSBTAG00000014574,ENSBTAG00000027197,ENSBTAG00000018549,ENSBTAG00000018771,ENSBTAG00000019568,ENSBTAG00000050839,ENSBTAG00000054239,ENSBTAG00000014053,ENSBTAG00000006291,…
GO:0005930	axoneme	cellular_component	1.47e-08	0.00013228	16	313	113	19353	ENSBTAG00000013778,ENSBTAG00000005442,ENSBTAG00000008605,ENSBTAG00000021284,ENSBTAG00000001969,ENSBTAG00000018771,ENSBTAG00000000654,ENSBTAG00000019568,ENSBTAG00000018560,ENSBTAG00000014053,ENSBTAG00000003384,ENSBTAG00000014063,ENSBTAG00000043950,ENSBTAG00000019606,ENSBTAG00000016784,ENSBTAG00000004092
GO:0007018	microtubule-based movement	biological_process	8.62e-08	0.00051575	22	313	227	19353	ENSBTAG00000013778,ENSBTAG00000005442,ENSBTAG00000008449,ENSBTAG00000008605,ENSBTAG00000004187,ENSBTAG00000027197,ENSBTAG00000001969,ENSBTAG00000001080,ENSBTAG00000018771,ENSBTAG00000000654,ENSBTAG00000019568,ENSBTAG00000018560,ENSBTAG00000014053,ENSBTAG00000054239,ENSBTAG00000020802,ENSBTAG00000019606,ENSBTAG00000043950,ENSBTAG00000014063,ENSBTAG00000027134,ENSBTAG00000025477,ENSBTAG00000016784,…
GO:0045503	dynein light chain binding	molecular_function	2.32e-07	0.0010415	9	313	22	19353	ENSBTAG00000027134,ENSBTAG00000016784,ENSBTAG00000020802,ENSBTAG00000014063,ENSBTAG00000013778,ENSBTAG00000008449,ENSBTAG00000005442,ENSBTAG00000018560,ENSBTAG00000008605
GO:0003341	cilium movement	biological_process	1.48e-06	0.0047492	10	313	59	19353	ENSBTAG00000004187,ENSBTAG00000013778,ENSBTAG00000005442,ENSBTAG00000018560,ENSBTAG00000001969,ENSBTAG00000018771,ENSBTAG00000001080,ENSBTAG00000020436,ENSBTAG00000016784,ENSBTAG00000000654
GO:0045502	dynein binding	molecular_function	1.73e-06	0.0047492	10	313	52	19353	ENSBTAG00000020802,ENSBTAG00000014063,ENSBTAG00000027134,ENSBTAG00000016784,ENSBTAG00000017469,ENSBTAG00000008449,ENSBTAG00000013778,ENSBTAG00000005442,ENSBTAG00000018560,ENSBTAG00000008605
GO:0003777	microtubule motor activity	molecular_function	1.98e-06	0.0047492	13	313	92	19353	ENSBTAG00000054239,ENSBTAG00000027197,ENSBTAG00000008605,ENSBTAG00000005442,ENSBTAG00000013778,ENSBTAG00000008449,ENSBTAG00000018560,ENSBTAG00000020436,ENSBTAG00000016784,ENSBTAG00000025477,ENSBTAG00000027134,ENSBTAG00000014063,ENSBTAG00000020802
GO:0015630	microtubule cytoskeleton	cellular_component	2.27e-06	0.0047492	44	313	979	19353	ENSBTAG00000016784,ENSBTAG00000020436,ENSBTAG00000003051,ENSBTAG00000039117,ENSBTAG00000048057,ENSBTAG00000014063,ENSBTAG00000011205,ENSBTAG00000035110,ENSBTAG00000018560,ENSBTAG00000032905,ENSBTAG00000004484,ENSBTAG00000007284,ENSBTAG00000003111,ENSBTAG00000006489,ENSBTAG00000027197,ENSBTAG00000012929,ENSBTAG00000005442,ENSBTAG00000017469,ENSBTAG00000025477,ENSBTAG00000027134,ENSBTAG00000003143,…
GO:0044447	axoneme part	cellular_component	2.38e-06	0.0047492	9	313	51	19353	ENSBTAG00000014063,ENSBTAG00000019606,ENSBTAG00000016784,ENSBTAG00000021284,ENSBTAG00000013778,ENSBTAG00000005442,ENSBTAG00000018560,ENSBTAG00000019568,ENSBTAG00000003384
GO:0030286	dynein complex	cellular_component	6.07e-06	0.010897	9	313	47	19353	ENSBTAG00000016784,ENSBTAG00000027134,ENSBTAG00000014063,ENSBTAG00000020802,ENSBTAG00000008605,ENSBTAG00000013778,ENSBTAG00000005442,ENSBTAG00000008449,ENSBTAG00000018560
GO:0003774	motor activity	molecular_function	1.38e-05	0.022449	15	313	138	19353	ENSBTAG00000003626,ENSBTAG00000020802,ENSBTAG00000014063,ENSBTAG00000006489,ENSBTAG00000027134,ENSBTAG00000025477,ENSBTAG00000020436,ENSBTAG00000016784,ENSBTAG00000018560,ENSBTAG00000008449,ENSBTAG00000013778,ENSBTAG00000005442,ENSBTAG00000008605,ENSBTAG00000027197,ENSBTAG00000054239
GO:0070286	axonemal dynein complex assembly	biological_process	2.78e-05	0.04159	6	313	26	19353	ENSBTAG00000000654,ENSBTAG00000016784,ENSBTAG00000001969,ENSBTAG00000013778,ENSBTAG00000014063,ENSBTAG00000018771
GO:2000312	regulation of kainate selective glutamate receptor activity	biological_process	3.1e-05	0.042767	3	313	3	19353	ENSBTAG00000017450,ENSBTAG00000014370,ENSBTAG00000012889
GO:0005858	axonemal dynein complex	cellular_component	4.28e-05	0.052908	5	313	12	19353	ENSBTAG00000013778,ENSBTAG00000005442,ENSBTAG00000018560,ENSBTAG00000014063,ENSBTAG00000016784
GO:0051959	dynein light intermediate chain binding	molecular_function	4.47e-05	0.052908	7	313	32	19353	ENSBTAG00000016784,ENSBTAG00000020802,ENSBTAG00000008449,ENSBTAG00000017469,ENSBTAG00000018560,ENSBTAG00000008605,ENSBTAG00000014063
GO:0008569	minus-end-directed microtubule motor activity	molecular_function	4.72e-05	0.052908	6	313	15	19353	ENSBTAG00000016784,ENSBTAG00000014063,ENSBTAG00000008605,ENSBTAG00000020802,ENSBTAG00000008449,ENSBTAG00000018560
GO:0005875	microtubule associated complex	cellular_component	5.22e-05	0.055042	12	313	128	19353	ENSBTAG00000008605,ENSBTAG00000018560,ENSBTAG00000013778,ENSBTAG00000008449,ENSBTAG00000005442,ENSBTAG00000027197,ENSBTAG00000014063,ENSBTAG00000020802,ENSBTAG00000020436,ENSBTAG00000016784,ENSBTAG00000027134,ENSBTAG00000025477
GO:0007286	spermatid development	biological_process	6.78e-05	0.067568	10	313	116	19353	ENSBTAG00000014574,ENSBTAG00000011593,ENSBTAG00000013769,ENSBTAG00000021284,ENSBTAG00000017251,ENSBTAG00000032071,ENSBTAG00000004987,ENSBTAG00000017661,ENSBTAG00000006468,ENSBTAG00000032650
GO:0048515	spermatid differentiation	biological_process	8.35e-05	0.078877	10	313	118	19353	ENSBTAG00000032071,ENSBTAG00000017661,ENSBTAG00000004987,ENSBTAG00000021284,ENSBTAG00000013769,ENSBTAG00000017251,ENSBTAG00000011593,ENSBTAG00000014574,ENSBTAG00000032650,ENSBTAG00000006468
GO:0036159	inner dynein arm assembly	biological_process	8.89e-05	0.079733	4	313	12	19353	ENSBTAG00000016784,ENSBTAG00000001969,ENSBTAG00000018771,ENSBTAG00000013778
GO:0007281	germ cell development	biological_process	0.00011763	0.1005	12	313	168	19353	ENSBTAG00000032650,ENSBTAG00000006468,ENSBTAG00000003111,ENSBTAG00000031614,ENSBTAG00000011593,ENSBTAG00000014574,ENSBTAG00000032071,ENSBTAG00000004987,ENSBTAG00000017661,ENSBTAG00000021284,ENSBTAG00000013769,ENSBTAG00000017251
GO:0036156	inner dynein arm	cellular_component	0.00012984	0.10589	3	313	3	19353	ENSBTAG00000016784,ENSBTAG00000013778,ENSBTAG00000018560
GO:0045505	dynein intermediate chain binding	molecular_function	0.00017096	0.1318	6	313	29	19353	ENSBTAG00000008605,ENSBTAG00000014063,ENSBTAG00000020802,ENSBTAG00000008449,ENSBTAG00000018560,ENSBTAG00000016784
GO:0005929	cilium	cellular_component	0.00017949	0.1318	21	313	407	19353	ENSBTAG00000018467,ENSBTAG00000019606,ENSBTAG00000043950,ENSBTAG00000039117,ENSBTAG00000025477,ENSBTAG00000016784,ENSBTAG00000020436,ENSBTAG00000004092,ENSBTAG00000019568,ENSBTAG00000006291,ENSBTAG00000014053,ENSBTAG00000018771,ENSBTAG00000006489,ENSBTAG00000021327,ENSBTAG00000017469,ENSBTAG00000021284,ENSBTAG00000019332,ENSBTAG00000004187,ENSBTAG00000008605,ENSBTAG00000018991,ENSBTAG00000001969
GO:0044782	cilium organization	biological_process	0.00018365	0.1318	10	313	112	19353	ENSBTAG00000019606,ENSBTAG00000043950,ENSBTAG00000018771,ENSBTAG00000025477,ENSBTAG00000017469,ENSBTAG00000019568,ENSBTAG00000001969,ENSBTAG00000014574,ENSBTAG00000014053,ENSBTAG00000006291
GO:0071476	cellular hypotonic response	biological_process	0.00027831	0.19199	3	313	4	19353	ENSBTAG00000017162,ENSBTAG00000014927,ENSBTAG00000016236
GO:0019953	sexual reproduction	biological_process	0.00028892	0.19199	22	313	489	19353	ENSBTAG00000013769,ENSBTAG00000017661,ENSBTAG00000006175,ENSBTAG00000011593,ENSBTAG00000019912,ENSBTAG00000005870,ENSBTAG00000005828,ENSBTAG00000009408,ENSBTAG00000032650,ENSBTAG00000004155,ENSBTAG00000021284,ENSBTAG00000017251,ENSBTAG00000032071,ENSBTAG00000004987,ENSBTAG00000018991,ENSBTAG00000014574,ENSBTAG00000031614,ENSBTAG00000003111,ENSBTAG00000020238,ENSBTAG00000018448,ENSBTAG00000006468,…
GO:0070536	protein K63-linked deubiquitination	biological_process	0.0003876	0.24837	5	313	28	19353	ENSBTAG00000019857,ENSBTAG00000003395,ENSBTAG00000006291,ENSBTAG00000019314,ENSBTAG00000001707
GO:0044430	cytoskeletal part	cellular_component	0.00041221	0.25503	50	313	1422	19353	ENSBTAG00000019606,ENSBTAG00000020802,ENSBTAG00000018467,ENSBTAG00000018643,ENSBTAG00000003626,ENSBTAG00000003143,ENSBTAG00000012818,ENSBTAG00000025477,ENSBTAG00000027134,ENSBTAG00000006107,ENSBTAG00000012889,ENSBTAG00000050839,ENSBTAG00000019568,ENSBTAG00000003384,ENSBTAG00000019410,ENSBTAG00000014053,ENSBTAG00000006291,ENSBTAG00000011172,ENSBTAG00000012293,ENSBTAG00000021900,ENSBTAG00000008605,…
GO:0006971	hypotonic response	biological_process	0.00045079	0.26961	3	313	5	19353	ENSBTAG00000016236,ENSBTAG00000014927,ENSBTAG00000017162
GO:0048610	cellular process involved in reproduction	biological_process	0.00049769	0.28147	20	313	459	19353	ENSBTAG00000001580,ENSBTAG00000006468,ENSBTAG00000020238,ENSBTAG00000003111,ENSBTAG00000018448,ENSBTAG00000014574,ENSBTAG00000031614,ENSBTAG00000017251,ENSBTAG00000021284,ENSBTAG00000012213,ENSBTAG00000004987,ENSBTAG00000032071,ENSBTAG00000032650,ENSBTAG00000024132,ENSBTAG00000019795,ENSBTAG00000013877,ENSBTAG00000011593,ENSBTAG00000019912,ENSBTAG00000013769,ENSBTAG00000017661
GO:0003356	regulation of cilium beat frequency	biological_process	0.000502	0.28147	3	313	5	19353	ENSBTAG00000001969,ENSBTAG00000000654,ENSBTAG00000018771
GO:0006259	DNA metabolic process	biological_process	0.00073273	0.38776	28	313	883	19353	ENSBTAG00000019857,ENSBTAG00000018448,ENSBTAG00000003111,ENSBTAG00000007937,ENSBTAG00000024708,ENSBTAG00000003354,ENSBTAG00000009500,ENSBTAG00000017664,ENSBTAG00000012148,ENSBTAG00000006468,ENSBTAG00000001707,ENSBTAG00000032071,ENSBTAG00000012213,ENSBTAG00000017469,ENSBTAG00000004394,ENSBTAG00000024822,ENSBTAG00000018019,ENSBTAG00000009207,ENSBTAG00000009426,ENSBTAG00000017505,ENSBTAG00000014711,…
GO:0000795	synaptonemal complex	cellular_component	0.00073479	0.38776	5	313	32	19353	ENSBTAG00000024132,ENSBTAG00000012213,ENSBTAG00000018448,ENSBTAG00000032071,ENSBTAG00000013877
GO:0051054	positive regulation of DNA metabolic process	biological_process	0.00084576	0.41932	10	313	136	19353	ENSBTAG00000017505,ENSBTAG00000001707,ENSBTAG00000017664,ENSBTAG00000003111,ENSBTAG00000019857,ENSBTAG00000003354,ENSBTAG00000006107,ENSBTAG00000007986,ENSBTAG00000014711,ENSBTAG00000004394
GO:0007283	spermatogenesis	biological_process	0.00084817	0.41932	15	313	301	19353	ENSBTAG00000017251,ENSBTAG00000021284,ENSBTAG00000013769,ENSBTAG00000004155,ENSBTAG00000017661,ENSBTAG00000004987,ENSBTAG00000032071,ENSBTAG00000014574,ENSBTAG00000018991,ENSBTAG00000019912,ENSBTAG00000011593,ENSBTAG00000005828,ENSBTAG00000018448,ENSBTAG00000006468,ENSBTAG00000032650
GO:0022412	cellular process involved in reproduction in multicellular organism	biological_process	0.00087767	0.41932	12	313	205	19353	ENSBTAG00000006468,ENSBTAG00000032650,ENSBTAG00000003111,ENSBTAG00000014574,ENSBTAG00000011593,ENSBTAG00000031614,ENSBTAG00000017251,ENSBTAG00000021284,ENSBTAG00000013769,ENSBTAG00000017661,ENSBTAG00000004987,ENSBTAG00000032071
GO:0048232	male gamete generation	biological_process	0.00088809	0.41932	15	313	302	19353	ENSBTAG00000018991,ENSBTAG00000014574,ENSBTAG00000019912,ENSBTAG00000011593,ENSBTAG00000017251,ENSBTAG00000004155,ENSBTAG00000021284,ENSBTAG00000013769,ENSBTAG00000004987,ENSBTAG00000017661,ENSBTAG00000032071,ENSBTAG00000006468,ENSBTAG00000032650,ENSBTAG00000005828,ENSBTAG00000018448
GO:0007276	gamete generation	biological_process	0.0011835	0.54446	18	313	397	19353	ENSBTAG00000006468,ENSBTAG00000003111,ENSBTAG00000018448,ENSBTAG00000031614,ENSBTAG00000018991,ENSBTAG00000014574,ENSBTAG00000004987,ENSBTAG00000032071,ENSBTAG00000017251,ENSBTAG00000021284,ENSBTAG00000004155,ENSBTAG00000032650,ENSBTAG00000005828,ENSBTAG00000005870,ENSBTAG00000019912,ENSBTAG00000011593,ENSBTAG00000017661,ENSBTAG00000013769
GO:0005813	centrosome	cellular_component	0.0012296	0.55154	21	313	473	19353	ENSBTAG00000025477,ENSBTAG00000003143,ENSBTAG00000048057,ENSBTAG00000019606,ENSBTAG00000014053,ENSBTAG00000011205,ENSBTAG00000006291,ENSBTAG00000003384,ENSBTAG00000019410,ENSBTAG00000035110,ENSBTAG00000019568,ENSBTAG00000050839,ENSBTAG00000006107,ENSBTAG00000004484,ENSBTAG00000011172,ENSBTAG00000021708,ENSBTAG00000014689,ENSBTAG00000012929,ENSBTAG00000017469,ENSBTAG00000021900,ENSBTAG00000015593
GO:0003006	developmental process involved in reproduction	biological_process	0.0013209	0.57803	18	313	397	19353	ENSBTAG00000014574,ENSBTAG00000031614,ENSBTAG00000021284,ENSBTAG00000017251,ENSBTAG00000032071,ENSBTAG00000004987,ENSBTAG00000020378,ENSBTAG00000006468,ENSBTAG00000018448,ENSBTAG00000003111,ENSBTAG00000011593,ENSBTAG00000013769,ENSBTAG00000017661,ENSBTAG00000006175,ENSBTAG00000016867,ENSBTAG00000032650,ENSBTAG00000005828,ENSBTAG00000001649
GO:0000003	reproduction	biological_process	0.0014088	0.59598	31	313	909	19353	ENSBTAG00000031614,ENSBTAG00000014574,ENSBTAG00000018991,ENSBTAG00000032071,ENSBTAG00000039787,ENSBTAG00000020378,ENSBTAG00000004987,ENSBTAG00000012213,ENSBTAG00000021284,ENSBTAG00000004155,ENSBTAG00000017251,ENSBTAG00000006468,ENSBTAG00000001580,ENSBTAG00000003111,ENSBTAG00000020238,ENSBTAG00000018448,ENSBTAG00000019912,ENSBTAG00000011593,ENSBTAG00000005870,ENSBTAG00000013877,ENSBTAG00000012889,…
GO:0022402	cell cycle process	biological_process	0.0014283	0.59598	30	313	899	19353	ENSBTAG00000018643,ENSBTAG00000009426,ENSBTAG00000009207,ENSBTAG00000006770,ENSBTAG00000024132,ENSBTAG00000019795,ENSBTAG00000014711,ENSBTAG00000006107,ENSBTAG00000005293,ENSBTAG00000019912,ENSBTAG00000013877,ENSBTAG00000035110,ENSBTAG00000018448,ENSBTAG00000003111,ENSBTAG00000011172,ENSBTAG00000027453,ENSBTAG00000005869,ENSBTAG00000001707,ENSBTAG00000008963,ENSBTAG00000007284,ENSBTAG00000015333,…
GO:0035469	determination of pancreatic left/right asymmetry	biological_process	0.0016767	0.6837	2	313	4	19353	ENSBTAG00000001969,ENSBTAG00000018771
GO:0010452	histone H3-K36 methylation	biological_process	0.0020022	0.79831	3	313	10	19353	ENSBTAG00000007986,ENSBTAG00000018310,ENSBTAG00000017505
GO:0022414	reproductive process	biological_process	0.0020639	0.80224	28	313	796	19353	ENSBTAG00000005870,ENSBTAG00000011593,ENSBTAG00000019912,ENSBTAG00000006175,ENSBTAG00000017661,ENSBTAG00000012889,ENSBTAG00000013769,ENSBTAG00000032650,ENSBTAG00000016867,ENSBTAG00000001649,ENSBTAG00000019795,ENSBTAG00000009408,ENSBTAG00000005828,ENSBTAG00000031614,ENSBTAG00000014574,ENSBTAG00000018991,ENSBTAG00000004987,ENSBTAG00000020378,ENSBTAG00000032071,ENSBTAG00000039787,ENSBTAG00000017251,…
GO:0005815	microtubule organizing center	cellular_component	0.0021015	0.80224	24	313	601	19353	ENSBTAG00000004484,ENSBTAG00000012293,ENSBTAG00000011172,ENSBTAG00000021708,ENSBTAG00000012929,ENSBTAG00000014689,ENSBTAG00000021900,ENSBTAG00000015593,ENSBTAG00000017469,ENSBTAG00000003143,ENSBTAG00000025477,ENSBTAG00000048057,ENSBTAG00000039117,ENSBTAG00000019606,ENSBTAG00000018467,ENSBTAG00000019410,ENSBTAG00000003384,ENSBTAG00000035110,ENSBTAG00000014053,ENSBTAG00000011205,ENSBTAG00000006291,…
GO:0044702	single organism reproductive process	biological_process	0.0021677	0.81027	23	313	595	19353	ENSBTAG00000032650,ENSBTAG00000009408,ENSBTAG00000005828,ENSBTAG00000011593,ENSBTAG00000019912,ENSBTAG00000005870,ENSBTAG00000012889,ENSBTAG00000006175,ENSBTAG00000017661,ENSBTAG00000013769,ENSBTAG00000001580,ENSBTAG00000006468,ENSBTAG00000018448,ENSBTAG00000020238,ENSBTAG00000003111,ENSBTAG00000031614,ENSBTAG00000014574,ENSBTAG00000018991,ENSBTAG00000032071,ENSBTAG00000004987,ENSBTAG00000004155,…
GO:0001889	liver development	biological_process	0.0022944	0.83816	6	313	67	19353	ENSBTAG00000001969,ENSBTAG00000017664,ENSBTAG00000000288,ENSBTAG00000018771,ENSBTAG00000025029,ENSBTAG00000009426
GO:0060271	cilium morphogenesis	biological_process	0.0024019	0.83816	13	313	216	19353	ENSBTAG00000017661,ENSBTAG00000017469,ENSBTAG00000019568,ENSBTAG00000014053,ENSBTAG00000006291,ENSBTAG00000014574,ENSBTAG00000001969,ENSBTAG00000003384,ENSBTAG00000018771,ENSBTAG00000019606,ENSBTAG00000004484,ENSBTAG00000025477,ENSBTAG00000020436
GO:0090230	regulation of centromere complex assembly	biological_process	0.0024292	0.83816	2	313	3	19353	ENSBTAG00000027453,ENSBTAG00000005869
GO:0090234	regulation of kinetochore assembly	biological_process	0.0024292	0.83816	2	313	3	19353	ENSBTAG00000027453,ENSBTAG00000005869
GO:0010564	regulation of cell cycle process	biological_process	0.0024992	0.84604	19	313	499	19353	ENSBTAG00000009426,ENSBTAG00000009207,ENSBTAG00000018643,ENSBTAG00000019795,ENSBTAG00000006770,ENSBTAG00000014711,ENSBTAG00000005293,ENSBTAG00000006107,ENSBTAG00000003111,ENSBTAG00000011172,ENSBTAG00000027453,ENSBTAG00000005869,ENSBTAG00000008963,ENSBTAG00000001707,ENSBTAG00000012213,ENSBTAG00000021900,ENSBTAG00000014689,ENSBTAG00000009258,ENSBTAG00000011541
GO:0018024	histone-lysine N-methyltransferase activity	molecular_function	0.0025546	0.84878	5	313	43	19353	ENSBTAG00000012148,ENSBTAG00000009426,ENSBTAG00000024199,ENSBTAG00000018310,ENSBTAG00000007986
GO:0051321	meiotic cell cycle	biological_process	0.0028554	0.91847	10	313	190	19353	ENSBTAG00000024132,ENSBTAG00000019795,ENSBTAG00000018448,ENSBTAG00000003111,ENSBTAG00000017251,ENSBTAG00000012213,ENSBTAG00000032071,ENSBTAG00000013877,ENSBTAG00000019912,ENSBTAG00000031614
GO:0061008	hepaticobiliary system development	biological_process	0.0028667	0.91847	6	313	70	19353	ENSBTAG00000001969,ENSBTAG00000017664,ENSBTAG00000000288,ENSBTAG00000018771,ENSBTAG00000025029,ENSBTAG00000009426
GO:0003352	regulation of cilium movement	biological_process	0.0029614	0.93215	3	313	15	19353	ENSBTAG00000001969,ENSBTAG00000000654,ENSBTAG00000018771
GO:0005856	cytoskeleton	cellular_component	0.0030464	0.94237	56	313	1757	19353	ENSBTAG00000020238,ENSBTAG00000011172,ENSBTAG00000012293,ENSBTAG00000008963,ENSBTAG00000015839,ENSBTAG00000013778,ENSBTAG00000020378,ENSBTAG00000008449,ENSBTAG00000021284,ENSBTAG00000015593,ENSBTAG00000008605,ENSBTAG00000021900,ENSBTAG00000021708,ENSBTAG00000014689,ENSBTAG00000009218,ENSBTAG00000003626,ENSBTAG00000018467,ENSBTAG00000020802,ENSBTAG00000018643,ENSBTAG00000019606,ENSBTAG00000027134,…
GO:0005814	centriole	cellular_component	0.0031129	0.94665	8	313	105	19353	ENSBTAG00000011172,ENSBTAG00000019606,ENSBTAG00000025477,ENSBTAG00000004484,ENSBTAG00000017469,ENSBTAG00000021708,ENSBTAG00000003384,ENSBTAG00000035110
GO:0051660	establishment of centrosome localization	biological_process	0.0033116	0.99027	3	313	8	19353	ENSBTAG00000020378,ENSBTAG00000004484,ENSBTAG00000014991
GO:0071907	determination of digestive tract left/right asymmetry	biological_process	0.0034924	1	2	313	6	19353	ENSBTAG00000018771,ENSBTAG00000001969
GO:0042384	cilium assembly	biological_process	0.0037016	1	6	313	68	19353	ENSBTAG00000017469,ENSBTAG00000018771,ENSBTAG00000006291,ENSBTAG00000025477,ENSBTAG00000001969,ENSBTAG00000014574
GO:0043229	intracellular organelle	cellular_component	0.0037383	1	204	313	10351	19353	ENSBTAG00000004987,ENSBTAG00000012929,ENSBTAG00000012067,ENSBTAG00000032121,ENSBTAG00000018448,ENSBTAG00000005557,ENSBTAG00000014750,ENSBTAG00000025853,ENSBTAG00000024708,ENSBTAG00000025589,ENSBTAG00000001696,ENSBTAG00000009491,ENSBTAG00000007284,ENSBTAG00000019729,ENSBTAG00000006468,ENSBTAG00000017661,ENSBTAG00000006921,ENSBTAG00000018310,ENSBTAG00000003419,ENSBTAG00000011205,ENSBTAG00000018067,…
GO:0071910	determination of liver left/right asymmetry	biological_process	0.0039618	1	2	313	5	19353	ENSBTAG00000018771,ENSBTAG00000001969
GO:0048609	multicellular organismal reproductive process	biological_process	0.0040935	1	19	313	490	19353	ENSBTAG00000005828,ENSBTAG00000032650,ENSBTAG00000017661,ENSBTAG00000013769,ENSBTAG00000011593,ENSBTAG00000019912,ENSBTAG00000005870,ENSBTAG00000018448,ENSBTAG00000003111,ENSBTAG00000006468,ENSBTAG00000032071,ENSBTAG00000039787,ENSBTAG00000004987,ENSBTAG00000021284,ENSBTAG00000004155,ENSBTAG00000017251,ENSBTAG00000031614,ENSBTAG00000014574,ENSBTAG00000018991
GO:0034614	cellular response to reactive oxygen species	biological_process	0.0041704	1	6	313	102	19353	ENSBTAG00000043949,ENSBTAG00000009426,ENSBTAG00000003051,ENSBTAG00000018108,ENSBTAG00000024822,ENSBTAG00000017664
GO:0000794	condensed nuclear chromosome	cellular_component	0.0043169	1	6	313	80	19353	ENSBTAG00000012213,ENSBTAG00000032071,ENSBTAG00000018448,ENSBTAG00000024132,ENSBTAG00000021284,ENSBTAG00000013877
GO:0043226	organelle	cellular_component	0.0043658	1	204	313	10381	19353	ENSBTAG00000016867,ENSBTAG00000047225,ENSBTAG00000018467,ENSBTAG00000020802,ENSBTAG00000003290,ENSBTAG00000014932,ENSBTAG00000006717,ENSBTAG00000020654,ENSBTAG00000012889,ENSBTAG00000001580,ENSBTAG00000012293,ENSBTAG00000012448,ENSBTAG00000018019,ENSBTAG00000010169,ENSBTAG00000004038,ENSBTAG00000008605,ENSBTAG00000004394,ENSBTAG00000008449,ENSBTAG00000032071,ENSBTAG00000005102,ENSBTAG00000018108,…
GO:0060632	regulation of microtubule-based movement	biological_process	0.0044054	1	3	313	16	19353	ENSBTAG00000001969,ENSBTAG00000000654,ENSBTAG00000018771
GO:0034244	negative regulation of transcription elongation from RNA polymerase II promoter	biological_process	0.0044221	1	2	313	11	19353	ENSBTAG00000003419,ENSBTAG00000009426
GO:0097123	cyclin A1-CDK2 complex	cellular_component	0.0048771	1	1	313	2	19353	ENSBTAG00000007284
GO:0046976	histone methyltransferase activity (H3-K27 specific)	molecular_function	0.0049556	1	2	313	5	19353	ENSBTAG00000012148,ENSBTAG00000009426
GO:0051052	regulation of DNA metabolic process	biological_process	0.0049867	1	13	313	284	19353	ENSBTAG00000009500,ENSBTAG00000019857,ENSBTAG00000003111,ENSBTAG00000003354,ENSBTAG00000001707,ENSBTAG00000017505,ENSBTAG00000017664,ENSBTAG00000007986,ENSBTAG00000006107,ENSBTAG00000017469,ENSBTAG00000012213,ENSBTAG00000014711,ENSBTAG00000004394
GO:0032504	multicellular organism reproduction	biological_process	0.004994	1	19	313	506	19353	ENSBTAG00000017251,ENSBTAG00000021284,ENSBTAG00000004155,ENSBTAG00000004987,ENSBTAG00000039787,ENSBTAG00000032071,ENSBTAG00000018991,ENSBTAG00000014574,ENSBTAG00000031614,ENSBTAG00000003111,ENSBTAG00000018448,ENSBTAG00000006468,ENSBTAG00000013769,ENSBTAG00000017661,ENSBTAG00000005870,ENSBTAG00000019912,ENSBTAG00000011593,ENSBTAG00000005828,ENSBTAG00000032650
GO:0016278	lysine N-methyltransferase activity	molecular_function	0.0050604	1	5	313	55	19353	ENSBTAG00000012148,ENSBTAG00000024199,ENSBTAG00000009426,ENSBTAG00000007986,ENSBTAG00000018310
GO:0016279	protein-lysine N-methyltransferase activity	molecular_function	0.0050604	1	5	313	55	19353	ENSBTAG00000012148,ENSBTAG00000007986,ENSBTAG00000018310,ENSBTAG00000024199,ENSBTAG00000009426
GO:0044458	motile cilium assembly	biological_process	0.0051122	1	3	313	19	19353	ENSBTAG00000018771,ENSBTAG00000025477,ENSBTAG00000001969
GO:0042054	histone methyltransferase activity	molecular_function	0.0053313	1	5	313	54	19353	ENSBTAG00000024199,ENSBTAG00000009426,ENSBTAG00000018310,ENSBTAG00000007986,ENSBTAG00000012148
GO:0043228	non-membrane-bounded organelle	cellular_component	0.005472	1	85	313	3683	19353	ENSBTAG00000003384,ENSBTAG00000007986,ENSBTAG00000050839,ENSBTAG00000027134,ENSBTAG00000025477,ENSBTAG00000012818,ENSBTAG00000019606,ENSBTAG00000003626,ENSBTAG00000043973,ENSBTAG00000018643,ENSBTAG00000013912,ENSBTAG00000021708,ENSBTAG00000009218,ENSBTAG00000014689,ENSBTAG00000015593,ENSBTAG00000021284,ENSBTAG00000013778,ENSBTAG00000012213,ENSBTAG00000008963,ENSBTAG00000011172,ENSBTAG00000009500,…
GO:0043232	intracellular non-membrane-bounded organelle	cellular_component	0.005472	1	85	313	3683	19353	ENSBTAG00000016784,ENSBTAG00000018108,ENSBTAG00000014063,ENSBTAG00000003051,ENSBTAG00000009207,ENSBTAG00000013877,ENSBTAG00000035110,ENSBTAG00000030369,ENSBTAG00000018747,ENSBTAG00000032905,ENSBTAG00000018560,ENSBTAG00000014370,ENSBTAG00000004484,ENSBTAG00000006489,ENSBTAG00000007937,ENSBTAG00000003111,ENSBTAG00000009258,ENSBTAG00000024822,ENSBTAG00000017469,ENSBTAG00000017505,ENSBTAG00000003143,…
GO:0038146	chemokine (C-X-C motif) ligand 12 signaling pathway	biological_process	0.0055571	1	2	313	4	19353	ENSBTAG00000014927,ENSBTAG00000017162
GO:0004587	ornithine-oxo-acid transaminase activity	molecular_function	0.0056639	1	1	313	1	19353	ENSBTAG00000006928
GO:0010121	arginine catabolic process to proline via ornithine	biological_process	0.0056639	1	1	313	1	19353	ENSBTAG00000006928
GO:0019493	arginine catabolic process to proline	biological_process	0.0056639	1	1	313	1	19353	ENSBTAG00000006928
GO:0019544	arginine catabolic process to glutamate	biological_process	0.0056639	1	1	313	1	19353	ENSBTAG00000006928
GO:0032785	negative regulation of DNA-dependent transcription, elongation	biological_process	0.0057278	1	2	313	13	19353	ENSBTAG00000009426,ENSBTAG00000003419
GO:0007049	cell cycle	biological_process	0.0058584	1	34	313	1198	19353	ENSBTAG00000009207,ENSBTAG00000003051,ENSBTAG00000024132,ENSBTAG00000005293,ENSBTAG00000035110,ENSBTAG00000013877,ENSBTAG00000018448,ENSBTAG00000003111,ENSBTAG00000015333,ENSBTAG00000007284,ENSBTAG00000017251,ENSBTAG00000031614,ENSBTAG00000009258,ENSBTAG00000009426,ENSBTAG00000018643,ENSBTAG00000019795,ENSBTAG00000006770,ENSBTAG00000014711,ENSBTAG00000006107,ENSBTAG00000006291,ENSBTAG00000019912,…
GO:0010421	hydrogen peroxide-mediated programmed cell death	biological_process	0.0060775	1	2	313	4	19353	ENSBTAG00000017664,ENSBTAG00000043949
GO:0097468	programmed cell death in response to reactive oxygen species	biological_process	0.0060775	1	2	313	4	19353	ENSBTAG00000017664,ENSBTAG00000043949
GO:1901298	regulation of hydrogen peroxide-mediated programmed cell death	biological_process	0.0060775	1	2	313	4	19353	ENSBTAG00000043949,ENSBTAG00000017664
GO:0006404	RNA import into nucleus	biological_process	0.0062689	1	1	313	2	19353	ENSBTAG00000021293
GO:0061015	snRNA import into nucleus	biological_process	0.0062689	1	1	313	2	19353	ENSBTAG00000021293
GO:0045504	dynein heavy chain binding	molecular_function	0.0062697	1	3	313	14	19353	ENSBTAG00000005442,ENSBTAG00000013778,ENSBTAG00000027134
GO:0034648	histone demethylase activity (H3-dimethyl-K4 specific)	molecular_function	0.0064181	1	2	313	4	19353	ENSBTAG00000009500,ENSBTAG00000006175
GO:0036158	outer dynein arm assembly	biological_process	0.0066424	1	3	313	15	19353	ENSBTAG00000018771,ENSBTAG00000014063,ENSBTAG00000000654
GO:0005874	microtubule	cellular_component	0.0068442	1	12	313	264	19353	ENSBTAG00000027197,ENSBTAG00000014689,ENSBTAG00000006291,ENSBTAG00000003384,ENSBTAG00000020378,ENSBTAG00000015839,ENSBTAG00000032905,ENSBTAG00000025477,ENSBTAG00000027134,ENSBTAG00000020436,ENSBTAG00000039117,ENSBTAG00000006489
GO:0031514	motile cilium	cellular_component	0.0068628	1	13	313	277	19353	ENSBTAG00000018991,ENSBTAG00000014053,ENSBTAG00000006291,ENSBTAG00000008605,ENSBTAG00000021284,ENSBTAG00000019332,ENSBTAG00000004187,ENSBTAG00000017469,ENSBTAG00000004092,ENSBTAG00000025477,ENSBTAG00000039117,ENSBTAG00000019606,ENSBTAG00000018467
GO:0070301	cellular response to hydrogen peroxide	biological_process	0.0071202	1	4	313	64	19353	ENSBTAG00000009426,ENSBTAG00000043949,ENSBTAG00000024822,ENSBTAG00000017664
GO:0010822	positive regulation of mitochondrion organization	biological_process	0.0071635	1	4	313	58	19353	ENSBTAG00000030990,ENSBTAG00000019924,ENSBTAG00000015891,ENSBTAG00000048057
GO:0097124	cyclin A2-CDK2 complex	cellular_component	0.0072079	1	1	313	3	19353	ENSBTAG00000007284
GO:0031100	organ regeneration	biological_process	0.0072313	1	2	313	8	19353	ENSBTAG00000000288,ENSBTAG00000009426
GO:0023016	signal transduction by trans-phosphorylation	biological_process	0.0073527	1	2	313	3	19353	ENSBTAG00000014927,ENSBTAG00000017162
GO:0042073	intraflagellar transport	biological_process	0.0076046	1	4	313	36	19353	ENSBTAG00000014053,ENSBTAG00000019606,ENSBTAG00000043950,ENSBTAG00000019568
GO:0044450	microtubule organizing center part	cellular_component	0.0076253	1	9	313	148	19353	ENSBTAG00000004484,ENSBTAG00000025477,ENSBTAG00000011172,ENSBTAG00000019606,ENSBTAG00000021708,ENSBTAG00000003384,ENSBTAG00000035110,ENSBTAG00000017469,ENSBTAG00000015593
GO:0035254	glutamate receptor binding	molecular_function	0.0076957	1	4	313	25	19353	ENSBTAG00000012889,ENSBTAG00000014370,ENSBTAG00000020378,ENSBTAG00000025853
GO:0005694	chromosome	cellular_component	0.0077218	1	25	313	948	19353	ENSBTAG00000003354,ENSBTAG00000007937,ENSBTAG00000043949,ENSBTAG00000003111,ENSBTAG00000018448,ENSBTAG00000009500,ENSBTAG00000012148,ENSBTAG00000012213,ENSBTAG00000032071,ENSBTAG00000021284,ENSBTAG00000024822,ENSBTAG00000011541,ENSBTAG00000003051,ENSBTAG00000009426,ENSBTAG00000009207,ENSBTAG00000006770,ENSBTAG00000024132,ENSBTAG00000027134,ENSBTAG00000017505,ENSBTAG00000018310,ENSBTAG00000018256,…
GO:0006928	cellular component movement	biological_process	0.0080112	1	51	313	1511	19353	ENSBTAG00000005442,ENSBTAG00000017469,ENSBTAG00000017251,ENSBTAG00000027197,ENSBTAG00000011905,ENSBTAG00000001969,ENSBTAG00000003111,ENSBTAG00000018771,ENSBTAG00000006489,ENSBTAG00000012210,ENSBTAG00000014927,ENSBTAG00000018560,ENSBTAG00000044046,ENSBTAG00000003395,ENSBTAG00000031575,ENSBTAG00000003051,ENSBTAG00000014063,ENSBTAG00000016784,ENSBTAG00000020436,ENSBTAG00000018108,ENSBTAG00000027181,…
GO:0042220	response to cocaine	biological_process	0.0080933	1	3	313	19	19353	ENSBTAG00000013918,ENSBTAG00000025853,ENSBTAG00000004038
GO:0000793	condensed chromosome	cellular_component	0.0083892	1	8	313	152	19353	ENSBTAG00000013877,ENSBTAG00000021284,ENSBTAG00000018256,ENSBTAG00000032071,ENSBTAG00000012213,ENSBTAG00000027134,ENSBTAG00000024132,ENSBTAG00000018448
GO:0006310	DNA recombination	biological_process	0.0086065	1	10	313	225	19353	ENSBTAG00000018256,ENSBTAG00000007986,ENSBTAG00000032071,ENSBTAG00000019912,ENSBTAG00000018019,ENSBTAG00000009500,ENSBTAG00000003354,ENSBTAG00000018448,ENSBTAG00000003111,ENSBTAG00000017505
GO:0032886	regulation of microtubule-based process	biological_process	0.0088491	1	10	313	184	19353	ENSBTAG00000018771,ENSBTAG00000011172,ENSBTAG00000039117,ENSBTAG00000048057,ENSBTAG00000000654,ENSBTAG00000005869,ENSBTAG00000027453,ENSBTAG00000018747,ENSBTAG00000006291,ENSBTAG00000001969
GO:0032391	photoreceptor connecting cilium	cellular_component	0.0090413	1	4	313	37	19353	ENSBTAG00000043950,ENSBTAG00000019606,ENSBTAG00000014053,ENSBTAG00000025477
GO:0050864	regulation of B cell activation	biological_process	0.0090594	1	6	313	103	19353	ENSBTAG00000017505,ENSBTAG00000006291,ENSBTAG00000007986,ENSBTAG00000043949,ENSBTAG00000003111,ENSBTAG00000031575
GO:0032453	histone demethylase activity (H3-K4 specific)	molecular_function	0.0091342	1	2	313	6	19353	ENSBTAG00000006175,ENSBTAG00000009500
GO:0001947	heart looping	biological_process	0.0091418	1	4	313	44	19353	ENSBTAG00000018771,ENSBTAG00000019606,ENSBTAG00000025477,ENSBTAG00000001969
GO:0000226	microtubule cytoskeleton organization	biological_process	0.0091605	1	19	313	474	19353	ENSBTAG00000006291,ENSBTAG00000035110,ENSBTAG00000050839,ENSBTAG00000018747,ENSBTAG00000025477,ENSBTAG00000003051,ENSBTAG00000018643,ENSBTAG00000039117,ENSBTAG00000018549,ENSBTAG00000014574,ENSBTAG00000014991,ENSBTAG00000017469,ENSBTAG00000020378,ENSBTAG00000015593,ENSBTAG00000021284,ENSBTAG00000013410,ENSBTAG00000027453,ENSBTAG00000005869,ENSBTAG00000011172
GO:0004395	hexaprenyldihydroxybenzoate methyltransferase activity	molecular_function	0.009591	1	1	313	1	19353	ENSBTAG00000019729
GO:0008689	3-demethylubiquinone-9 3-O-methyltransferase activity	molecular_function	0.009591	1	1	313	1	19353	ENSBTAG00000019729
GO:0010420	polyprenyldihydroxybenzoate methyltransferase activity	molecular_function	0.009591	1	1	313	1	19353	ENSBTAG00000019729
GO:0061542	3-demethylubiquinone-n 3-O-methyltransferase activity	molecular_function	0.009591	1	1	313	1	19353	ENSBTAG00000019729
GO:0051276	chromosome organization	biological_process	0.0096081	1	26	313	912	19353	ENSBTAG00000006107,ENSBTAG00000018747,ENSBTAG00000018310,ENSBTAG00000018256,ENSBTAG00000007986,ENSBTAG00000015007,ENSBTAG00000006175,ENSBTAG00000013877,ENSBTAG00000024132,ENSBTAG00000009426,ENSBTAG00000017505,ENSBTAG00000012213,ENSBTAG00000004394,ENSBTAG00000032071,ENSBTAG00000009258,ENSBTAG00000009500,ENSBTAG00000024708,ENSBTAG00000024199,ENSBTAG00000003354,ENSBTAG00000018448,ENSBTAG00000003111,…
GO:0001520	outer dense fiber	cellular_component	0.0099605	1	1	313	4	19353	ENSBTAG00000021284
GO:0044183	protein binding involved in protein folding	molecular_function	0.010012	1	2	313	18	19353	ENSBTAG00000033222,ENSBTAG00000001580
GO:0051030	snRNA transport	biological_process	0.011316	1	1	313	4	19353	ENSBTAG00000021293
GO:0044424	intracellular part	cellular_component	0.013088	1	228	313	11898	19353	ENSBTAG00000017469,ENSBTAG00000003540,ENSBTAG00000000137,ENSBTAG00000053218,ENSBTAG00000016903,ENSBTAG00000021293,ENSBTAG00000049571,ENSBTAG00000018771,ENSBTAG00000013652,ENSBTAG00000007937,ENSBTAG00000020335,ENSBTAG00000015333,ENSBTAG00000018747,ENSBTAG00000044046,ENSBTAG00000002725,ENSBTAG00000018560,ENSBTAG00000014455,ENSBTAG00000011593,ENSBTAG00000002888,ENSBTAG00000003051,ENSBTAG00000016784,…
GO:0002064	epithelial cell development	biological_process	0.013297	1	12	313	273	19353	ENSBTAG00000018019,ENSBTAG00000011593,ENSBTAG00000014574,ENSBTAG00000032071,ENSBTAG00000019568,ENSBTAG00000017661,ENSBTAG00000004987,ENSBTAG00000013769,ENSBTAG00000021284,ENSBTAG00000017251,ENSBTAG00000032650,ENSBTAG00000006468
GO:0061371	determination of heart left/right asymmetry	biological_process	0.013655	1	4	313	48	19353	ENSBTAG00000025477,ENSBTAG00000001969,ENSBTAG00000019606,ENSBTAG00000018771
GO:0008425	2-polyprenyl-6-methoxy-1,4-benzoquinone methyltransferase activity	molecular_function	0.013736	1	1	313	2	19353	ENSBTAG00000019729
GO:0030580	quinone cofactor methyltransferase activity	molecular_function	0.013736	1	1	313	2	19353	ENSBTAG00000019729
GO:0003351	epithelial cilium movement	biological_process	0.014195	1	3	313	15	19353	ENSBTAG00000001080,ENSBTAG00000020436,ENSBTAG00000001969
GO:0071470	cellular response to osmotic stress	biological_process	0.014225	1	3	313	23	19353	ENSBTAG00000014927,ENSBTAG00000017162,ENSBTAG00000016236
GO:0000302	response to reactive oxygen species	biological_process	0.014371	1	6	313	130	19353	ENSBTAG00000043949,ENSBTAG00000009426,ENSBTAG00000003051,ENSBTAG00000018108,ENSBTAG00000024822,ENSBTAG00000017664
GO:0009063	cellular amino acid catabolic process	biological_process	0.014711	1	5	313	101	19353	ENSBTAG00000007863,ENSBTAG00000025718,ENSBTAG00000012128,ENSBTAG00000006928,ENSBTAG00000004038
GO:0035092	sperm chromatin condensation	biological_process	0.014936	1	2	313	9	19353	ENSBTAG00000032071,ENSBTAG00000006468
GO:0070131	positive regulation of mitochondrial translation	biological_process	0.015543	1	2	313	16	19353	ENSBTAG00000015891,ENSBTAG00000030990
GO:0034968	histone lysine methylation	biological_process	0.015833	1	6	313	96	19353	ENSBTAG00000017505,ENSBTAG00000012148,ENSBTAG00000007986,ENSBTAG00000018310,ENSBTAG00000024199,ENSBTAG00000009426
GO:0008169	C-methyltransferase activity	molecular_function	0.016251	1	1	313	3	19353	ENSBTAG00000019729
GO:0008276	protein methyltransferase activity	molecular_function	0.016635	1	5	313	80	19353	ENSBTAG00000012148,ENSBTAG00000018310,ENSBTAG00000007986,ENSBTAG00000024199,ENSBTAG00000009426
GO:0000228	nuclear chromosome	cellular_component	0.017023	1	15	313	462	19353	ENSBTAG00000003051,ENSBTAG00000007937,ENSBTAG00000003354,ENSBTAG00000009426,ENSBTAG00000043949,ENSBTAG00000018448,ENSBTAG00000009500,ENSBTAG00000024132,ENSBTAG00000024822,ENSBTAG00000013877,ENSBTAG00000012213,ENSBTAG00000032071,ENSBTAG00000018310,ENSBTAG00000015007,ENSBTAG00000021284
GO:0051642	centrosome localization	biological_process	0.017074	1	4	313	31	19353	ENSBTAG00000014991,ENSBTAG00000003143,ENSBTAG00000004484,ENSBTAG00000020378
GO:0034720	histone H3-K4 demethylation	biological_process	0.017258	1	2	313	7	19353	ENSBTAG00000006175,ENSBTAG00000009500
GO:0003143	embryonic heart tube morphogenesis	biological_process	0.017689	1	4	313	49	19353	ENSBTAG00000018771,ENSBTAG00000019606,ENSBTAG00000025477,ENSBTAG00000001969
GO:0035255	ionotropic glutamate receptor binding	molecular_function	0.0177	1	3	313	16	19353	ENSBTAG00000020378,ENSBTAG00000012889,ENSBTAG00000014370
GO:0007368	determination of left/right symmetry	biological_process	0.018002	1	6	313	86	19353	ENSBTAG00000001969,ENSBTAG00000000654,ENSBTAG00000025477,ENSBTAG00000018771,ENSBTAG00000019606,ENSBTAG00000019568
GO:0030865	cortical cytoskeleton organization	biological_process	0.018178	1	4	313	36	19353	ENSBTAG00000020378,ENSBTAG00000026851,ENSBTAG00000008963,ENSBTAG00000009218
GO:0015817	histidine transport	biological_process	0.018179	1	1	313	2	19353	ENSBTAG00000009167
GO:0044666	MLL3/4 complex	cellular_component	0.019411	1	2	313	12	19353	ENSBTAG00000024199,ENSBTAG00000017505
GO:0010821	regulation of mitochondrion organization	biological_process	0.019564	1	5	313	102	19353	ENSBTAG00000019924,ENSBTAG00000030990,ENSBTAG00000017664,ENSBTAG00000048057,ENSBTAG00000015891
GO:0090068	positive regulation of cell cycle process	biological_process	0.019662	1	8	313	173	19353	ENSBTAG00000008963,ENSBTAG00000009207,ENSBTAG00000006770,ENSBTAG00000014689,ENSBTAG00000014711,ENSBTAG00000021900,ENSBTAG00000006107,ENSBTAG00000005293
GO:0035082	axoneme assembly	biological_process	0.019676	1	3	313	26	19353	ENSBTAG00000018549,ENSBTAG00000014574,ENSBTAG00000021284
GO:0005622	intracellular	cellular_component	0.020157	1	228	313	12039	19353	ENSBTAG00000005102,ENSBTAG00000018108,ENSBTAG00000030581,ENSBTAG00000014063,ENSBTAG00000009207,ENSBTAG00000019175,ENSBTAG00000013877,ENSBTAG00000008964,ENSBTAG00000035110,ENSBTAG00000030369,ENSBTAG00000005870,ENSBTAG00000022991,ENSBTAG00000032905,ENSBTAG00000005293,ENSBTAG00000004471,ENSBTAG00000014370,ENSBTAG00000014874,ENSBTAG00000004484,ENSBTAG00000006489,ENSBTAG00000011200,ENSBTAG00000003793,…
GO:0018027	peptidyl-lysine dimethylation	biological_process	0.020194	1	2	313	11	19353	ENSBTAG00000018310,ENSBTAG00000012148
GO:0006517	protein deglycosylation	biological_process	0.020247	1	2	313	12	19353	ENSBTAG00000025029,ENSBTAG00000003793
GO:0051726	regulation of cell cycle	biological_process	0.020295	1	22	313	772	19353	ENSBTAG00000006770,ENSBTAG00000019795,ENSBTAG00000018643,ENSBTAG00000009426,ENSBTAG00000009207,ENSBTAG00000005293,ENSBTAG00000006107,ENSBTAG00000014711,ENSBTAG00000006291,ENSBTAG00000011172,ENSBTAG00000003111,ENSBTAG00000001707,ENSBTAG00000008963,ENSBTAG00000007284,ENSBTAG00000005869,ENSBTAG00000027453,ENSBTAG00000021900,ENSBTAG00000012213,ENSBTAG00000020378,ENSBTAG00000009258,ENSBTAG00000011541,…
GO:0070938	contractile ring	cellular_component	0.02058	1	2	313	11	19353	ENSBTAG00000018643,ENSBTAG00000009218
GO:0005290	L-histidine transmembrane transporter activity	molecular_function	0.020814	1	1	313	3	19353	ENSBTAG00000009167
GO:0008168	methyltransferase activity	molecular_function	0.020956	1	7	313	191	19353	ENSBTAG00000012148,ENSBTAG00000019729,ENSBTAG00000009426,ENSBTAG00000024199,ENSBTAG00000015891,ENSBTAG00000018310,ENSBTAG00000007986
GO:0007062	sister chromatid cohesion	biological_process	0.021648	1	4	313	47	19353	ENSBTAG00000024132,ENSBTAG00000006107,ENSBTAG00000012213,ENSBTAG00000013877
GO:0090398	cellular senescence	biological_process	0.021737	1	4	313	50	19353	ENSBTAG00000043949,ENSBTAG00000018256,ENSBTAG00000011541,ENSBTAG00000008735
GO:0042542	response to hydrogen peroxide	biological_process	0.021946	1	4	313	80	19353	ENSBTAG00000024822,ENSBTAG00000017664,ENSBTAG00000009426,ENSBTAG00000043949
GO:0018026	peptidyl-lysine monomethylation	biological_process	0.022046	1	2	313	10	19353	ENSBTAG00000012148,ENSBTAG00000018310
GO:0009855	determination of bilateral symmetry	biological_process	0.022474	1	6	313	91	19353	ENSBTAG00000000654,ENSBTAG00000025477,ENSBTAG00000001969,ENSBTAG00000019568,ENSBTAG00000019606,ENSBTAG00000018771
GO:0009799	specification of symmetry	biological_process	0.02261	1	6	313	92	19353	ENSBTAG00000019568,ENSBTAG00000018771,ENSBTAG00000019606,ENSBTAG00000025477,ENSBTAG00000000654,ENSBTAG00000001969
GO:0007126	meiosis	biological_process	0.022843	1	7	313	148	19353	ENSBTAG00000019912,ENSBTAG00000013877,ENSBTAG00000012213,ENSBTAG00000032071,ENSBTAG00000003111,ENSBTAG00000018448,ENSBTAG00000019795
GO:0051382	kinetochore assembly	biological_process	0.023588	1	2	313	15	19353	ENSBTAG00000027453,ENSBTAG00000005869
GO:0090169	regulation of spindle assembly	biological_process	0.023812	1	2	313	17	19353	ENSBTAG00000027453,ENSBTAG00000005869
GO:0031987	locomotion involved in locomotory behavior	biological_process	0.023939	1	2	313	9	19353	ENSBTAG00000006489,ENSBTAG00000013918
GO:0005047	signal recognition particle binding	molecular_function	0.023978	1	1	313	3	19353	ENSBTAG00000010593
GO:0032050	clathrin heavy chain binding	molecular_function	0.024007	1	2	313	9	19353	ENSBTAG00000001657,ENSBTAG00000009355
GO:1901380	negative regulation of potassium ion transmembrane transport	biological_process	0.024085	1	2	313	8	19353	ENSBTAG00000014927,ENSBTAG00000017162
GO:0016185	synaptic vesicle budding from presynaptic membrane	biological_process	0.024298	1	2	313	6	19353	ENSBTAG00000001657,ENSBTAG00000009355
GO:0008574	plus-end-directed microtubule motor activity	molecular_function	0.024476	1	3	313	28	19353	ENSBTAG00000005442,ENSBTAG00000013778,ENSBTAG00000027134
GO:0070734	histone H3-K27 methylation	biological_process	0.024512	1	2	313	12	19353	ENSBTAG00000012148,ENSBTAG00000009426
GO:0010820	positive regulation of T cell chemotaxis	biological_process	0.024527	1	2	313	14	19353	ENSBTAG00000017162,ENSBTAG00000014927
GO:1901017	negative regulation of potassium ion transmembrane transporter activity	biological_process	0.024532	1	2	313	11	19353	ENSBTAG00000014927,ENSBTAG00000017162
GO:0008170	N-methyltransferase activity	molecular_function	0.024635	1	5	313	86	19353	ENSBTAG00000012148,ENSBTAG00000024199,ENSBTAG00000009426,ENSBTAG00000018310,ENSBTAG00000007986
GO:0002562	somatic diversification of immune receptors via germline recombination within a single locus	biological_process	0.024837	1	4	313	54	19353	ENSBTAG00000017505,ENSBTAG00000018019,ENSBTAG00000007986,ENSBTAG00000003111
GO:0016444	somatic cell DNA recombination	biological_process	0.024837	1	4	313	54	19353	ENSBTAG00000007986,ENSBTAG00000003111,ENSBTAG00000017505,ENSBTAG00000018019
GO:0010819	regulation of T cell chemotaxis	biological_process	0.024931	1	2	313	15	19353	ENSBTAG00000017162,ENSBTAG00000014927
GO:0043231	intracellular membrane-bounded organelle	cellular_component	0.025258	1	177	313	9181	19353	ENSBTAG00000027181,ENSBTAG00000020436,ENSBTAG00000048057,ENSBTAG00000024132,ENSBTAG00000039117,ENSBTAG00000025718,ENSBTAG00000020367,ENSBTAG00000001649,ENSBTAG00000018106,ENSBTAG00000009169,ENSBTAG00000003395,ENSBTAG00000015891,ENSBTAG00000012490,ENSBTAG00000033222,ENSBTAG00000012148,ENSBTAG00000054662,ENSBTAG00000014418,ENSBTAG00000018342,ENSBTAG00000024199,ENSBTAG00000043949,ENSBTAG00000016878,…
GO:0007569	cell aging	biological_process	0.026052	1	5	313	77	19353	ENSBTAG00000043949,ENSBTAG00000003111,ENSBTAG00000018256,ENSBTAG00000008735,ENSBTAG00000011541
GO:0015299	solute:hydrogen antiporter activity	molecular_function	0.026219	1	3	313	21	19353	ENSBTAG00000009673,ENSBTAG00000019332,ENSBTAG00000003290
GO:0016741	transferase activity, transferring one-carbon groups	molecular_function	0.026332	1	7	313	201	19353	ENSBTAG00000012148,ENSBTAG00000019729,ENSBTAG00000024199,ENSBTAG00000009426,ENSBTAG00000018310,ENSBTAG00000007986,ENSBTAG00000015891
GO:0070988	demethylation	biological_process	0.026346	1	4	313	51	19353	ENSBTAG00000027612,ENSBTAG00000006175,ENSBTAG00000019857,ENSBTAG00000009500
GO:0044422	organelle part	cellular_component	0.026519	1	138	313	6927	19353	ENSBTAG00000014711,ENSBTAG00000006175,ENSBTAG00000003301,ENSBTAG00000007986,ENSBTAG00000018643,ENSBTAG00000013912,ENSBTAG00000019606,ENSBTAG00000003876,ENSBTAG00000025477,ENSBTAG00000013778,ENSBTAG00000021284,ENSBTAG00000015593,ENSBTAG00000014689,ENSBTAG00000007588,ENSBTAG00000011172,ENSBTAG00000051072,ENSBTAG00000000288,ENSBTAG00000044074,ENSBTAG00000000654,ENSBTAG00000005869,ENSBTAG00000016663,…
GO:0000781	chromosome, telomeric region	cellular_component	0.026967	1	5	313	89	19353	ENSBTAG00000009500,ENSBTAG00000018256,ENSBTAG00000003354,ENSBTAG00000009426,ENSBTAG00000003111
GO:0035050	embryonic heart tube development	biological_process	0.027155	1	4	313	58	19353	ENSBTAG00000025477,ENSBTAG00000001969,ENSBTAG00000018771,ENSBTAG00000019606
GO:0008757	S-adenosylmethionine-dependent methyltransferase activity	molecular_function	0.02809	1	6	313	137	19353	ENSBTAG00000009426,ENSBTAG00000024199,ENSBTAG00000018310,ENSBTAG00000007986,ENSBTAG00000012148,ENSBTAG00000019729
GO:0035695	mitochondrion degradation by induced vacuole formation	biological_process	0.02812	1	1	313	1	19353	ENSBTAG00000018106
GO:0036333	hepatocyte homeostasis	biological_process	0.028193	1	1	313	1	19353	ENSBTAG00000009426
GO:0046975	histone methyltransferase activity (H3-K36 specific)	molecular_function	0.028204	1	2	313	8	19353	ENSBTAG00000018310,ENSBTAG00000007986
GO:0031431	Dbf4-dependent protein kinase complex	cellular_component	0.028265	1	1	313	2	19353	ENSBTAG00000014711
GO:0003289	atrial septum primum morphogenesis	biological_process	0.028266	1	1	313	2	19353	ENSBTAG00000007986
GO:2000772	regulation of cellular senescence	biological_process	0.028856	1	3	313	30	19353	ENSBTAG00000043949,ENSBTAG00000008735,ENSBTAG00000011541
GO:0006896	Golgi to vacuole transport	biological_process	0.029595	1	2	313	13	19353	ENSBTAG00000012448,ENSBTAG00000000115
GO:0003334	keratinocyte development	biological_process	0.029674	1	2	313	11	19353	ENSBTAG00000019568,ENSBTAG00000018019
GO:0043227	membrane-bounded organelle	cellular_component	0.029699	1	177	313	9210	19353	ENSBTAG00000032121,ENSBTAG00000012067,ENSBTAG00000004987,ENSBTAG00000007284,ENSBTAG00000019729,ENSBTAG00000006468,ENSBTAG00000009491,ENSBTAG00000025589,ENSBTAG00000001696,ENSBTAG00000018448,ENSBTAG00000005557,ENSBTAG00000024708,ENSBTAG00000022681,ENSBTAG00000003419,ENSBTAG00000018067,ENSBTAG00000018310,ENSBTAG00000006921,ENSBTAG00000017661,ENSBTAG00000004092,ENSBTAG00000032650,ENSBTAG00000000115,…
GO:0071108	protein K48-linked deubiquitination	biological_process	0.029855	1	3	313	29	19353	ENSBTAG00000019314,ENSBTAG00000006291,ENSBTAG00000019857
GO:0044427	chromosomal part	cellular_component	0.029985	1	21	313	869	19353	ENSBTAG00000011541,ENSBTAG00000032071,ENSBTAG00000012213,ENSBTAG00000018448,ENSBTAG00000043949,ENSBTAG00000003111,ENSBTAG00000003354,ENSBTAG00000007937,ENSBTAG00000009500,ENSBTAG00000013877,ENSBTAG00000006107,ENSBTAG00000015007,ENSBTAG00000007986,ENSBTAG00000018310,ENSBTAG00000018256,ENSBTAG00000027134,ENSBTAG00000009426,ENSBTAG00000009207,ENSBTAG00000003051,ENSBTAG00000006770,ENSBTAG00000024132
GO:0051722	protein C-terminal methylesterase activity	molecular_function	0.030049	1	1	313	1	19353	ENSBTAG00000027612
GO:0051723	protein methylesterase activity	molecular_function	0.030049	1	1	313	1	19353	ENSBTAG00000027612
GO:0032467	positive regulation of cytokinesis	biological_process	0.030266	1	3	313	26	19353	ENSBTAG00000021900,ENSBTAG00000014689,ENSBTAG00000008963
GO:0050353	trimethyllysine dioxygenase activity	molecular_function	0.031028	1	1	313	1	19353	ENSBTAG00000011648
GO:0006323	DNA packaging	biological_process	0.031223	1	5	313	173	19353	ENSBTAG00000006468,ENSBTAG00000032071,ENSBTAG00000012213,ENSBTAG00000024708,ENSBTAG00000003354
GO:0050321	tau-protein kinase activity	molecular_function	0.031462	1	2	313	9	19353	ENSBTAG00000013410,ENSBTAG00000048057
GO:0005515	protein binding	molecular_function	0.03161	1	168	313	7453	19353	ENSBTAG00000004187,ENSBTAG00000003397,ENSBTAG00000000024,ENSBTAG00000000115,ENSBTAG00000009218,ENSBTAG00000007746,ENSBTAG00000001657,ENSBTAG00000009500,ENSBTAG00000020238,ENSBTAG00000003354,ENSBTAG00000001838,ENSBTAG00000002267,ENSBTAG00000019314,ENSBTAG00000023523,ENSBTAG00000004990,ENSBTAG00000048432,ENSBTAG00000048378,ENSBTAG00000003626,ENSBTAG00000027134,ENSBTAG00000012818,ENSBTAG00000006440,…
GO:0042800	histone methyltransferase activity (H3-K4 specific)	molecular_function	0.032004	1	2	313	18	19353	ENSBTAG00000018310,ENSBTAG00000024199
GO:0003284	septum primum development	biological_process	0.032094	1	1	313	3	19353	ENSBTAG00000007986
GO:1901491	negative regulation of lymphangiogenesis	biological_process	0.032388	1	1	313	3	19353	ENSBTAG00000008735
GO:0072425	signal transduction involved in G2 DNA damage checkpoint	biological_process	0.032439	1	2	313	10	19353	ENSBTAG00000001707,ENSBTAG00000003111
GO:1901606	alpha-amino acid catabolic process	biological_process	0.032457	1	4	313	81	19353	ENSBTAG00000007863,ENSBTAG00000006928,ENSBTAG00000025718,ENSBTAG00000012128
GO:0008278	cohesin complex	cellular_component	0.032457	1	2	313	12	19353	ENSBTAG00000012213,ENSBTAG00000024132
GO:0006482	protein demethylation	biological_process	0.032731	1	3	313	26	19353	ENSBTAG00000009500,ENSBTAG00000006175,ENSBTAG00000027612
GO:0008214	protein dealkylation	biological_process	0.032731	1	3	313	26	19353	ENSBTAG00000006175,ENSBTAG00000009500,ENSBTAG00000027612
GO:0016818	hydrolase activity, acting on acid anhydrides, in phosphorus-containing anhydrides	molecular_function	0.032902	1	26	313	877	19353	ENSBTAG00000006852,ENSBTAG00000027197,ENSBTAG00000011905,ENSBTAG00000008449,ENSBTAG00000013778,ENSBTAG00000005442,ENSBTAG00000025428,ENSBTAG00000008605,ENSBTAG00000018448,ENSBTAG00000003354,ENSBTAG00000014418,ENSBTAG00000006489,ENSBTAG00000054239,ENSBTAG00000018560,ENSBTAG00000006717,ENSBTAG00000002725,ENSBTAG00000006921,ENSBTAG00000027134,ENSBTAG00000025477,ENSBTAG00000000125,ENSBTAG00000016784,…
GO:0007099	centriole replication	biological_process	0.033329	1	3	313	30	19353	ENSBTAG00000015593,ENSBTAG00000011172,ENSBTAG00000035110
GO:2000144	positive regulation of DNA-dependent transcription, initiation	biological_process	0.033433	1	2	313	14	19353	ENSBTAG00000024822,ENSBTAG00000017505
GO:0000224	peptide-N4-(N-acetyl-beta-glucosaminyl)asparagine amidase activity	molecular_function	0.03361	1	1	313	1	19353	ENSBTAG00000003793
GO:0007131	reciprocal meiotic recombination	biological_process	0.033807	1	3	313	38	19353	ENSBTAG00000018448,ENSBTAG00000032071,ENSBTAG00000019912
GO:0046786	viral replication complex formation and maintenance	biological_process	0.034069	1	1	313	1	19353	ENSBTAG00000013971
GO:0005819	spindle	cellular_component	0.034073	1	10	313	259	19353	ENSBTAG00000021708,ENSBTAG00000006291,ENSBTAG00000014689,ENSBTAG00000014053,ENSBTAG00000021284,ENSBTAG00000032905,ENSBTAG00000003143,ENSBTAG00000027134,ENSBTAG00000003111,ENSBTAG00000018643
GO:0035825	reciprocal DNA recombination	biological_process	0.034131	1	3	313	39	19353	ENSBTAG00000019912,ENSBTAG00000032071,ENSBTAG00000018448
GO:0097450	astrocyte end-foot	cellular_component	0.034229	1	1	313	3	19353	ENSBTAG00000051072
GO:0045541	negative regulation of cholesterol biosynthetic process	biological_process	0.034246	1	1	313	4	19353	ENSBTAG00000007588
GO:0090206	negative regulation of cholesterol metabolic process	biological_process	0.034246	1	1	313	4	19353	ENSBTAG00000007588
GO:0015291	secondary active transmembrane transporter activity	molecular_function	0.034587	1	9	313	204	19353	ENSBTAG00000003876,ENSBTAG00000030210,ENSBTAG00000009167,ENSBTAG00000016236,ENSBTAG00000006624,ENSBTAG00000017251,ENSBTAG00000003290,ENSBTAG00000019332,ENSBTAG00000009673
GO:0016817	hydrolase activity, acting on acid anhydrides	molecular_function	0.034932	1	26	313	879	19353	ENSBTAG00000006489,ENSBTAG00000014418,ENSBTAG00000003354,ENSBTAG00000018448,ENSBTAG00000011905,ENSBTAG00000027197,ENSBTAG00000006852,ENSBTAG00000025428,ENSBTAG00000008605,ENSBTAG00000013778,ENSBTAG00000005442,ENSBTAG00000008449,ENSBTAG00000020436,ENSBTAG00000016784,ENSBTAG00000000125,ENSBTAG00000025477,ENSBTAG00000027134,ENSBTAG00000014063,ENSBTAG00000002382,ENSBTAG00000020802,ENSBTAG00000003626,…
GO:0006543	glutamine catabolic process	biological_process	0.034968	1	1	313	2	19353	ENSBTAG00000007863
GO:0052798	beta-galactoside alpha-2,3-sialyltransferase activity	molecular_function	0.035076	1	1	313	1	19353	ENSBTAG00000004471
GO:0030031	cell projection assembly	biological_process	0.035095	1	11	313	232	19353	ENSBTAG00000025477,ENSBTAG00000031575,ENSBTAG00000003051,ENSBTAG00000018771,ENSBTAG00000006291,ENSBTAG00000018549,ENSBTAG00000014574,ENSBTAG00000018991,ENSBTAG00000001969,ENSBTAG00000017469,ENSBTAG00000021284
GO:0010818	T cell chemotaxis	biological_process	0.035159	1	2	313	20	19353	ENSBTAG00000014927,ENSBTAG00000017162
GO:0031106	septin ring organization	biological_process	0.03521	1	1	313	2	19353	ENSBTAG00000009218
GO:0032185	septin cytoskeleton organization	biological_process	0.03521	1	1	313	2	19353	ENSBTAG00000009218
GO:0034751	aryl hydrocarbon receptor complex	cellular_component	0.035254	1	1	313	3	19353	ENSBTAG00000007746
GO:0070129	regulation of mitochondrial translation	biological_process	0.035398	1	2	313	24	19353	ENSBTAG00000015891,ENSBTAG00000030990
GO:0090342	regulation of cell aging	biological_process	0.035537	1	3	313	35	19353	ENSBTAG00000008735,ENSBTAG00000011541,ENSBTAG00000043949
GO:2001022	positive regulation of response to DNA damage stimulus	biological_process	0.035945	1	5	313	75	19353	ENSBTAG00000006107,ENSBTAG00000003354,ENSBTAG00000003111,ENSBTAG00000001707,ENSBTAG00000017505
GO:0070192	chromosome organization involved in meiosis	biological_process	0.036101	1	4	313	57	19353	ENSBTAG00000032071,ENSBTAG00000018448,ENSBTAG00000003111,ENSBTAG00000013877
GO:0030889	negative regulation of B cell proliferation	biological_process	0.036339	1	2	313	11	19353	ENSBTAG00000003111,ENSBTAG00000043949
GO:0016571	histone methylation	biological_process	0.036581	1	6	313	119	19353	ENSBTAG00000007986,ENSBTAG00000018310,ENSBTAG00000009426,ENSBTAG00000024199,ENSBTAG00000017505,ENSBTAG00000012148
GO:1901031	regulation of response to reactive oxygen species	biological_process	0.036704	1	2	313	11	19353	ENSBTAG00000017664,ENSBTAG00000043949
GO:0060623	regulation of chromosome condensation	biological_process	0.036756	1	1	313	1	19353	ENSBTAG00000012213
GO:0048148	behavioral response to cocaine	biological_process	0.036774	1	2	313	15	19353	ENSBTAG00000025853,ENSBTAG00000004038
GO:0016572	histone phosphorylation	biological_process	0.03708	1	3	313	35	19353	ENSBTAG00000009258,ENSBTAG00000018747,ENSBTAG00000003111
GO:2000009	negative regulation of protein localization to cell surface	biological_process	0.03713	1	2	313	10	19353	ENSBTAG00000025667,ENSBTAG00000001657
GO:0007089	traversing start control point of mitotic cell cycle	biological_process	0.037334	1	1	313	1	19353	ENSBTAG00000006770
GO:0004753	saccharopine dehydrogenase activity	molecular_function	0.037544	1	1	313	1	19353	ENSBTAG00000012128
GO:0033512	L-lysine catabolic process to acetyl-CoA via saccharopine	biological_process	0.037544	1	1	313	1	19353	ENSBTAG00000012128
GO:0047130	saccharopine dehydrogenase (NADP+, L-lysine-forming) activity	molecular_function	0.037544	1	1	313	1	19353	ENSBTAG00000012128
GO:0047131	saccharopine dehydrogenase (NAD+, L-glutamate-forming) activity	molecular_function	0.037544	1	1	313	1	19353	ENSBTAG00000012128
GO:0001578	microtubule bundle formation	biological_process	0.037562	1	4	313	55	19353	ENSBTAG00000021284,ENSBTAG00000018643,ENSBTAG00000014574,ENSBTAG00000018549
GO:0018021	peptidyl-histidine methylation	biological_process	0.037635	1	1	313	1	19353	ENSBTAG00000018310
GO:0018064	protein-histidine N-methyltransferase activity	molecular_function	0.037635	1	1	313	1	19353	ENSBTAG00000018310
GO:1901216	positive regulation of neuron death	biological_process	0.037683	1	3	313	36	19353	ENSBTAG00000048057,ENSBTAG00000001657,ENSBTAG00000003111
GO:0070646	protein modification by small protein removal	biological_process	0.037802	1	6	313	119	19353	ENSBTAG00000005869,ENSBTAG00000006291,ENSBTAG00000001707,ENSBTAG00000019314,ENSBTAG00000019857,ENSBTAG00000003395
GO:0047045	testosterone 17-beta-dehydrogenase (NADP+) activity	molecular_function	0.038149	1	1	313	2	19353	ENSBTAG00000016867
GO:0048385	regulation of retinoic acid receptor signaling pathway	biological_process	0.038462	1	2	313	12	19353	ENSBTAG00000009426,ENSBTAG00000003397
GO:0045875	negative regulation of sister chromatid cohesion	biological_process	0.038841	1	1	313	2	19353	ENSBTAG00000012213
GO:0036334	epidermal stem cell homeostasis	biological_process	0.038928	1	1	313	1	19353	ENSBTAG00000025477
GO:0030846	termination of RNA polymerase II transcription, poly(A)-coupled	biological_process	0.039053	1	1	313	1	19353	ENSBTAG00000024822
GO:0060566	positive regulation of DNA-dependent transcription, termination	biological_process	0.039053	1	1	313	1	19353	ENSBTAG00000024822
GO:2000804	regulation of termination of RNA polymerase II transcription, poly(A)-coupled	biological_process	0.039053	1	1	313	1	19353	ENSBTAG00000024822
GO:2000806	positive regulation of termination of RNA polymerase II transcription, poly(A)-coupled	biological_process	0.039053	1	1	313	1	19353	ENSBTAG00000024822
GO:0003867	4-aminobutyrate transaminase activity	molecular_function	0.039296	1	1	313	1	19353	ENSBTAG00000004038
GO:0032144	4-aminobutyrate transaminase complex	cellular_component	0.039296	1	1	313	1	19353	ENSBTAG00000004038
GO:0034386	4-aminobutyrate:2-oxoglutarate transaminase activity	molecular_function	0.039296	1	1	313	1	19353	ENSBTAG00000004038
GO:0002200	somatic diversification of immune receptors	biological_process	0.03979	1	4	313	61	19353	ENSBTAG00000007986,ENSBTAG00000003111,ENSBTAG00000017505,ENSBTAG00000018019
GO:0071678	olfactory bulb axon guidance	biological_process	0.0403	1	1	313	1	19353	ENSBTAG00000018019
GO:0006554	lysine catabolic process	biological_process	0.040404	1	1	313	2	19353	ENSBTAG00000012128
GO:0019474	L-lysine catabolic process to acetyl-CoA	biological_process	0.040404	1	1	313	2	19353	ENSBTAG00000012128
GO:0019477	L-lysine catabolic process	biological_process	0.040404	1	1	313	2	19353	ENSBTAG00000012128
GO:0046440	L-lysine metabolic process	biological_process	0.040404	1	1	313	2	19353	ENSBTAG00000012128
GO:0070142	synaptic vesicle budding	biological_process	0.041182	1	2	313	8	19353	ENSBTAG00000001657,ENSBTAG00000009355
GO:0051499	D-aminoacyl-tRNA deacylase activity	molecular_function	0.041233	1	1	313	3	19353	ENSBTAG00000008964
GO:0051500	D-tyrosyl-tRNA(Tyr) deacylase activity	molecular_function	0.041233	1	1	313	3	19353	ENSBTAG00000008964
GO:0035561	regulation of chromatin binding	biological_process	0.041309	1	2	313	15	19353	ENSBTAG00000012213,ENSBTAG00000003397
GO:0017049	GTP-Rho binding	molecular_function	0.041641	1	2	313	19	19353	ENSBTAG00000009218,ENSBTAG00000021900
GO:0030866	cortical actin cytoskeleton organization	biological_process	0.041811	1	3	313	29	19353	ENSBTAG00000020378,ENSBTAG00000026851,ENSBTAG00000008963
GO:0005786	signal recognition particle, endoplasmic reticulum targeting	cellular_component	0.041924	1	1	313	6	19353	ENSBTAG00000010593
GO:0008312	7S RNA binding	molecular_function	0.041924	1	1	313	6	19353	ENSBTAG00000010593
GO:0008240	tripeptidyl-peptidase activity	molecular_function	0.042324	1	1	313	3	19353	ENSBTAG00000020389
GO:0044454	nuclear chromosome part	cellular_component	0.04244	1	13	313	435	19353	ENSBTAG00000009426,ENSBTAG00000043949,ENSBTAG00000018448,ENSBTAG00000003354,ENSBTAG00000007937,ENSBTAG00000003051,ENSBTAG00000009500,ENSBTAG00000024132,ENSBTAG00000013877,ENSBTAG00000032071,ENSBTAG00000012213,ENSBTAG00000015007,ENSBTAG00000018310
GO:0021773	striatal medium spiny neuron differentiation	biological_process	0.043159	1	1	313	2	19353	ENSBTAG00000018019
GO:0051383	kinetochore organization	biological_process	0.043522	1	2	313	20	19353	ENSBTAG00000027453,ENSBTAG00000005869
GO:0042759	long-chain fatty acid biosynthetic process	biological_process	0.043523	1	2	313	12	19353	ENSBTAG00000006489,ENSBTAG00000011593
GO:2001020	regulation of response to DNA damage stimulus	biological_process	0.043576	1	7	313	163	19353	ENSBTAG00000001707,ENSBTAG00000017505,ENSBTAG00000006107,ENSBTAG00000009500,ENSBTAG00000007986,ENSBTAG00000003354,ENSBTAG00000003111
GO:0034502	protein localization to chromosome	biological_process	0.043639	1	4	313	58	19353	ENSBTAG00000012213,ENSBTAG00000009426,ENSBTAG00000006107,ENSBTAG00000006770
GO:0043296	apical junction complex	cellular_component	0.04382	1	6	313	111	19353	ENSBTAG00000014991,ENSBTAG00000020378,ENSBTAG00000005557,ENSBTAG00000021900,ENSBTAG00000013769,ENSBTAG00000018342
GO:0030047	actin modification	biological_process	0.04403	1	1	313	4	19353	ENSBTAG00000018310
GO:0060820	inactivation of X chromosome by heterochromatin assembly	biological_process	0.044265	1	1	313	1	19353	ENSBTAG00000003354
GO:0060821	inactivation of X chromosome by DNA methylation	biological_process	0.044265	1	1	313	1	19353	ENSBTAG00000003354
GO:0030992	intraflagellar transport particle B	cellular_component	0.044318	1	2	313	19	19353	ENSBTAG00000019568,ENSBTAG00000019606
GO:1901623	regulation of lymphocyte chemotaxis	biological_process	0.044398	1	2	313	21	19353	ENSBTAG00000014927,ENSBTAG00000017162
GO:0006996	organelle organization	biological_process	0.044654	1	69	313	2903	19353	ENSBTAG00000027453,ENSBTAG00000017664,ENSBTAG00000009355,ENSBTAG00000014991,ENSBTAG00000020378,ENSBTAG00000004394,ENSBTAG00000032071,ENSBTAG00000017505,ENSBTAG00000009426,ENSBTAG00000006770,ENSBTAG00000006291,ENSBTAG00000025029,ENSBTAG00000015007,ENSBTAG00000018256,ENSBTAG00000006107,ENSBTAG00000003111,ENSBTAG00000049571,ENSBTAG00000018771,ENSBTAG00000018549,ENSBTAG00000017450,ENSBTAG00000001969,…
GO:0009065	glutamine family amino acid catabolic process	biological_process	0.044839	1	2	313	21	19353	ENSBTAG00000006928,ENSBTAG00000007863
GO:0001085	RNA polymerase II transcription factor binding	molecular_function	0.04528	1	6	313	121	19353	ENSBTAG00000011541,ENSBTAG00000015333,ENSBTAG00000013652,ENSBTAG00000018310,ENSBTAG00000048057,ENSBTAG00000001649
GO:0048255	mRNA stabilization	biological_process	0.045285	1	2	313	29	19353	ENSBTAG00000031614,ENSBTAG00000001696
GO:0030317	sperm motility	biological_process	0.045367	1	4	313	59	19353	ENSBTAG00000001969,ENSBTAG00000004187,ENSBTAG00000019332,ENSBTAG00000017251
GO:0034766	negative regulation of ion transmembrane transport	biological_process	0.045545	1	2	313	19	19353	ENSBTAG00000014927,ENSBTAG00000017162
GO:0044446	intracellular organelle part	cellular_component	0.045628	1	133	313	6808	19353	ENSBTAG00000018747,ENSBTAG00000018560,ENSBTAG00000002888,ENSBTAG00000003051,ENSBTAG00000016784,ENSBTAG00000001574,ENSBTAG00000016903,ENSBTAG00000017469,ENSBTAG00000013652,ENSBTAG00000018771,ENSBTAG00000007937,ENSBTAG00000015333,ENSBTAG00000018256,ENSBTAG00000015007,ENSBTAG00000006107,ENSBTAG00000019568,ENSBTAG00000025029,ENSBTAG00000019410,ENSBTAG00000006291,ENSBTAG00000014053,ENSBTAG00000006770,…
GO:0016028	rhabdomere	cellular_component	0.045656	1	1	313	1	19353	ENSBTAG00000005828
GO:2001032	regulation of double-strand break repair via nonhomologous end joining	biological_process	0.045856	1	2	313	19	19353	ENSBTAG00000003354,ENSBTAG00000007986
GO:0000018	regulation of DNA recombination	biological_process	0.045911	1	4	313	74	19353	ENSBTAG00000017505,ENSBTAG00000007986,ENSBTAG00000009500,ENSBTAG00000003354
GO:0031077	post-embryonic camera-type eye development	biological_process	0.045934	1	1	313	4	19353	ENSBTAG00000018019
GO:2000779	regulation of double-strand break repair	biological_process	0.046212	1	4	313	63	19353	ENSBTAG00000003354,ENSBTAG00000009500,ENSBTAG00000007986,ENSBTAG00000006107
GO:0005788	endoplasmic reticulum lumen	cellular_component	0.046243	1	3	313	57	19353	ENSBTAG00000033222,ENSBTAG00000022681,ENSBTAG00000033747
GO:0072434	signal transduction involved in mitotic G2 DNA damage checkpoint	biological_process	0.046591	1	1	313	1	19353	ENSBTAG00000003111
GO:0060763	mammary duct terminal end bud growth	biological_process	0.046721	1	1	313	4	19353	ENSBTAG00000006175
GO:0097343	ripoptosome assembly	biological_process	0.04723	1	1	313	2	19353	ENSBTAG00000006291
GO:1901026	ripoptosome assembly involved in necroptosis	biological_process	0.04723	1	1	313	2	19353	ENSBTAG00000006291
GO:0019783	small conjugating protein-specific protease activity	molecular_function	0.047303	1	5	313	87	19353	ENSBTAG00000019857,ENSBTAG00000003395,ENSBTAG00000006291,ENSBTAG00000005869,ENSBTAG00000019314
GO:0070868	heterochromatin organization involved in chromatin silencing	biological_process	0.047577	1	1	313	3	19353	ENSBTAG00000003354
GO:0034599	cellular response to oxidative stress	biological_process	0.048022	1	7	313	179	19353	ENSBTAG00000003051,ENSBTAG00000009426,ENSBTAG00000043949,ENSBTAG00000018747,ENSBTAG00000017664,ENSBTAG00000024822,ENSBTAG00000018108
GO:0051878	lateral element assembly	biological_process	0.048134	1	1	313	1	19353	ENSBTAG00000032071
GO:0007289	spermatid nucleus differentiation	biological_process	0.048255	1	2	313	17	19353	ENSBTAG00000006468,ENSBTAG00000032071
GO:0005832	chaperonin-containing T-complex	cellular_component	0.048469	1	1	313	11	19353	ENSBTAG00000020338
GO:0043433	negative regulation of sequence-specific DNA binding transcription factor activity	biological_process	0.048842	1	5	313	116	19353	ENSBTAG00000019020,ENSBTAG00000009500,ENSBTAG00000009426,ENSBTAG00000017505,ENSBTAG00000006291
GO:1901033	positive regulation of response to reactive oxygen species	biological_process	0.048871	1	1	313	2	19353	ENSBTAG00000043949
GO:1901300	positive regulation of hydrogen peroxide-mediated programmed cell death	biological_process	0.048871	1	1	313	2	19353	ENSBTAG00000043949
GO:0000409	regulation of transcription by galactose	biological_process	0.049532	1	1	313	1	19353	ENSBTAG00000015007
GO:0000411	positive regulation of transcription by galactose	biological_process	0.049532	1	1	313	1	19353	ENSBTAG00000015007
GO:0000431	regulation of transcription from RNA polymerase II promoter by galactose	biological_process	0.049532	1	1	313	1	19353	ENSBTAG00000015007
GO:0000435	positive regulation of transcription from RNA polymerase II promoter by galactose	biological_process	0.049532	1	1	313	1	19353	ENSBTAG00000015007
GO:0005280	hydrogen:amino acid symporter activity	molecular_function	0.049542	1	1	313	4	19353	ENSBTAG00000006624
GO:0008483	transaminase activity	molecular_function	0.049573	1	2	313	23	19353	ENSBTAG00000004038,ENSBTAG00000006928
GO:0016604	nuclear body	cellular_component	0.049648	1	18	313	597	19353	ENSBTAG00000001574,ENSBTAG00000005870,ENSBTAG00000018067,ENSBTAG00000014711,ENSBTAG00000018747,ENSBTAG00000005293,ENSBTAG00000018256,ENSBTAG00000003301,ENSBTAG00000012148,ENSBTAG00000027453,ENSBTAG00000014874,ENSBTAG00000001707,ENSBTAG00000005557,ENSBTAG00000018771,ENSBTAG00000024822,ENSBTAG00000020389,ENSBTAG00000003550,ENSBTAG00000021900
GO:0070840	dynein complex binding	molecular_function	0.049728	1	2	313	16	19353	ENSBTAG00000011205,ENSBTAG00000018771
GO:0015295	solute:hydrogen symporter activity	molecular_function	0.050087	1	2	313	21	19353	ENSBTAG00000006624,ENSBTAG00000009167
GO:0044060	regulation of endocrine process	biological_process	0.050125	1	2	313	27	19353	ENSBTAG00000006175,ENSBTAG00000011684
GO:0009450	gamma-aminobutyric acid catabolic process	biological_process	0.050164	1	1	313	2	19353	ENSBTAG00000004038
GO:0002331	pre-B cell allelic exclusion	biological_process	0.050645	1	1	313	3	19353	ENSBTAG00000003111
GO:0004335	galactokinase activity	molecular_function	0.050653	1	1	313	2	19353	ENSBTAG00000004011
GO:0051983	regulation of chromosome segregation	biological_process	0.050691	1	3	313	42	19353	ENSBTAG00000018256,ENSBTAG00000006107,ENSBTAG00000012213
GO:0044728	DNA methylation or demethylation	biological_process	0.050986	1	4	313	65	19353	ENSBTAG00000012148,ENSBTAG00000009426,ENSBTAG00000019857,ENSBTAG00000009207
GO:0016769	transferase activity, transferring nitrogenous groups	molecular_function	0.051139	1	2	313	25	19353	ENSBTAG00000006928,ENSBTAG00000004038
GO:0016462	pyrophosphatase activity	molecular_function	0.051244	1	25	313	874	19353	ENSBTAG00000006921,ENSBTAG00000002725,ENSBTAG00000006717,ENSBTAG00000018560,ENSBTAG00000054239,ENSBTAG00000014063,ENSBTAG00000020802,ENSBTAG00000002382,ENSBTAG00000003626,ENSBTAG00000020436,ENSBTAG00000016784,ENSBTAG00000000125,ENSBTAG00000025477,ENSBTAG00000027134,ENSBTAG00000008605,ENSBTAG00000025428,ENSBTAG00000008449,ENSBTAG00000013778,ENSBTAG00000005442,ENSBTAG00000011905,ENSBTAG00000027197,…
GO:0004394	heparan sulfate 2-O-sulfotransferase activity	molecular_function	0.051352	1	1	313	1	19353	ENSBTAG00000017595
GO:0033151	V(D)J recombination	biological_process	0.051366	1	2	313	15	19353	ENSBTAG00000018019,ENSBTAG00000003111
GO:0016262	protein N-acetylglucosaminyltransferase activity	molecular_function	0.051416	1	1	313	3	19353	ENSBTAG00000022681
GO:0007063	regulation of sister chromatid cohesion	biological_process	0.051418	1	2	313	15	19353	ENSBTAG00000006107,ENSBTAG00000012213
GO:0043954	cellular component maintenance	biological_process	0.051532	1	2	313	20	19353	ENSBTAG00000003397,ENSBTAG00000005557
GO:0032412	regulation of ion transmembrane transporter activity	biological_process	0.051836	1	7	313	136	19353	ENSBTAG00000025853,ENSBTAG00000012889,ENSBTAG00000014370,ENSBTAG00000006489,ENSBTAG00000017450,ENSBTAG00000014927,ENSBTAG00000017162
GO:0060359	response to ammonium ion	biological_process	0.052127	1	3	313	32	19353	ENSBTAG00000004038,ENSBTAG00000013918,ENSBTAG00000025853
GO:0048790	maintenance of presynaptic active zone structure	biological_process	0.05221	1	1	313	2	19353	ENSBTAG00000003397
GO:0015250	water channel activity	molecular_function	0.052278	1	1	313	10	19353	ENSBTAG00000051072
GO:0032286	central nervous system myelin maintenance	biological_process	0.05247	1	1	313	2	19353	ENSBTAG00000006990
GO:0030705	cytoskeleton-dependent intracellular transport	biological_process	0.052486	1	6	313	110	19353	ENSBTAG00000017469,ENSBTAG00000019568,ENSBTAG00000019606,ENSBTAG00000043950,ENSBTAG00000014053,ENSBTAG00000027134
GO:0006536	glutamate metabolic process	biological_process	0.052955	1	2	313	23	19353	ENSBTAG00000006928,ENSBTAG00000007863
GO:0015292	uniporter activity	molecular_function	0.053203	1	1	313	1	19353	ENSBTAG00000003876
GO:0003998	acylphosphatase activity	molecular_function	0.05362	1	1	313	2	19353	ENSBTAG00000006852
GO:0043489	RNA stabilization	biological_process	0.053781	1	2	313	30	19353	ENSBTAG00000031614,ENSBTAG00000001696
GO:0000429	carbon catabolite regulation of transcription from RNA polymerase II promoter	biological_process	0.054151	1	1	313	3	19353	ENSBTAG00000015007
GO:0000436	carbon catabolite activation of transcription from RNA polymerase II promoter	biological_process	0.054151	1	1	313	3	19353	ENSBTAG00000015007
GO:0045991	carbon catabolite activation of transcription	biological_process	0.054151	1	1	313	3	19353	ENSBTAG00000015007
GO:0016036	cellular response to phosphate starvation	biological_process	0.054277	1	1	313	1	19353	ENSBTAG00000009169
GO:0070162	adiponectin secretion	biological_process	0.054352	1	1	313	3	19353	ENSBTAG00000011684
GO:0070163	regulation of adiponectin secretion	biological_process	0.054352	1	1	313	3	19353	ENSBTAG00000011684
GO:0070164	negative regulation of adiponectin secretion	biological_process	0.054352	1	1	313	3	19353	ENSBTAG00000011684
GO:0048500	signal recognition particle	cellular_component	0.054513	1	1	313	9	19353	ENSBTAG00000010593
GO:0006553	lysine metabolic process	biological_process	0.054517	1	1	313	4	19353	ENSBTAG00000012128
GO:0045132	meiotic chromosome segregation	biological_process	0.054617	1	3	313	42	19353	ENSBTAG00000012213,ENSBTAG00000018448,ENSBTAG00000013877
GO:0006970	response to osmotic stress	biological_process	0.054724	1	3	313	39	19353	ENSBTAG00000014927,ENSBTAG00000017162,ENSBTAG00000016236
GO:0060429	epithelium development	biological_process	0.055022	1	25	313	844	19353	ENSBTAG00000032071,ENSBTAG00000004987,ENSBTAG00000020378,ENSBTAG00000021284,ENSBTAG00000017251,ENSBTAG00000018019,ENSBTAG00000001969,ENSBTAG00000014574,ENSBTAG00000005557,ENSBTAG00000025667,ENSBTAG00000018771,ENSBTAG00000006489,ENSBTAG00000017664,ENSBTAG00000006468,ENSBTAG00000019568,ENSBTAG00000006175,ENSBTAG00000017661,ENSBTAG00000013769,ENSBTAG00000011593,ENSBTAG00000009426,ENSBTAG00000019606,…
GO:0000711	meiotic DNA repair synthesis	biological_process	0.055407	1	1	313	2	19353	ENSBTAG00000032071
GO:0006325	chromatin organization	biological_process	0.055425	1	17	313	643	19353	ENSBTAG00000009426,ENSBTAG00000017505,ENSBTAG00000015007,ENSBTAG00000007986,ENSBTAG00000018747,ENSBTAG00000018310,ENSBTAG00000006175,ENSBTAG00000009500,ENSBTAG00000003354,ENSBTAG00000024708,ENSBTAG00000024199,ENSBTAG00000003111,ENSBTAG00000006468,ENSBTAG00000001707,ENSBTAG00000012148,ENSBTAG00000032071,ENSBTAG00000009258
GO:0034763	negative regulation of transmembrane transport	biological_process	0.05545	1	2	313	24	19353	ENSBTAG00000017162,ENSBTAG00000014927
GO:0034334	adherens junction maintenance	biological_process	0.055538	1	1	313	3	19353	ENSBTAG00000005557
GO:0071109	superior temporal gyrus development	biological_process	0.055821	1	1	313	1	19353	ENSBTAG00000048057
GO:0045990	carbon catabolite regulation of transcription	biological_process	0.055913	1	1	313	4	19353	ENSBTAG00000015007
GO:0042982	amyloid precursor protein metabolic process	biological_process	0.056007	1	3	313	33	19353	ENSBTAG00000043949,ENSBTAG00000020378,ENSBTAG00000001657
GO:0051643	endoplasmic reticulum localization	biological_process	0.056365	1	1	313	2	19353	ENSBTAG00000006489
GO:0010638	positive regulation of organelle organization	biological_process	0.057071	1	13	313	398	19353	ENSBTAG00000003111,ENSBTAG00000003051,ENSBTAG00000039117,ENSBTAG00000048057,ENSBTAG00000009500,ENSBTAG00000018108,ENSBTAG00000017505,ENSBTAG00000020378,ENSBTAG00000004394,ENSBTAG00000015891,ENSBTAG00000006107,ENSBTAG00000030990,ENSBTAG00000019924
GO:2000660	negative regulation of interleukin-1-mediated signaling pathway	biological_process	0.057385	1	1	313	3	19353	ENSBTAG00000019857
GO:0019034	viral replication complex	cellular_component	0.057468	1	1	313	2	19353	ENSBTAG00000013971
GO:0032259	methylation	biological_process	0.057719	1	9	313	291	19353	ENSBTAG00000009207,ENSBTAG00000009426,ENSBTAG00000024199,ENSBTAG00000012148,ENSBTAG00000019729,ENSBTAG00000017505,ENSBTAG00000015891,ENSBTAG00000007986,ENSBTAG00000018310
GO:0003290	atrial septum secundum morphogenesis	biological_process	0.057725	1	1	313	2	19353	ENSBTAG00000007986
GO:0045118	azole transporter activity	molecular_function	0.057774	1	1	313	6	19353	ENSBTAG00000009167
GO:1901474	azole transmembrane transporter activity	molecular_function	0.057774	1	1	313	6	19353	ENSBTAG00000009167
GO:0051377	mannose-ethanolamine phosphotransferase activity	molecular_function	0.057811	1	1	313	3	19353	ENSBTAG00000016663
GO:0004484	mRNA guanylyltransferase activity	molecular_function	0.058	1	1	313	1	19353	ENSBTAG00000002725
GO:0050355	triphosphatase activity	molecular_function	0.058	1	1	313	1	19353	ENSBTAG00000002725
GO:0002052	positive regulation of neuroblast proliferation	biological_process	0.058458	1	2	313	17	19353	ENSBTAG00000050839,ENSBTAG00000009500
GO:0044770	cell cycle phase transition	biological_process	0.0585	1	11	313	338	19353	ENSBTAG00000015333,ENSBTAG00000007284,ENSBTAG00000001707,ENSBTAG00000006770,ENSBTAG00000003111,ENSBTAG00000009207,ENSBTAG00000009426,ENSBTAG00000011541,ENSBTAG00000009258,ENSBTAG00000005293,ENSBTAG00000014711
GO:0004419	hydroxymethylglutaryl-CoA lyase activity	molecular_function	0.058505	1	1	313	2	19353	ENSBTAG00000025718
GO:0015386	potassium:hydrogen antiporter activity	molecular_function	0.058781	1	2	313	11	19353	ENSBTAG00000003290,ENSBTAG00000019332
GO:0030911	TPR domain binding	molecular_function	0.059004	1	1	313	3	19353	ENSBTAG00000010593
GO:0032155	cell division site part	cellular_component	0.059028	1	3	313	43	19353	ENSBTAG00000021900,ENSBTAG00000008963,ENSBTAG00000009218
GO:0042539	hypotonic salinity response	biological_process	0.059044	1	1	313	2	19353	ENSBTAG00000016236
GO:0071477	cellular hypotonic salinity response	biological_process	0.059044	1	1	313	2	19353	ENSBTAG00000016236
GO:0015078	hydrogen ion transmembrane transporter activity	molecular_function	0.059257	1	4	313	143	19353	ENSBTAG00000003290,ENSBTAG00000006624,ENSBTAG00000019332,ENSBTAG00000009673
GO:0007231	osmosensory signaling pathway	biological_process	0.059469	1	1	313	2	19353	ENSBTAG00000014927
GO:0003285	septum secundum development	biological_process	0.059494	1	1	313	3	19353	ENSBTAG00000007986
GO:0010948	negative regulation of cell cycle process	biological_process	0.059792	1	8	313	233	19353	ENSBTAG00000001707,ENSBTAG00000006770,ENSBTAG00000019795,ENSBTAG00000003111,ENSBTAG00000009426,ENSBTAG00000009258,ENSBTAG00000011541,ENSBTAG00000012213
GO:0032465	regulation of cytokinesis	biological_process	0.05991	1	4	313	67	19353	ENSBTAG00000014689,ENSBTAG00000008963,ENSBTAG00000018643,ENSBTAG00000021900
GO:0042256	mature ribosome assembly	biological_process	0.060196	1	1	313	6	19353	ENSBTAG00000015891
GO:0008192	RNA guanylyltransferase activity	molecular_function	0.06029	1	1	313	2	19353	ENSBTAG00000002725
GO:0030122	AP-2 adaptor complex	cellular_component	0.060602	1	2	313	13	19353	ENSBTAG00000001657,ENSBTAG00000030581
GO:0042025	host cell nucleus	cellular_component	0.060603	1	1	313	3	19353	ENSBTAG00000013971
GO:0044094	host cell nuclear part	cellular_component	0.060603	1	1	313	3	19353	ENSBTAG00000013971
GO:0030554	adenyl nucleotide binding	molecular_function	0.060641	1	43	313	1350	19353	ENSBTAG00000006717,ENSBTAG00000014053,ENSBTAG00000013790,ENSBTAG00000009438,ENSBTAG00000054239,ENSBTAG00000017162,ENSBTAG00000002382,ENSBTAG00000020802,ENSBTAG00000015692,ENSBTAG00000003626,ENSBTAG00000005828,ENSBTAG00000025477,ENSBTAG00000020338,ENSBTAG00000008449,ENSBTAG00000021900,ENSBTAG00000008605,ENSBTAG00000003354,ENSBTAG00000007758,ENSBTAG00000004011,ENSBTAG00000009541,ENSBTAG00000033747,…
GO:0033184	positive regulation of histone ubiquitination	biological_process	0.060791	1	1	313	5	19353	ENSBTAG00000009500
GO:0046951	ketone body biosynthetic process	biological_process	0.06091	1	1	313	3	19353	ENSBTAG00000025718
GO:0045830	positive regulation of isotype switching	biological_process	0.061057	1	2	313	22	19353	ENSBTAG00000017505,ENSBTAG00000007986
GO:0004679	AMP-activated protein kinase activity	molecular_function	0.061178	1	1	313	6	19353	ENSBTAG00000018747
GO:0022898	regulation of transmembrane transporter activity	biological_process	0.061386	1	7	313	144	19353	ENSBTAG00000017450,ENSBTAG00000017162,ENSBTAG00000014927,ENSBTAG00000012889,ENSBTAG00000014370,ENSBTAG00000025853,ENSBTAG00000006489
GO:0004651	polynucleotide 5'-phosphatase activity	molecular_function	0.061462	1	1	313	2	19353	ENSBTAG00000002725
GO:1990166	protein localization to site of double-strand break	biological_process	0.061536	1	1	313	3	19353	ENSBTAG00000006107
GO:0032153	cell division site	cellular_component	0.062139	1	3	313	48	19353	ENSBTAG00000009218,ENSBTAG00000008963,ENSBTAG00000021900
GO:0043267	negative regulation of potassium ion transport	biological_process	0.062307	1	2	313	14	19353	ENSBTAG00000017162,ENSBTAG00000014927
GO:0010927	cellular component assembly involved in morphogenesis	biological_process	0.062436	1	7	313	152	19353	ENSBTAG00000018771,ENSBTAG00000017661,ENSBTAG00000017469,ENSBTAG00000014574,ENSBTAG00000001969,ENSBTAG00000006291,ENSBTAG00000025477
GO:0060986	endocrine hormone secretion	biological_process	0.062888	1	2	313	31	19353	ENSBTAG00000006175,ENSBTAG00000011684
GO:0035097	histone methyltransferase complex	cellular_component	0.063534	1	4	313	79	19353	ENSBTAG00000017505,ENSBTAG00000024199,ENSBTAG00000006175,ENSBTAG00000009426
GO:0019204	nucleotide phosphatase activity	molecular_function	0.0636	1	1	313	3	19353	ENSBTAG00000002725
GO:0009992	cellular water homeostasis	biological_process	0.063645	1	1	313	3	19353	ENSBTAG00000051072
GO:0000802	transverse filament	cellular_component	0.063767	1	1	313	2	19353	ENSBTAG00000032071
GO:0016570	histone modification	biological_process	0.063827	1	13	313	383	19353	ENSBTAG00000017505,ENSBTAG00000001707,ENSBTAG00000012148,ENSBTAG00000009500,ENSBTAG00000024199,ENSBTAG00000003111,ENSBTAG00000009426,ENSBTAG00000009258,ENSBTAG00000018747,ENSBTAG00000018310,ENSBTAG00000007986,ENSBTAG00000015007,ENSBTAG00000006175
GO:0031554	regulation of DNA-dependent transcription, termination	biological_process	0.064584	1	1	313	2	19353	ENSBTAG00000024822
GO:0000416	positive regulation of histone H3-K36 methylation	biological_process	0.064841	1	1	313	2	19353	ENSBTAG00000017505
GO:0048268	clathrin coat assembly	biological_process	0.064886	1	2	313	16	19353	ENSBTAG00000009355,ENSBTAG00000001657
GO:0009566	fertilization	biological_process	0.064981	1	5	313	126	19353	ENSBTAG00000013769,ENSBTAG00000009408,ENSBTAG00000006175,ENSBTAG00000020238,ENSBTAG00000001580
GO:0001825	blastocyst formation	biological_process	0.065412	1	2	313	36	19353	ENSBTAG00000009491,ENSBTAG00000001696
GO:0046685	response to arsenic-containing substance	biological_process	0.06559	1	1	313	8	19353	ENSBTAG00000027453
GO:0034243	regulation of transcription elongation from RNA polymerase II promoter	biological_process	0.065868	1	2	313	26	19353	ENSBTAG00000009426,ENSBTAG00000003419
GO:0004430	1-phosphatidylinositol 4-kinase activity	molecular_function	0.066541	1	1	313	3	19353	ENSBTAG00000013971
GO:0019901	protein kinase binding	molecular_function	0.066625	1	14	313	426	19353	ENSBTAG00000018643,ENSBTAG00000048057,ENSBTAG00000047225,ENSBTAG00000012293,ENSBTAG00000006468,ENSBTAG00000014927,ENSBTAG00000007284,ENSBTAG00000020378,ENSBTAG00000017469,ENSBTAG00000005293,ENSBTAG00000003397,ENSBTAG00000022991,ENSBTAG00000013790,ENSBTAG00000006291
GO:0051302	regulation of cell division	biological_process	0.066971	1	5	313	115	19353	ENSBTAG00000021900,ENSBTAG00000018643,ENSBTAG00000008963,ENSBTAG00000011541,ENSBTAG00000014689
GO:0033044	regulation of chromosome organization	biological_process	0.067152	1	8	313	213	19353	ENSBTAG00000006107,ENSBTAG00000012213,ENSBTAG00000004394,ENSBTAG00000009500,ENSBTAG00000003111,ENSBTAG00000017505,ENSBTAG00000027453,ENSBTAG00000005869
GO:0071539	protein localization to centrosome	biological_process	0.067164	1	2	313	14	19353	ENSBTAG00000015593,ENSBTAG00000004484
GO:0034508	centromere complex assembly	biological_process	0.067458	1	2	313	26	19353	ENSBTAG00000005869,ENSBTAG00000027453
GO:0005534	galactose binding	molecular_function	0.06761	1	1	313	3	19353	ENSBTAG00000004011
GO:0045329	carnitine biosynthetic process	biological_process	0.067734	1	1	313	2	19353	ENSBTAG00000011648
GO:0070181	SSU rRNA binding	molecular_function	0.067829	1	1	313	13	19353	ENSBTAG00000015891
GO:0045911	positive regulation of DNA recombination	biological_process	0.068139	1	2	313	28	19353	ENSBTAG00000007986,ENSBTAG00000017505
GO:0006282	regulation of DNA repair	biological_process	0.06901	1	5	313	95	19353	ENSBTAG00000001707,ENSBTAG00000003354,ENSBTAG00000009500,ENSBTAG00000007986,ENSBTAG00000006107
GO:0030128	clathrin coat of endocytic vesicle	cellular_component	0.06925	1	2	313	14	19353	ENSBTAG00000030581,ENSBTAG00000001657
GO:0015802	basic amino acid transport	biological_process	0.069314	1	1	313	7	19353	ENSBTAG00000009167
GO:0060022	hard palate development	biological_process	0.069941	1	1	313	6	19353	ENSBTAG00000020378
GO:0002695	negative regulation of leukocyte activation	biological_process	0.069962	1	5	313	116	19353	ENSBTAG00000005828,ENSBTAG00000003051,ENSBTAG00000020378,ENSBTAG00000003111,ENSBTAG00000043949
GO:0071480	cellular response to gamma radiation	biological_process	0.070383	1	2	313	22	19353	ENSBTAG00000009500,ENSBTAG00000003111
GO:0033647	host intracellular organelle	cellular_component	0.070561	1	1	313	5	19353	ENSBTAG00000013971
GO:0033648	host intracellular membrane-bounded organelle	cellular_component	0.070561	1	1	313	5	19353	ENSBTAG00000013971
GO:0030669	clathrin-coated endocytic vesicle membrane	cellular_component	0.070582	1	2	313	15	19353	ENSBTAG00000001657,ENSBTAG00000030581
GO:0006537	glutamate biosynthetic process	biological_process	0.07158	1	1	313	3	19353	ENSBTAG00000007863
GO:0051082	unfolded protein binding	molecular_function	0.072236	1	3	313	99	19353	ENSBTAG00000020338,ENSBTAG00000001580,ENSBTAG00000033222
GO:0001147	transcription termination site sequence-specific DNA binding	molecular_function	0.072575	1	1	313	2	19353	ENSBTAG00000024822
GO:0001160	transcription termination site DNA binding	molecular_function	0.072575	1	1	313	2	19353	ENSBTAG00000024822
GO:0045740	positive regulation of DNA replication	biological_process	0.072654	1	3	313	49	19353	ENSBTAG00000014711,ENSBTAG00000004394,ENSBTAG00000003111
GO:0006260	DNA replication	biological_process	0.072883	1	8	313	243	19353	ENSBTAG00000007937,ENSBTAG00000003111,ENSBTAG00000008964,ENSBTAG00000017469,ENSBTAG00000014711,ENSBTAG00000012213,ENSBTAG00000004394,ENSBTAG00000018229
GO:0006367	transcription initiation from RNA polymerase II promoter	biological_process	0.07295	1	3	313	65	19353	ENSBTAG00000017505,ENSBTAG00000015333,ENSBTAG00000013652
GO:1990108	protein linear deubiquitination	biological_process	0.073019	1	1	313	3	19353	ENSBTAG00000006291
GO:0006560	proline metabolic process	biological_process	0.073467	1	1	313	10	19353	ENSBTAG00000006928
GO:0006479	protein methylation	biological_process	0.073508	1	6	313	153	19353	ENSBTAG00000018310,ENSBTAG00000007986,ENSBTAG00000024199,ENSBTAG00000009426,ENSBTAG00000017505,ENSBTAG00000012148
GO:0008213	protein alkylation	biological_process	0.073508	1	6	313	153	19353	ENSBTAG00000012148,ENSBTAG00000017505,ENSBTAG00000009426,ENSBTAG00000024199,ENSBTAG00000018310,ENSBTAG00000007986
GO:0097350	neutrophil clearance	biological_process	0.07354	1	1	313	5	19353	ENSBTAG00000005828
GO:0032409	regulation of transporter activity	biological_process	0.073748	1	7	313	152	19353	ENSBTAG00000006489,ENSBTAG00000012889,ENSBTAG00000014370,ENSBTAG00000025853,ENSBTAG00000014927,ENSBTAG00000017162,ENSBTAG00000017450
GO:0006457	protein folding	biological_process	0.074016	1	4	313	149	19353	ENSBTAG00000020338,ENSBTAG00000010169,ENSBTAG00000033222,ENSBTAG00000001580
GO:0000278	mitotic cell cycle	biological_process	0.074145	1	17	313	632	19353	ENSBTAG00000012213,ENSBTAG00000020378,ENSBTAG00000021900,ENSBTAG00000009218,ENSBTAG00000009258,ENSBTAG00000011541,ENSBTAG00000003111,ENSBTAG00000008963,ENSBTAG00000007284,ENSBTAG00000015333,ENSBTAG00000005293,ENSBTAG00000006107,ENSBTAG00000006291,ENSBTAG00000003051,ENSBTAG00000009207,ENSBTAG00000009426,ENSBTAG00000006770
GO:0016234	inclusion body	cellular_component	0.074195	1	4	313	59	19353	ENSBTAG00000020335,ENSBTAG00000024708,ENSBTAG00000001657,ENSBTAG00000006107
GO:0090224	regulation of spindle organization	biological_process	0.074256	1	2	313	29	19353	ENSBTAG00000005869,ENSBTAG00000027453
GO:1901987	regulation of cell cycle phase transition	biological_process	0.074804	1	9	313	264	19353	ENSBTAG00000005293,ENSBTAG00000014711,ENSBTAG00000009258,ENSBTAG00000011541,ENSBTAG00000006770,ENSBTAG00000003111,ENSBTAG00000009426,ENSBTAG00000009207,ENSBTAG00000001707
GO:0035983	response to trichostatin A	biological_process	0.075409	1	1	313	2	19353	ENSBTAG00000009426
GO:0035984	cellular response to trichostatin A	biological_process	0.075409	1	1	313	2	19353	ENSBTAG00000009426
GO:0016579	protein deubiquitination	biological_process	0.075438	1	5	313	103	19353	ENSBTAG00000003395,ENSBTAG00000019857,ENSBTAG00000019314,ENSBTAG00000001707,ENSBTAG00000006291
GO:1900409	positive regulation of cellular response to oxidative stress	biological_process	0.075822	1	1	313	5	19353	ENSBTAG00000043949
GO:0007346	regulation of mitotic cell cycle	biological_process	0.076187	1	11	313	360	19353	ENSBTAG00000009426,ENSBTAG00000003111,ENSBTAG00000009207,ENSBTAG00000006770,ENSBTAG00000006291,ENSBTAG00000009258,ENSBTAG00000011541,ENSBTAG00000020378,ENSBTAG00000021900,ENSBTAG00000005293,ENSBTAG00000006107
GO:0005545	1-phosphatidylinositol binding	molecular_function	0.076534	1	2	313	12	19353	ENSBTAG00000001657,ENSBTAG00000009355
GO:1900449	regulation of glutamate receptor signaling pathway	biological_process	0.076541	1	3	313	34	19353	ENSBTAG00000014370,ENSBTAG00000012889,ENSBTAG00000017450
GO:0004359	glutaminase activity	molecular_function	0.076665	1	1	313	4	19353	ENSBTAG00000007863
GO:0006304	DNA modification	biological_process	0.076779	1	4	313	77	19353	ENSBTAG00000019857,ENSBTAG00000009207,ENSBTAG00000009426,ENSBTAG00000012148
GO:0052742	phosphatidylinositol kinase activity	molecular_function	0.077176	1	2	313	12	19353	ENSBTAG00000013971,ENSBTAG00000003111
GO:0006578	amino-acid betaine biosynthetic process	biological_process	0.077341	1	1	313	3	19353	ENSBTAG00000011648
GO:0097449	astrocyte projection	cellular_component	0.077562	1	1	313	6	19353	ENSBTAG00000051072
GO:0051781	positive regulation of cell division	biological_process	0.077707	1	3	313	49	19353	ENSBTAG00000014689,ENSBTAG00000008963,ENSBTAG00000021900
GO:0005451	monovalent cation:hydrogen antiporter activity	molecular_function	0.077898	1	2	313	14	19353	ENSBTAG00000003290,ENSBTAG00000019332
GO:0015385	sodium:hydrogen antiporter activity	molecular_function	0.077898	1	2	313	14	19353	ENSBTAG00000003290,ENSBTAG00000019332
GO:0016568	chromatin modification	biological_process	0.077913	1	15	313	479	19353	ENSBTAG00000009258,ENSBTAG00000018747,ENSBTAG00000018310,ENSBTAG00000007986,ENSBTAG00000015007,ENSBTAG00000006175,ENSBTAG00000017505,ENSBTAG00000006468,ENSBTAG00000001707,ENSBTAG00000012148,ENSBTAG00000009500,ENSBTAG00000003354,ENSBTAG00000024199,ENSBTAG00000009426,ENSBTAG00000003111
GO:0005713	recombination nodule	cellular_component	0.077941	1	1	313	2	19353	ENSBTAG00000018448
GO:0051568	histone H3-K4 methylation	biological_process	0.07801	1	3	313	57	19353	ENSBTAG00000018310,ENSBTAG00000024199,ENSBTAG00000017505
GO:0007338	single fertilization	biological_process	0.07874	1	4	313	97	19353	ENSBTAG00000001580,ENSBTAG00000020238,ENSBTAG00000006175,ENSBTAG00000009408
GO:0006515	misfolded or incompletely synthesized protein catabolic process	biological_process	0.0788	1	2	313	24	19353	ENSBTAG00000003793,ENSBTAG00000054662
GO:0070381	endosome to plasma membrane transport vesicle	cellular_component	0.078807	1	1	313	2	19353	ENSBTAG00000001657
GO:2000045	regulation of G1/S transition of mitotic cell cycle	biological_process	0.07891	1	4	313	79	19353	ENSBTAG00000011541,ENSBTAG00000009426,ENSBTAG00000009207,ENSBTAG00000006770
GO:0017111	nucleoside-triphosphatase activity	molecular_function	0.078973	1	23	313	829	19353	ENSBTAG00000014063,ENSBTAG00000003626,ENSBTAG00000020802,ENSBTAG00000002382,ENSBTAG00000016784,ENSBTAG00000020436,ENSBTAG00000027134,ENSBTAG00000025477,ENSBTAG00000000125,ENSBTAG00000006921,ENSBTAG00000018560,ENSBTAG00000006717,ENSBTAG00000054239,ENSBTAG00000006489,ENSBTAG00000018448,ENSBTAG00000003354,ENSBTAG00000008605,ENSBTAG00000025428,ENSBTAG00000013778,ENSBTAG00000008449,ENSBTAG00000005442,…
GO:1901032	negative regulation of response to reactive oxygen species	biological_process	0.079078	1	1	313	2	19353	ENSBTAG00000017664
GO:1901299	negative regulation of hydrogen peroxide-mediated programmed cell death	biological_process	0.079078	1	1	313	2	19353	ENSBTAG00000017664
GO:0042770	signal transduction in response to DNA damage	biological_process	0.079378	1	4	313	78	19353	ENSBTAG00000017505,ENSBTAG00000001707,ENSBTAG00000003111,ENSBTAG00000009500
GO:0050866	negative regulation of cell activation	biological_process	0.07946	1	5	313	123	19353	ENSBTAG00000005828,ENSBTAG00000003051,ENSBTAG00000020378,ENSBTAG00000003111,ENSBTAG00000043949
GO:2000758	positive regulation of peptidyl-lysine acetylation	biological_process	0.079523	1	2	313	27	19353	ENSBTAG00000017505,ENSBTAG00000018747
GO:0097421	liver regeneration	biological_process	0.080288	1	1	313	6	19353	ENSBTAG00000009426
GO:0034708	methyltransferase complex	cellular_component	0.08063	1	4	313	99	19353	ENSBTAG00000017505,ENSBTAG00000024199,ENSBTAG00000006175,ENSBTAG00000009426
GO:0048608	reproductive structure development	biological_process	0.081008	1	8	313	211	19353	ENSBTAG00000020378,ENSBTAG00000004987,ENSBTAG00000006175,ENSBTAG00000003111,ENSBTAG00000018448,ENSBTAG00000001649,ENSBTAG00000005828,ENSBTAG00000016867
GO:0000910	cytokinesis	biological_process	0.081094	1	5	313	107	19353	ENSBTAG00000018643,ENSBTAG00000021900,ENSBTAG00000009218,ENSBTAG00000014689,ENSBTAG00000008963
GO:0038116	chemokine (C-C motif) ligand 21 signaling pathway	biological_process	0.081483	1	1	313	2	19353	ENSBTAG00000014927
GO:0032559	adenyl ribonucleotide binding	molecular_function	0.081718	1	42	313	1342	19353	ENSBTAG00000021183,ENSBTAG00000006921,ENSBTAG00000018747,ENSBTAG00000018560,ENSBTAG00000020436,ENSBTAG00000016784,ENSBTAG00000004092,ENSBTAG00000000125,ENSBTAG00000014063,ENSBTAG00000048057,ENSBTAG00000024132,ENSBTAG00000003051,ENSBTAG00000017550,ENSBTAG00000009258,ENSBTAG00000027197,ENSBTAG00000025428,ENSBTAG00000014927,ENSBTAG00000006489,ENSBTAG00000018448,ENSBTAG00000003111,ENSBTAG00000017162,…
GO:0004776	succinate-CoA ligase (GDP-forming) activity	molecular_function	0.082014	1	1	313	2	19353	ENSBTAG00000009541
GO:0016569	covalent chromatin modification	biological_process	0.082199	1	13	313	398	19353	ENSBTAG00000012148,ENSBTAG00000017505,ENSBTAG00000001707,ENSBTAG00000009426,ENSBTAG00000003111,ENSBTAG00000024199,ENSBTAG00000009500,ENSBTAG00000009258,ENSBTAG00000006175,ENSBTAG00000007986,ENSBTAG00000018747,ENSBTAG00000018310,ENSBTAG00000015007
GO:0071922	regulation of cohesin localization to chromatin	biological_process	0.082437	1	1	313	3	19353	ENSBTAG00000012213
GO:0070530	K63-linked polyubiquitin binding	molecular_function	0.082516	1	2	313	20	19353	ENSBTAG00000001707,ENSBTAG00000003395
GO:0032945	negative regulation of mononuclear cell proliferation	biological_process	0.082782	1	3	313	53	19353	ENSBTAG00000020378,ENSBTAG00000003111,ENSBTAG00000043949
GO:0050672	negative regulation of lymphocyte proliferation	biological_process	0.082782	1	3	313	53	19353	ENSBTAG00000003111,ENSBTAG00000043949,ENSBTAG00000020378
GO:0097418	neurofibrillary tangle	cellular_component	0.08281	1	1	313	2	19353	ENSBTAG00000001657
GO:0005524	ATP binding	molecular_function	0.082932	1	41	313	1319	19353	ENSBTAG00000021183,ENSBTAG00000018560,ENSBTAG00000018747,ENSBTAG00000006921,ENSBTAG00000000125,ENSBTAG00000016784,ENSBTAG00000020436,ENSBTAG00000004092,ENSBTAG00000003051,ENSBTAG00000014063,ENSBTAG00000048057,ENSBTAG00000024132,ENSBTAG00000027197,ENSBTAG00000009258,ENSBTAG00000017550,ENSBTAG00000025428,ENSBTAG00000014927,ENSBTAG00000003111,ENSBTAG00000018448,ENSBTAG00000006489,ENSBTAG00000009438,…
GO:0006275	regulation of DNA replication	biological_process	0.082983	1	5	313	115	19353	ENSBTAG00000003111,ENSBTAG00000017469,ENSBTAG00000014711,ENSBTAG00000012213,ENSBTAG00000004394
GO:0000785	chromatin	cellular_component	0.083146	1	12	313	554	19353	ENSBTAG00000011541,ENSBTAG00000018310,ENSBTAG00000015007,ENSBTAG00000007986,ENSBTAG00000006107,ENSBTAG00000012213,ENSBTAG00000009500,ENSBTAG00000006770,ENSBTAG00000043949,ENSBTAG00000009207,ENSBTAG00000009426,ENSBTAG00000003051
GO:0060676	ureteric bud formation	biological_process	0.083302	1	1	313	7	19353	ENSBTAG00000017595
GO:0005372	water transmembrane transporter activity	molecular_function	0.083713	1	1	313	11	19353	ENSBTAG00000051072
GO:0044772	mitotic cell cycle phase transition	biological_process	0.08396	1	9	313	279	19353	ENSBTAG00000005293,ENSBTAG00000011541,ENSBTAG00000009258,ENSBTAG00000006770,ENSBTAG00000009207,ENSBTAG00000009426,ENSBTAG00000003111,ENSBTAG00000015333,ENSBTAG00000007284
GO:0035523	protein K29-linked deubiquitination	biological_process	0.084213	1	1	313	4	19353	ENSBTAG00000003395
GO:0005826	actomyosin contractile ring	cellular_component	0.08474	1	1	313	4	19353	ENSBTAG00000009218
GO:0048247	lymphocyte chemotaxis	biological_process	0.084775	1	2	313	46	19353	ENSBTAG00000017162,ENSBTAG00000014927
GO:0033499	galactose catabolic process via UDP-galactose	biological_process	0.085166	1	1	313	5	19353	ENSBTAG00000004011
GO:0000030	mannosyltransferase activity	molecular_function	0.085198	1	2	313	25	19353	ENSBTAG00000002888,ENSBTAG00000032650
GO:0006352	DNA-dependent transcription, initiation	biological_process	0.085227	1	4	313	126	19353	ENSBTAG00000013652,ENSBTAG00000024822,ENSBTAG00000017505,ENSBTAG00000015333
GO:0030132	clathrin coat of coated pit	cellular_component	0.085279	1	2	313	17	19353	ENSBTAG00000030581,ENSBTAG00000001657
GO:0000922	spindle pole	cellular_component	0.085568	1	5	313	118	19353	ENSBTAG00000032905,ENSBTAG00000003143,ENSBTAG00000021708,ENSBTAG00000027134,ENSBTAG00000014689
GO:0030888	regulation of B cell proliferation	biological_process	0.085758	1	3	313	48	19353	ENSBTAG00000031575,ENSBTAG00000003111,ENSBTAG00000043949
GO:0072401	signal transduction involved in DNA integrity checkpoint	biological_process	0.086058	1	2	313	23	19353	ENSBTAG00000003111,ENSBTAG00000001707
GO:0072422	signal transduction involved in DNA damage checkpoint	biological_process	0.086058	1	2	313	23	19353	ENSBTAG00000001707,ENSBTAG00000003111
GO:0001539	ciliary or bacterial-type flagellar motility	biological_process	0.086153	1	2	313	29	19353	ENSBTAG00000013778,ENSBTAG00000001969
GO:0060285	ciliary cell motility	biological_process	0.086153	1	2	313	29	19353	ENSBTAG00000001969,ENSBTAG00000013778
GO:0043426	MRF binding	molecular_function	0.086231	1	1	313	5	19353	ENSBTAG00000009500
GO:0005669	transcription factor TFIID complex	cellular_component	0.08651	1	2	313	34	19353	ENSBTAG00000015333,ENSBTAG00000013652
GO:0061458	reproductive system development	biological_process	0.086523	1	8	313	214	19353	ENSBTAG00000016867,ENSBTAG00000001649,ENSBTAG00000005828,ENSBTAG00000003111,ENSBTAG00000018448,ENSBTAG00000020378,ENSBTAG00000006175,ENSBTAG00000004987
GO:0072395	signal transduction involved in cell cycle checkpoint	biological_process	0.086573	1	2	313	24	19353	ENSBTAG00000001707,ENSBTAG00000003111
GO:0015298	solute:cation antiporter activity	molecular_function	0.086707	1	3	313	31	19353	ENSBTAG00000019332,ENSBTAG00000003290,ENSBTAG00000009673
GO:0003149	membranous septum morphogenesis	biological_process	0.086715	1	1	313	8	19353	ENSBTAG00000007986
GO:2000195	negative regulation of female gonad development	biological_process	0.086969	1	1	313	2	19353	ENSBTAG00000001649
GO:0006979	response to oxidative stress	biological_process	0.087001	1	8	313	265	19353	ENSBTAG00000024822,ENSBTAG00000018747,ENSBTAG00000018108,ENSBTAG00000014927,ENSBTAG00000017664,ENSBTAG00000003051,ENSBTAG00000009426,ENSBTAG00000043949
GO:0034647	histone demethylase activity (H3-trimethyl-K4 specific)	molecular_function	0.087062	1	1	313	3	19353	ENSBTAG00000006175
GO:0042986	positive regulation of amyloid precursor protein biosynthetic process	biological_process	0.087136	1	1	313	3	19353	ENSBTAG00000043949
GO:0043516	regulation of DNA damage response, signal transduction by p53 class mediator	biological_process	0.087399	1	2	313	28	19353	ENSBTAG00000003111,ENSBTAG00000009500
GO:0034584	piRNA binding	molecular_function	0.087855	1	1	313	3	19353	ENSBTAG00000006468
GO:0016922	ligand-dependent nuclear receptor binding	molecular_function	0.087898	1	2	313	15	19353	ENSBTAG00000015007,ENSBTAG00000020367
GO:0009068	aspartate family amino acid catabolic process	biological_process	0.088135	1	1	313	12	19353	ENSBTAG00000012128
GO:0042709	succinate-CoA ligase complex	cellular_component	0.088789	1	1	313	2	19353	ENSBTAG00000009541
GO:0004677	DNA-dependent protein kinase activity	molecular_function	0.08897	1	1	313	2	19353	ENSBTAG00000003111
GO:0016054	organic acid catabolic process	biological_process	0.089029	1	6	313	192	19353	ENSBTAG00000006928,ENSBTAG00000025718,ENSBTAG00000012128,ENSBTAG00000012490,ENSBTAG00000004038,ENSBTAG00000007863
GO:0046395	carboxylic acid catabolic process	biological_process	0.089029	1	6	313	192	19353	ENSBTAG00000007863,ENSBTAG00000004038,ENSBTAG00000012490,ENSBTAG00000006928,ENSBTAG00000025718,ENSBTAG00000012128
GO:2000861	regulation of estrogen secretion	biological_process	0.089074	1	1	313	3	19353	ENSBTAG00000006175
GO:2000864	regulation of estradiol secretion	biological_process	0.089074	1	1	313	3	19353	ENSBTAG00000006175
GO:0050856	regulation of T cell receptor signaling pathway	biological_process	0.089128	1	2	313	29	19353	ENSBTAG00000006291,ENSBTAG00000043949
GO:0000938	GARP complex	cellular_component	0.09007	1	1	313	4	19353	ENSBTAG00000000115
GO:0035256	G-protein coupled glutamate receptor binding	molecular_function	0.090152	1	1	313	4	19353	ENSBTAG00000025853
GO:0050869	negative regulation of B cell activation	biological_process	0.090265	1	2	313	21	19353	ENSBTAG00000003111,ENSBTAG00000043949
GO:0070664	negative regulation of leukocyte proliferation	biological_process	0.090278	1	3	313	54	19353	ENSBTAG00000020378,ENSBTAG00000003111,ENSBTAG00000043949
GO:0035937	estrogen secretion	biological_process	0.090323	1	1	313	4	19353	ENSBTAG00000006175
GO:0035938	estradiol secretion	biological_process	0.090323	1	1	313	4	19353	ENSBTAG00000006175
GO:0017062	respiratory chain complex III assembly	biological_process	0.090364	1	1	313	9	19353	ENSBTAG00000030990
GO:0034551	mitochondrial respiratory chain complex III assembly	biological_process	0.090364	1	1	313	9	19353	ENSBTAG00000030990
GO:0097033	mitochondrial respiratory chain complex III biogenesis	biological_process	0.090364	1	1	313	9	19353	ENSBTAG00000030990
GO:0070471	uterine smooth muscle contraction	biological_process	0.090521	1	1	313	3	19353	ENSBTAG00000018310
GO:0070472	regulation of uterine smooth muscle contraction	biological_process	0.090521	1	1	313	3	19353	ENSBTAG00000018310
GO:0035061	interchromatin granule	cellular_component	0.091227	1	1	313	3	19353	ENSBTAG00000018256
GO:0043414	macromolecule methylation	biological_process	0.091423	1	8	313	258	19353	ENSBTAG00000018310,ENSBTAG00000007986,ENSBTAG00000015891,ENSBTAG00000012148,ENSBTAG00000017505,ENSBTAG00000024199,ENSBTAG00000009426,ENSBTAG00000009207
GO:0042181	ketone biosynthetic process	biological_process	0.091952	1	2	313	32	19353	ENSBTAG00000016867,ENSBTAG00000019729
GO:0070537	histone H2A K63-linked deubiquitination	biological_process	0.092033	1	1	313	3	19353	ENSBTAG00000001707
GO:0061370	testosterone biosynthetic process	biological_process	0.092073	1	1	313	4	19353	ENSBTAG00000016867
GO:0015180	L-alanine transmembrane transporter activity	molecular_function	0.092192	1	1	313	7	19353	ENSBTAG00000006624
GO:0015808	L-alanine transport	biological_process	0.092192	1	1	313	7	19353	ENSBTAG00000006624
GO:0022858	alanine transmembrane transporter activity	molecular_function	0.092192	1	1	313	7	19353	ENSBTAG00000006624
GO:0019900	kinase binding	molecular_function	0.093028	1	15	313	482	19353	ENSBTAG00000014927,ENSBTAG00000007284,ENSBTAG00000006468,ENSBTAG00000047225,ENSBTAG00000012293,ENSBTAG00000048057,ENSBTAG00000019020,ENSBTAG00000018643,ENSBTAG00000006291,ENSBTAG00000013790,ENSBTAG00000022991,ENSBTAG00000003397,ENSBTAG00000005293,ENSBTAG00000017469,ENSBTAG00000020378
GO:2000406	positive regulation of T cell migration	biological_process	0.093123	1	2	313	28	19353	ENSBTAG00000014927,ENSBTAG00000017162
GO:0000774	adenyl-nucleotide exchange factor activity	molecular_function	0.093214	1	1	313	8	19353	ENSBTAG00000033747
GO:0043522	leucine zipper domain binding	molecular_function	0.093232	1	1	313	7	19353	ENSBTAG00000043949
GO:0005672	transcription factor TFIIA complex	cellular_component	0.093256	1	1	313	5	19353	ENSBTAG00000013652
GO:0006305	DNA alkylation	biological_process	0.093803	1	3	313	49	19353	ENSBTAG00000012148,ENSBTAG00000009426,ENSBTAG00000009207
GO:0006306	DNA methylation	biological_process	0.093803	1	3	313	49	19353	ENSBTAG00000012148,ENSBTAG00000009207,ENSBTAG00000009426
GO:0005791	rough endoplasmic reticulum	cellular_component	0.094047	1	2	313	44	19353	ENSBTAG00000010169,ENSBTAG00000025589
GO:2001038	regulation of cellular response to drug	biological_process	0.094407	1	1	313	2	19353	ENSBTAG00000015007
GO:0035174	histone serine kinase activity	molecular_function	0.094461	1	1	313	7	19353	ENSBTAG00000018747
GO:0044463	cell projection part	cellular_component	0.095552	1	26	313	760	19353	ENSBTAG00000003384,ENSBTAG00000014053,ENSBTAG00000006291,ENSBTAG00000019568,ENSBTAG00000014370,ENSBTAG00000018560,ENSBTAG00000012889,ENSBTAG00000004092,ENSBTAG00000016784,ENSBTAG00000039117,ENSBTAG00000014063,ENSBTAG00000043950,ENSBTAG00000019606,ENSBTAG00000018467,ENSBTAG00000001969,ENSBTAG00000024822,ENSBTAG00000021284,ENSBTAG00000008605,ENSBTAG00000020378,ENSBTAG00000017469,ENSBTAG00000005442,…
GO:0010970	microtubule-based transport	biological_process	0.095869	1	5	313	100	19353	ENSBTAG00000027134,ENSBTAG00000014053,ENSBTAG00000019606,ENSBTAG00000043950,ENSBTAG00000019568
GO:0006552	leucine catabolic process	biological_process	0.096041	1	1	313	4	19353	ENSBTAG00000025718
GO:0009988	cell-cell recognition	biological_process	0.096266	1	2	313	37	19353	ENSBTAG00000020378,ENSBTAG00000001580
GO:0030330	DNA damage response, signal transduction by p53 class mediator	biological_process	0.096583	1	3	313	55	19353	ENSBTAG00000009500,ENSBTAG00000003111,ENSBTAG00000017505
GO:0097120	receptor localization to synapse	biological_process	0.096619	1	2	313	10	19353	ENSBTAG00000020378,ENSBTAG00000012889
GO:0031334	positive regulation of protein complex assembly	biological_process	0.096662	1	7	313	183	19353	ENSBTAG00000003051,ENSBTAG00000020378,ENSBTAG00000039117,ENSBTAG00000048057,ENSBTAG00000006107,ENSBTAG00000024822,ENSBTAG00000017505
GO:0030432	peristalsis	biological_process	0.096681	1	1	313	8	19353	ENSBTAG00000020378
GO:0015333	peptide:hydrogen symporter activity	molecular_function	0.096688	1	1	313	6	19353	ENSBTAG00000009167
GO:0022897	proton-dependent peptide secondary active transmembrane transporter activity	molecular_function	0.096688	1	1	313	6	19353	ENSBTAG00000009167
GO:1902115	regulation of organelle assembly	biological_process	0.096981	1	5	313	105	19353	ENSBTAG00000027453,ENSBTAG00000005869,ENSBTAG00000006291,ENSBTAG00000017469,ENSBTAG00000049571
GO:2001252	positive regulation of chromosome organization	biological_process	0.097134	1	5	313	118	19353	ENSBTAG00000004394,ENSBTAG00000003111,ENSBTAG00000009500,ENSBTAG00000006107,ENSBTAG00000017505
GO:0035598	N6-threonylcarbomyladenosine methylthiotransferase activity	molecular_function	0.09781	1	1	313	1	19353	ENSBTAG00000025589
GO:0035600	tRNA methylthiolation	biological_process	0.09781	1	1	313	1	19353	ENSBTAG00000025589
GO:0051250	negative regulation of lymphocyte activation	biological_process	0.097866	1	4	313	100	19353	ENSBTAG00000020378,ENSBTAG00000043949,ENSBTAG00000003111,ENSBTAG00000005828
GO:0032059	bleb	cellular_component	0.09789	1	1	313	3	19353	ENSBTAG00000009218
GO:0002155	regulation of thyroid hormone mediated signaling pathway	biological_process	0.097962	1	1	313	4	19353	ENSBTAG00000015007
GO:0015297	antiporter activity	molecular_function	0.097977	1	4	313	76	19353	ENSBTAG00000003290,ENSBTAG00000017251,ENSBTAG00000019332,ENSBTAG00000009673
GO:0005347	ATP transmembrane transporter activity	molecular_function	0.098024	1	1	313	6	19353	ENSBTAG00000003752
GO:0014834	satellite cell maintenance involved in skeletal muscle regeneration	biological_process	0.098251	1	1	313	4	19353	ENSBTAG00000009426
GO:0000798	nuclear cohesin complex	cellular_component	0.098438	1	1	313	5	19353	ENSBTAG00000024132
GO:0034991	nuclear meiotic cohesin complex	cellular_component	0.098438	1	1	313	5	19353	ENSBTAG00000024132
GO:0033554	cellular response to stress	biological_process	0.098643	1	35	313	1437	19353	ENSBTAG00000001707,ENSBTAG00000017664,ENSBTAG00000012293,ENSBTAG00000009500,ENSBTAG00000003354,ENSBTAG00000007588,ENSBTAG00000008735,ENSBTAG00000011541,ENSBTAG00000032071,ENSBTAG00000017505,ENSBTAG00000009426,ENSBTAG00000017162,ENSBTAG00000013790,ENSBTAG00000006291,ENSBTAG00000018256,ENSBTAG00000006107,ENSBTAG00000007986,ENSBTAG00000014927,ENSBTAG00000003111,ENSBTAG00000043949,ENSBTAG00000018448,…
GO:0045191	regulation of isotype switching	biological_process	0.098672	1	2	313	29	19353	ENSBTAG00000017505,ENSBTAG00000007986
GO:0036289	peptidyl-serine autophosphorylation	biological_process	0.098733	1	1	313	4	19353	ENSBTAG00000003111
GO:0007568	aging	biological_process	0.098802	1	5	313	113	19353	ENSBTAG00000011541,ENSBTAG00000008735,ENSBTAG00000003111,ENSBTAG00000043949,ENSBTAG00000018256
GO:2000142	regulation of DNA-dependent transcription, initiation	biological_process	0.098895	1	2	313	30	19353	ENSBTAG00000017505,ENSBTAG00000024822
GO:1990145	maintenance of translational fidelity	biological_process	0.099077	1	1	313	2	19353	ENSBTAG00000025589
GO:0000822	inositol hexakisphosphate binding	molecular_function	0.099294	1	1	313	3	19353	ENSBTAG00000009169
GO:0004185	serine-type carboxypeptidase activity	molecular_function	0.099316	1	1	313	4	19353	ENSBTAG00000007146
GO:0003896	DNA primase activity	molecular_function	0.10003	1	1	313	3	19353	ENSBTAG00000007937
GO:0006702	androgen biosynthetic process	biological_process	0.10075	1	1	313	5	19353	ENSBTAG00000016867
GO:0004843	ubiquitin-specific protease activity	molecular_function	0.10087	1	4	313	79	19353	ENSBTAG00000019857,ENSBTAG00000003395,ENSBTAG00000006291,ENSBTAG00000019314
GO:0047369	succinate-hydroxymethylglutarate CoA-transferase activity	molecular_function	0.10159	1	1	313	1	19353	ENSBTAG00000032121
GO:0043219	lateral loop	cellular_component	0.10164	1	1	313	2	19353	ENSBTAG00000020378
GO:0051026	chiasma assembly	biological_process	0.10167	1	1	313	4	19353	ENSBTAG00000032071
GO:0015562	efflux transmembrane transporter activity	molecular_function	0.10177	1	1	313	4	19353	ENSBTAG00000009169
GO:0009448	gamma-aminobutyric acid metabolic process	biological_process	0.10182	1	1	313	4	19353	ENSBTAG00000004038
GO:0018107	peptidyl-threonine phosphorylation	biological_process	0.10206	1	5	313	97	19353	ENSBTAG00000048057,ENSBTAG00000008963,ENSBTAG00000017162,ENSBTAG00000017550,ENSBTAG00000014927
GO:0015187	glycine transmembrane transporter activity	molecular_function	0.10262	1	1	313	8	19353	ENSBTAG00000006624
GO:0090197	positive regulation of chemokine secretion	biological_process	0.1028	1	1	313	9	19353	ENSBTAG00000012210
GO:0003713	transcription coactivator activity	molecular_function	0.10341	1	8	313	224	19353	ENSBTAG00000014053,ENSBTAG00000018310,ENSBTAG00000015007,ENSBTAG00000003397,ENSBTAG00000008728,ENSBTAG00000009500,ENSBTAG00000020367,ENSBTAG00000024199
GO:0035694	mitochondrial protein catabolic process	biological_process	0.10351	1	1	313	5	19353	ENSBTAG00000018106
GO:0004127	cytidylate kinase activity	molecular_function	0.10355	1	1	313	4	19353	ENSBTAG00000004092
GO:0034331	cell junction maintenance	biological_process	0.10376	1	1	313	10	19353	ENSBTAG00000005557
GO:0080135	regulation of cellular response to stress	biological_process	0.10436	1	15	313	499	19353	ENSBTAG00000018747,ENSBTAG00000007986,ENSBTAG00000006107,ENSBTAG00000006291,ENSBTAG00000021183,ENSBTAG00000008735,ENSBTAG00000011541,ENSBTAG00000003354,ENSBTAG00000043949,ENSBTAG00000003111,ENSBTAG00000009500,ENSBTAG00000017664,ENSBTAG00000012293,ENSBTAG00000017505,ENSBTAG00000001707
GO:0034629	cellular protein complex localization	biological_process	0.10437	1	2	313	25	19353	ENSBTAG00000020378,ENSBTAG00000044046
GO:0031507	heterochromatin assembly	biological_process	0.10494	1	1	313	5	19353	ENSBTAG00000003354
GO:0060665	regulation of branching involved in salivary gland morphogenesis by mesenchymal-epithelial signaling	biological_process	0.10503	1	1	313	3	19353	ENSBTAG00000017664
GO:0048386	positive regulation of retinoic acid receptor signaling pathway	biological_process	0.10512	1	1	313	3	19353	ENSBTAG00000003397
GO:0090196	regulation of chemokine secretion	biological_process	0.10513	1	1	313	10	19353	ENSBTAG00000012210
GO:0097494	regulation of vesicle size	biological_process	0.10514	1	1	313	3	19353	ENSBTAG00000001657
GO:0047710	bis(5'-adenosyl)-triphosphatase activity	molecular_function	0.10533	1	1	313	2	19353	ENSBTAG00000014418
GO:0030125	clathrin vesicle coat	cellular_component	0.10544	1	2	313	23	19353	ENSBTAG00000001657,ENSBTAG00000030581
GO:2000403	positive regulation of lymphocyte migration	biological_process	0.10588	1	2	313	31	19353	ENSBTAG00000014927,ENSBTAG00000017162
GO:0000803	sex chromosome	cellular_component	0.10617	1	2	313	25	19353	ENSBTAG00000018256,ENSBTAG00000003354
GO:0005905	coated pit	cellular_component	0.10621	1	3	313	44	19353	ENSBTAG00000030581,ENSBTAG00000009355,ENSBTAG00000001657
GO:0000295	adenine nucleotide transmembrane transporter activity	molecular_function	0.10629	1	1	313	8	19353	ENSBTAG00000003752
GO:0005346	purine ribonucleotide transmembrane transporter activity	molecular_function	0.10629	1	1	313	8	19353	ENSBTAG00000003752
GO:0016939	kinesin II complex	cellular_component	0.10657	1	1	313	3	19353	ENSBTAG00000025477
GO:0035861	site of double-strand break	cellular_component	0.10694	1	3	313	51	19353	ENSBTAG00000003354,ENSBTAG00000018256,ENSBTAG00000006107
GO:0038095	Fc-epsilon receptor signaling pathway	biological_process	0.10699	1	1	313	4	19353	ENSBTAG00000003051
GO:0035720	intraflagellar anterograde transport	biological_process	0.107	1	1	313	4	19353	ENSBTAG00000019606
GO:0004774	succinate-CoA ligase activity	molecular_function	0.10745	1	1	313	3	19353	ENSBTAG00000009541
GO:0004775	succinate-CoA ligase (ADP-forming) activity	molecular_function	0.10745	1	1	313	3	19353	ENSBTAG00000009541
GO:0048872	homeostasis of number of cells	biological_process	0.10767	1	7	313	212	19353	ENSBTAG00000005828,ENSBTAG00000009426,ENSBTAG00000005557,ENSBTAG00000009207,ENSBTAG00000000115,ENSBTAG00000025477,ENSBTAG00000006291
GO:0006302	double-strand break repair	biological_process	0.10774	1	7	313	196	19353	ENSBTAG00000003111,ENSBTAG00000003354,ENSBTAG00000009500,ENSBTAG00000007986,ENSBTAG00000006107,ENSBTAG00000024822,ENSBTAG00000001707
GO:0071168	protein localization to chromatin	biological_process	0.10926	1	2	313	23	19353	ENSBTAG00000009426,ENSBTAG00000012213
GO:0005879	axonemal microtubule	cellular_component	0.10965	1	1	313	6	19353	ENSBTAG00000003384
GO:0021902	commitment of neuronal cell to specific neuron type in forebrain	biological_process	0.10996	1	1	313	6	19353	ENSBTAG00000018019
GO:0032212	positive regulation of telomere maintenance via telomerase	biological_process	0.11048	1	2	313	27	19353	ENSBTAG00000004394,ENSBTAG00000003111
GO:0016461	unconventional myosin complex	cellular_component	0.11054	1	1	313	4	19353	ENSBTAG00000006489
GO:0006368	transcription elongation from RNA polymerase II promoter	biological_process	0.11069	1	2	313	42	19353	ENSBTAG00000009426,ENSBTAG00000003419
GO:0097016	L27 domain binding	molecular_function	0.1113	1	1	313	4	19353	ENSBTAG00000020378
GO:0071354	cellular response to interleukin-6	biological_process	0.11134	1	2	313	19	19353	ENSBTAG00000004471,ENSBTAG00000003051
GO:0048298	positive regulation of isotype switching to IgA isotypes	biological_process	0.11144	1	1	313	5	19353	ENSBTAG00000007986
GO:0070137	small conjugating protein-specific endopeptidase activity	molecular_function	0.11145	1	1	313	3	19353	ENSBTAG00000005869
GO:0070139	SUMO-specific endopeptidase activity	molecular_function	0.11145	1	1	313	3	19353	ENSBTAG00000005869
GO:0015931	nucleobase-containing compound transport	biological_process	0.11156	1	4	313	138	19353	ENSBTAG00000021293,ENSBTAG00000014874,ENSBTAG00000012067,ENSBTAG00000011593
GO:2000781	positive regulation of double-strand break repair	biological_process	0.11179	1	2	313	21	19353	ENSBTAG00000003354,ENSBTAG00000006107
GO:0090073	positive regulation of protein homodimerization activity	biological_process	0.11195	1	1	313	9	19353	ENSBTAG00000010278
GO:0042493	response to drug	biological_process	0.11201	1	6	313	154	19353	ENSBTAG00000010593,ENSBTAG00000051542,ENSBTAG00000009167,ENSBTAG00000015007,ENSBTAG00000018747,ENSBTAG00000031575
GO:0010760	negative regulation of macrophage chemotaxis	biological_process	0.11217	1	1	313	4	19353	ENSBTAG00000012210
GO:0043533	inositol 1,3,4,5 tetrakisphosphate binding	molecular_function	0.11222	1	1	313	1	19353	ENSBTAG00000025667
GO:0005610	laminin-5 complex	cellular_component	0.11229	1	1	313	3	19353	ENSBTAG00000027181
GO:0050871	positive regulation of B cell activation	biological_process	0.11297	1	3	313	71	19353	ENSBTAG00000007986,ENSBTAG00000031575,ENSBTAG00000017505
GO:0006369	termination of RNA polymerase II transcription	biological_process	0.11334	1	1	313	8	19353	ENSBTAG00000024822
GO:0070741	response to interleukin-6	biological_process	0.11335	1	2	313	21	19353	ENSBTAG00000003051,ENSBTAG00000004471
GO:0030643	cellular phosphate ion homeostasis	biological_process	0.11375	1	1	313	8	19353	ENSBTAG00000009169
GO:0072502	cellular trivalent inorganic anion homeostasis	biological_process	0.11375	1	1	313	8	19353	ENSBTAG00000009169
GO:1901537	positive regulation of DNA demethylation	biological_process	0.1141	1	1	313	4	19353	ENSBTAG00000019857
GO:0006884	cell volume homeostasis	biological_process	0.1146	1	2	313	24	19353	ENSBTAG00000051072,ENSBTAG00000016236
GO:0010714	positive regulation of collagen metabolic process	biological_process	0.11466	1	1	313	13	19353	ENSBTAG00000010169
GO:0032967	positive regulation of collagen biosynthetic process	biological_process	0.11466	1	1	313	13	19353	ENSBTAG00000010169
GO:0004222	metalloendopeptidase activity	molecular_function	0.11501	1	5	313	120	19353	ENSBTAG00000016903,ENSBTAG00000040445,ENSBTAG00000009408,ENSBTAG00000023146,ENSBTAG00000033312
GO:0001740	Barr body	cellular_component	0.11527	1	1	313	4	19353	ENSBTAG00000003354
GO:1901990	regulation of mitotic cell cycle phase transition	biological_process	0.11553	1	7	313	208	19353	ENSBTAG00000009258,ENSBTAG00000011541,ENSBTAG00000006770,ENSBTAG00000005293,ENSBTAG00000009426,ENSBTAG00000003111,ENSBTAG00000009207
GO:0006348	chromatin silencing at telomere	biological_process	0.11558	1	1	313	6	19353	ENSBTAG00000009426
GO:0002039	p53 binding	molecular_function	0.11584	1	3	313	55	19353	ENSBTAG00000048057,ENSBTAG00000009500,ENSBTAG00000012148
GO:2000242	negative regulation of reproductive process	biological_process	0.11631	1	2	313	38	19353	ENSBTAG00000019795,ENSBTAG00000001649
GO:0038028	insulin receptor signaling pathway via phosphatidylinositol 3-kinase cascade	biological_process	0.11677	1	1	313	2	19353	ENSBTAG00000003051
GO:0051325	interphase	biological_process	0.11699	1	5	313	132	19353	ENSBTAG00000011541,ENSBTAG00000006770,ENSBTAG00000009207,ENSBTAG00000009426,ENSBTAG00000014711
GO:0070314	G1 to G0 transition	biological_process	0.11707	1	1	313	7	19353	ENSBTAG00000009426
GO:0030990	intraflagellar transport particle	cellular_component	0.11732	1	2	313	27	19353	ENSBTAG00000019606,ENSBTAG00000019568
GO:0032784	regulation of DNA-dependent transcription, elongation	biological_process	0.11748	1	2	313	40	19353	ENSBTAG00000009426,ENSBTAG00000003419
GO:0004791	thioredoxin-disulfide reductase activity	molecular_function	0.11767	1	1	313	5	19353	ENSBTAG00000013912
GO:0015816	glycine transport	biological_process	0.11788	1	1	313	7	19353	ENSBTAG00000006624
GO:0019388	galactose catabolic process	biological_process	0.11792	1	1	313	6	19353	ENSBTAG00000004011
GO:0048259	regulation of receptor-mediated endocytosis	biological_process	0.11811	1	3	313	51	19353	ENSBTAG00000001657,ENSBTAG00000030581,ENSBTAG00000009355
GO:0070568	guanylyltransferase activity	molecular_function	0.11819	1	1	313	4	19353	ENSBTAG00000002725
GO:0071500	cellular response to nitrosative stress	biological_process	0.11836	1	1	313	3	19353	ENSBTAG00000003111
GO:0045111	intermediate filament cytoskeleton	cellular_component	0.11849	1	4	313	179	19353	ENSBTAG00000030369,ENSBTAG00000050839,ENSBTAG00000021900,ENSBTAG00000006489
GO:2000659	regulation of interleukin-1-mediated signaling pathway	biological_process	0.11864	1	1	313	5	19353	ENSBTAG00000019857
GO:0032965	regulation of collagen biosynthetic process	biological_process	0.11871	1	1	313	15	19353	ENSBTAG00000010169
GO:0060412	ventricular septum morphogenesis	biological_process	0.11873	1	2	313	33	19353	ENSBTAG00000001649,ENSBTAG00000007986
GO:0042162	telomeric DNA binding	molecular_function	0.11877	1	2	313	32	19353	ENSBTAG00000009500,ENSBTAG00000000288
GO:0070935	3'-UTR-mediated mRNA stabilization	biological_process	0.11888	1	1	313	10	19353	ENSBTAG00000031614
GO:0022403	cell cycle phase	biological_process	0.11907	1	5	313	136	19353	ENSBTAG00000006770,ENSBTAG00000014711,ENSBTAG00000009426,ENSBTAG00000009207,ENSBTAG00000011541
GO:0051177	meiotic sister chromatid cohesion	biological_process	0.11973	1	1	313	6	19353	ENSBTAG00000013877
GO:0031314	extrinsic to mitochondrial inner membrane	cellular_component	0.11996	1	1	313	11	19353	ENSBTAG00000019729
GO:0003221	right ventricular cardiac muscle tissue morphogenesis	biological_process	0.12002	1	1	313	3	19353	ENSBTAG00000001649
GO:0032147	activation of protein kinase activity	biological_process	0.12004	1	8	313	209	19353	ENSBTAG00000014927,ENSBTAG00000017664,ENSBTAG00000012293,ENSBTAG00000017469,ENSBTAG00000020378,ENSBTAG00000021183,ENSBTAG00000017162,ENSBTAG00000013790
GO:0022804	active transmembrane transporter activity	molecular_function	0.12004	1	11	313	344	19353	ENSBTAG00000019332,ENSBTAG00000006624,ENSBTAG00000017251,ENSBTAG00000006921,ENSBTAG00000003290,ENSBTAG00000016236,ENSBTAG00000006717,ENSBTAG00000009673,ENSBTAG00000009167,ENSBTAG00000003876,ENSBTAG00000030210
GO:0007257	activation of JUN kinase activity	biological_process	0.12019	1	2	313	26	19353	ENSBTAG00000012293,ENSBTAG00000021183
GO:1901985	positive regulation of protein acetylation	biological_process	0.12022	1	2	313	35	19353	ENSBTAG00000017505,ENSBTAG00000018747
GO:0006269	DNA replication, synthesis of RNA primer	biological_process	0.12063	1	1	313	4	19353	ENSBTAG00000007937
GO:0021877	forebrain neuron fate commitment	biological_process	0.12092	1	1	313	10	19353	ENSBTAG00000018019
GO:0046950	cellular ketone body metabolic process	biological_process	0.12104	1	1	313	5	19353	ENSBTAG00000025718
GO:0043622	cortical microtubule organization	biological_process	0.12109	1	1	313	3	19353	ENSBTAG00000020378
GO:0042113	B cell activation	biological_process	0.12112	1	6	313	194	19353	ENSBTAG00000007986,ENSBTAG00000003111,ENSBTAG00000043949,ENSBTAG00000031575,ENSBTAG00000017505,ENSBTAG00000006291
GO:0006370	7-methylguanosine mRNA capping	biological_process	0.1212	1	1	313	6	19353	ENSBTAG00000002725
GO:0071214	cellular response to abiotic stimulus	biological_process	0.12158	1	6	313	196	19353	ENSBTAG00000003111,ENSBTAG00000016236,ENSBTAG00000009500,ENSBTAG00000013790,ENSBTAG00000017162,ENSBTAG00000014927
GO:0002329	pre-B cell differentiation	biological_process	0.12174	1	1	313	4	19353	ENSBTAG00000003111
GO:0000912	assembly of actomyosin apparatus involved in cytokinesis	biological_process	0.12176	1	1	313	5	19353	ENSBTAG00000009218
GO:0000915	cytokinesis, actomyosin contractile ring assembly	biological_process	0.12176	1	1	313	5	19353	ENSBTAG00000009218
GO:0006461	protein complex assembly	biological_process	0.12197	1	26	313	1045	19353	ENSBTAG00000006107,ENSBTAG00000030990,ENSBTAG00000006291,ENSBTAG00000003876,ENSBTAG00000048057,ENSBTAG00000039117,ENSBTAG00000014063,ENSBTAG00000003051,ENSBTAG00000017505,ENSBTAG00000016784,ENSBTAG00000013778,ENSBTAG00000020378,ENSBTAG00000032071,ENSBTAG00000001969,ENSBTAG00000024822,ENSBTAG00000006928,ENSBTAG00000051072,ENSBTAG00000001657,ENSBTAG00000018771,ENSBTAG00000002181,ENSBTAG00000025853,…
GO:0070271	protein complex biogenesis	biological_process	0.12197	1	26	313	1045	19353	ENSBTAG00000006107,ENSBTAG00000030990,ENSBTAG00000006291,ENSBTAG00000048057,ENSBTAG00000003876,ENSBTAG00000039117,ENSBTAG00000014063,ENSBTAG00000003051,ENSBTAG00000017505,ENSBTAG00000016784,ENSBTAG00000020378,ENSBTAG00000013778,ENSBTAG00000032071,ENSBTAG00000001969,ENSBTAG00000024822,ENSBTAG00000006928,ENSBTAG00000051072,ENSBTAG00000001657,ENSBTAG00000018771,ENSBTAG00000002181,ENSBTAG00000025853,…
GO:0051684	maintenance of Golgi location	biological_process	0.12217	1	1	313	3	19353	ENSBTAG00000003143
GO:0032184	SUMO polymer binding	molecular_function	0.12255	1	1	313	3	19353	ENSBTAG00000019175
GO:0031513	nonmotile primary cilium	cellular_component	0.12289	1	5	313	117	19353	ENSBTAG00000006489,ENSBTAG00000043950,ENSBTAG00000019606,ENSBTAG00000025477,ENSBTAG00000014053
GO:0072372	primary cilium	cellular_component	0.12289	1	5	313	117	19353	ENSBTAG00000014053,ENSBTAG00000025477,ENSBTAG00000006489,ENSBTAG00000019606,ENSBTAG00000043950
GO:0043368	positive T cell selection	biological_process	0.123	1	2	313	28	19353	ENSBTAG00000018019,ENSBTAG00000006291
GO:0002683	negative regulation of immune system process	biological_process	0.123	1	7	313	234	19353	ENSBTAG00000012210,ENSBTAG00000003111,ENSBTAG00000043949,ENSBTAG00000019857,ENSBTAG00000020378,ENSBTAG00000003051,ENSBTAG00000005828
GO:0030687	preribosome, large subunit precursor	cellular_component	0.12318	1	1	313	23	19353	ENSBTAG00000009491
GO:1901490	regulation of lymphangiogenesis	biological_process	0.12319	1	1	313	5	19353	ENSBTAG00000008735
GO:0003712	transcription cofactor activity	molecular_function	0.12354	1	12	313	395	19353	ENSBTAG00000014053,ENSBTAG00000003397,ENSBTAG00000015007,ENSBTAG00000018310,ENSBTAG00000006175,ENSBTAG00000018108,ENSBTAG00000008728,ENSBTAG00000009500,ENSBTAG00000020367,ENSBTAG00000001649,ENSBTAG00000009426,ENSBTAG00000024199
GO:0045727	positive regulation of translation	biological_process	0.12367	1	3	313	85	19353	ENSBTAG00000015891,ENSBTAG00000031614,ENSBTAG00000030990
GO:0002443	leukocyte mediated immunity	biological_process	0.12426	1	6	313	248	19353	ENSBTAG00000007986,ENSBTAG00000009207,ENSBTAG00000003051,ENSBTAG00000020378,ENSBTAG00000000977,ENSBTAG00000017505
GO:0032252	secretory granule localization	biological_process	0.12435	1	1	313	3	19353	ENSBTAG00000006489
GO:2000404	regulation of T cell migration	biological_process	0.12436	1	2	313	39	19353	ENSBTAG00000014927,ENSBTAG00000017162
GO:0051409	response to nitrosative stress	biological_process	0.1245	1	1	313	6	19353	ENSBTAG00000003111
GO:0045835	negative regulation of meiosis	biological_process	0.12461	1	1	313	9	19353	ENSBTAG00000019795
GO:0031585	regulation of inositol 1,4,5-trisphosphate-sensitive calcium-release channel activity	biological_process	0.12462	1	1	313	3	19353	ENSBTAG00000006489
GO:0030374	ligand-dependent nuclear receptor transcription coactivator activity	molecular_function	0.12464	1	3	313	51	19353	ENSBTAG00000020367,ENSBTAG00000009500,ENSBTAG00000015007
GO:0035701	hematopoietic stem cell migration	biological_process	0.12504	1	1	313	5	19353	ENSBTAG00000018019
GO:0022821	potassium ion antiporter activity	molecular_function	0.12508	1	2	313	16	19353	ENSBTAG00000019332,ENSBTAG00000003290
GO:0032328	alanine transport	biological_process	0.12513	1	1	313	9	19353	ENSBTAG00000006624
GO:0033043	regulation of organelle organization	biological_process	0.12566	1	24	313	902	19353	ENSBTAG00000012213,ENSBTAG00000020378,ENSBTAG00000017469,ENSBTAG00000004394,ENSBTAG00000005869,ENSBTAG00000027453,ENSBTAG00000017664,ENSBTAG00000003111,ENSBTAG00000011172,ENSBTAG00000049571,ENSBTAG00000009500,ENSBTAG00000006291,ENSBTAG00000009438,ENSBTAG00000019924,ENSBTAG00000030990,ENSBTAG00000015891,ENSBTAG00000006107,ENSBTAG00000018747,ENSBTAG00000018108,ENSBTAG00000017505,ENSBTAG00000003051,…
GO:0050657	nucleic acid transport	biological_process	0.12573	1	3	313	98	19353	ENSBTAG00000011593,ENSBTAG00000021293,ENSBTAG00000014874
GO:0050658	RNA transport	biological_process	0.12573	1	3	313	98	19353	ENSBTAG00000021293,ENSBTAG00000014874,ENSBTAG00000011593
GO:0051236	establishment of RNA localization	biological_process	0.12573	1	3	313	98	19353	ENSBTAG00000021293,ENSBTAG00000014874,ENSBTAG00000011593
GO:0018202	peptidyl-histidine modification	biological_process	0.12583	1	1	313	9	19353	ENSBTAG00000018310
GO:0006281	DNA repair	biological_process	0.12602	1	11	313	393	19353	ENSBTAG00000017505,ENSBTAG00000001707,ENSBTAG00000003111,ENSBTAG00000018448,ENSBTAG00000003354,ENSBTAG00000009500,ENSBTAG00000024822,ENSBTAG00000005870,ENSBTAG00000032071,ENSBTAG00000007986,ENSBTAG00000006107
GO:0035268	protein mannosylation	biological_process	0.12613	1	2	313	22	19353	ENSBTAG00000032650,ENSBTAG00000002888
GO:0035563	positive regulation of chromatin binding	biological_process	0.12657	1	1	313	7	19353	ENSBTAG00000003397
GO:0035524	proline transmembrane transport	biological_process	0.12709	1	1	313	7	19353	ENSBTAG00000006624
GO:0000989	transcription factor binding transcription factor activity	molecular_function	0.12776	1	12	313	400	19353	ENSBTAG00000020367,ENSBTAG00000001649,ENSBTAG00000009500,ENSBTAG00000024199,ENSBTAG00000009426,ENSBTAG00000018108,ENSBTAG00000008728,ENSBTAG00000018310,ENSBTAG00000015007,ENSBTAG00000003397,ENSBTAG00000006175,ENSBTAG00000014053
GO:2000774	positive regulation of cellular senescence	biological_process	0.12809	1	1	313	6	19353	ENSBTAG00000043949
GO:0000414	regulation of histone H3-K36 methylation	biological_process	0.12812	1	1	313	5	19353	ENSBTAG00000017505
GO:2001023	regulation of response to drug	biological_process	0.12832	1	1	313	3	19353	ENSBTAG00000015007
GO:0060187	cell pole	cellular_component	0.129	1	1	313	4	19353	ENSBTAG00000025667
GO:0035596	methylthiotransferase activity	molecular_function	0.12929	1	1	313	2	19353	ENSBTAG00000025589
GO:0050497	transferase activity, transferring alkylthio groups	molecular_function	0.12929	1	1	313	2	19353	ENSBTAG00000025589
GO:0016251	general RNA polymerase II transcription factor activity	molecular_function	0.1298	1	1	313	10	19353	ENSBTAG00000013652
GO:0030893	meiotic cohesin complex	cellular_component	0.13011	1	1	313	7	19353	ENSBTAG00000024132
GO:0071236	cellular response to antibiotic	biological_process	0.13075	1	1	313	7	19353	ENSBTAG00000009426
GO:1901535	regulation of DNA demethylation	biological_process	0.13096	1	1	313	7	19353	ENSBTAG00000019857
GO:0032593	insulin-responsive compartment	cellular_component	0.13134	1	1	313	5	19353	ENSBTAG00000006489
GO:0090195	chemokine secretion	biological_process	0.13143	1	1	313	11	19353	ENSBTAG00000012210
GO:0044292	dendrite terminus	cellular_component	0.13152	1	1	313	7	19353	ENSBTAG00000019606
GO:0048296	regulation of isotype switching to IgA isotypes	biological_process	0.13248	1	1	313	6	19353	ENSBTAG00000007986
GO:0055062	phosphate ion homeostasis	biological_process	0.13278	1	1	313	11	19353	ENSBTAG00000009169
GO:0072506	trivalent inorganic anion homeostasis	biological_process	0.13278	1	1	313	11	19353	ENSBTAG00000009169
GO:0036126	sperm flagellum	cellular_component	0.13328	1	3	313	66	19353	ENSBTAG00000004187,ENSBTAG00000021284,ENSBTAG00000004092
GO:1900087	positive regulation of G1/S transition of mitotic cell cycle	biological_process	0.13383	1	2	313	28	19353	ENSBTAG00000009207,ENSBTAG00000006770
GO:0036128	CatSper complex	cellular_component	0.13455	1	1	313	10	19353	ENSBTAG00000044066
GO:0030131	clathrin adaptor complex	cellular_component	0.13466	1	2	313	29	19353	ENSBTAG00000030581,ENSBTAG00000001657
GO:0035093	spermatogenesis, exchange of chromosomal proteins	biological_process	0.13467	1	1	313	7	19353	ENSBTAG00000006468
GO:0017004	cytochrome complex assembly	biological_process	0.13471	1	1	313	13	19353	ENSBTAG00000030990
GO:0048290	isotype switching to IgA isotypes	biological_process	0.13548	1	1	313	7	19353	ENSBTAG00000007986
GO:0033601	positive regulation of mammary gland epithelial cell proliferation	biological_process	0.13597	1	1	313	9	19353	ENSBTAG00000006175
GO:0002712	regulation of B cell mediated immunity	biological_process	0.13623	1	2	313	41	19353	ENSBTAG00000007986,ENSBTAG00000017505
GO:0002889	regulation of immunoglobulin mediated immune response	biological_process	0.13623	1	2	313	41	19353	ENSBTAG00000017505,ENSBTAG00000007986
GO:0018210	peptidyl-threonine modification	biological_process	0.13649	1	5	313	103	19353	ENSBTAG00000017550,ENSBTAG00000017162,ENSBTAG00000014927,ENSBTAG00000008963,ENSBTAG00000048057
GO:0000801	central element	cellular_component	0.13676	1	1	313	7	19353	ENSBTAG00000032071
GO:0045839	negative regulation of mitosis	biological_process	0.13683	1	2	313	35	19353	ENSBTAG00000003111,ENSBTAG00000006770
GO:0051784	negative regulation of nuclear division	biological_process	0.13683	1	2	313	35	19353	ENSBTAG00000006770,ENSBTAG00000003111
GO:0060261	positive regulation of transcription initiation from RNA polymerase II promoter	biological_process	0.13689	1	1	313	7	19353	ENSBTAG00000017505
GO:0000988	protein binding transcription factor activity	molecular_function	0.13707	1	12	313	406	19353	ENSBTAG00000009426,ENSBTAG00000024199,ENSBTAG00000001649,ENSBTAG00000020367,ENSBTAG00000009500,ENSBTAG00000008728,ENSBTAG00000018108,ENSBTAG00000006175,ENSBTAG00000003397,ENSBTAG00000015007,ENSBTAG00000018310,ENSBTAG00000014053
GO:0010469	regulation of receptor activity	biological_process	0.1374	1	4	313	92	19353	ENSBTAG00000014370,ENSBTAG00000012889,ENSBTAG00000006489,ENSBTAG00000017450
GO:0001094	TFIID-class transcription factor binding	molecular_function	0.13741	1	1	313	10	19353	ENSBTAG00000015333
GO:0006551	leucine metabolic process	biological_process	0.13761	1	1	313	6	19353	ENSBTAG00000025718
GO:0030050	vesicle transport along actin filament	biological_process	0.13781	1	1	313	4	19353	ENSBTAG00000006489
GO:0065003	macromolecular complex assembly	biological_process	0.13795	1	31	313	1466	19353	ENSBTAG00000006107,ENSBTAG00000015891,ENSBTAG00000006291,ENSBTAG00000030990,ENSBTAG00000003051,ENSBTAG00000048057,ENSBTAG00000003876,ENSBTAG00000039117,ENSBTAG00000014063,ENSBTAG00000017505,ENSBTAG00000016784,ENSBTAG00000020378,ENSBTAG00000013778,ENSBTAG00000032071,ENSBTAG00000024822,ENSBTAG00000001969,ENSBTAG00000024708,ENSBTAG00000025853,ENSBTAG00000020238,ENSBTAG00000051072,ENSBTAG00000006928,…
GO:0031625	ubiquitin protein ligase binding	molecular_function	0.1389	1	7	313	228	19353	ENSBTAG00000005870,ENSBTAG00000019314,ENSBTAG00000007588,ENSBTAG00000014418,ENSBTAG00000006107,ENSBTAG00000048057,ENSBTAG00000018256
GO:0050680	negative regulation of epithelial cell proliferation	biological_process	0.13904	1	4	313	92	19353	ENSBTAG00000020378,ENSBTAG00000019568,ENSBTAG00000019606,ENSBTAG00000008735
GO:0010571	positive regulation of nuclear cell cycle DNA replication	biological_process	0.13949	1	1	313	5	19353	ENSBTAG00000014711
GO:0034721	histone H3-K4 demethylation, trimethyl-H3-K4-specific	biological_process	0.13953	1	1	313	4	19353	ENSBTAG00000006175
GO:0015216	purine nucleotide transmembrane transporter activity	molecular_function	0.13973	1	1	313	9	19353	ENSBTAG00000003752
GO:0006901	vesicle coating	biological_process	0.13977	1	2	313	32	19353	ENSBTAG00000009355,ENSBTAG00000001657
GO:0030496	midbody	cellular_component	0.13987	1	5	313	133	19353	ENSBTAG00000021900,ENSBTAG00000018643,ENSBTAG00000009218,ENSBTAG00000006291,ENSBTAG00000014053
GO:0009247	glycolipid biosynthetic process	biological_process	0.14015	1	2	313	55	19353	ENSBTAG00000016663,ENSBTAG00000004471
GO:0016833	oxo-acid-lyase activity	molecular_function	0.14015	1	1	313	5	19353	ENSBTAG00000025718
GO:0002568	somatic diversification of T cell receptor genes	biological_process	0.14022	1	1	313	5	19353	ENSBTAG00000018019
GO:0002681	somatic recombination of T cell receptor gene segments	biological_process	0.14022	1	1	313	5	19353	ENSBTAG00000018019
GO:0033153	T cell receptor V(D)J recombination	biological_process	0.14022	1	1	313	5	19353	ENSBTAG00000018019
GO:0000166	nucleotide binding	molecular_function	0.14023	1	50	313	1933	19353	ENSBTAG00000013410,ENSBTAG00000008963,ENSBTAG00000003354,ENSBTAG00000007758,ENSBTAG00000004011,ENSBTAG00000033747,ENSBTAG00000009541,ENSBTAG00000009500,ENSBTAG00000008449,ENSBTAG00000008605,ENSBTAG00000003397,ENSBTAG00000021900,ENSBTAG00000025477,ENSBTAG00000020338,ENSBTAG00000015692,ENSBTAG00000003626,ENSBTAG00000013912,ENSBTAG00000020802,ENSBTAG00000002382,ENSBTAG00000005828,ENSBTAG00000009438,…
GO:1901265	nucleoside phosphate binding	molecular_function	0.14023	1	50	313	1933	19353	ENSBTAG00000021183,ENSBTAG00000012490,ENSBTAG00000002725,ENSBTAG00000018747,ENSBTAG00000006921,ENSBTAG00000018560,ENSBTAG00000020436,ENSBTAG00000016784,ENSBTAG00000004092,ENSBTAG00000000125,ENSBTAG00000014063,ENSBTAG00000048057,ENSBTAG00000024132,ENSBTAG00000003051,ENSBTAG00000017550,ENSBTAG00000011905,ENSBTAG00000009258,ENSBTAG00000027197,ENSBTAG00000025428,ENSBTAG00000014927,ENSBTAG00000014418,…
GO:0000176	nuclear exosome (RNase complex)	cellular_component	0.14033	1	1	313	15	19353	ENSBTAG00000009491
GO:0044380	protein localization to cytoskeleton	biological_process	0.14034	1	2	313	25	19353	ENSBTAG00000015593,ENSBTAG00000004484
GO:0070925	organelle assembly	biological_process	0.14075	1	11	313	432	19353	ENSBTAG00000001969,ENSBTAG00000014574,ENSBTAG00000006291,ENSBTAG00000015891,ENSBTAG00000017469,ENSBTAG00000017661,ENSBTAG00000027453,ENSBTAG00000025477,ENSBTAG00000005869,ENSBTAG00000018771,ENSBTAG00000049571
GO:0016012	sarcoglycan complex	cellular_component	0.141	1	1	313	5	19353	ENSBTAG00000044046
GO:0048384	retinoic acid receptor signaling pathway	biological_process	0.14148	1	2	313	24	19353	ENSBTAG00000003397,ENSBTAG00000009426
GO:0043487	regulation of RNA stability	biological_process	0.14164	1	3	313	74	19353	ENSBTAG00000031614,ENSBTAG00000049571,ENSBTAG00000001696
GO:1901992	positive regulation of mitotic cell cycle phase transition	biological_process	0.14183	1	3	313	54	19353	ENSBTAG00000006770,ENSBTAG00000005293,ENSBTAG00000009207
GO:0043422	protein kinase B binding	molecular_function	0.14186	1	1	313	9	19353	ENSBTAG00000017469
GO:0051298	centrosome duplication	biological_process	0.1419	1	3	313	58	19353	ENSBTAG00000035110,ENSBTAG00000015593,ENSBTAG00000011172
GO:0018103	protein C-linked glycosylation	biological_process	0.14191	1	1	313	4	19353	ENSBTAG00000032650
GO:0018211	peptidyl-tryptophan modification	biological_process	0.14191	1	1	313	4	19353	ENSBTAG00000032650
GO:0018317	protein C-linked glycosylation via tryptophan	biological_process	0.14191	1	1	313	4	19353	ENSBTAG00000032650
GO:0018406	protein C-linked glycosylation via 2'-alpha-mannosyl-L-tryptophan	biological_process	0.14191	1	1	313	4	19353	ENSBTAG00000032650
GO:1902166	negative regulation of intrinsic apoptotic signaling pathway in response to DNA damage by p53 class mediator	biological_process	0.14194	1	1	313	9	19353	ENSBTAG00000009500
GO:0006104	succinyl-CoA metabolic process	biological_process	0.14206	1	1	313	4	19353	ENSBTAG00000009541
GO:0090343	positive regulation of cell aging	biological_process	0.14238	1	1	313	8	19353	ENSBTAG00000043949
GO:0014821	phasic smooth muscle contraction	biological_process	0.14276	1	1	313	13	19353	ENSBTAG00000020378
GO:0021965	spinal cord ventral commissure morphogenesis	biological_process	0.14279	1	1	313	2	19353	ENSBTAG00000048378
GO:0009055	electron carrier activity	molecular_function	0.1429	1	2	313	56	19353	ENSBTAG00000012490,ENSBTAG00000013912
GO:0032452	histone demethylase activity	molecular_function	0.14332	1	2	313	22	19353	ENSBTAG00000009500,ENSBTAG00000006175
GO:0009452	7-methylguanosine RNA capping	biological_process	0.14361	1	1	313	12	19353	ENSBTAG00000002725
GO:0036260	RNA capping	biological_process	0.14361	1	1	313	12	19353	ENSBTAG00000002725
GO:0070076	histone lysine demethylation	biological_process	0.14438	1	2	313	23	19353	ENSBTAG00000006175,ENSBTAG00000009500
GO:0031491	nucleosome binding	molecular_function	0.14454	1	2	313	65	19353	ENSBTAG00000044074,ENSBTAG00000024708
GO:0005658	alpha DNA polymerase:primase complex	cellular_component	0.14458	1	1	313	4	19353	ENSBTAG00000007937
GO:0016577	histone demethylation	biological_process	0.14543	1	2	313	24	19353	ENSBTAG00000006175,ENSBTAG00000009500
GO:0006614	SRP-dependent cotranslational protein targeting to membrane	biological_process	0.14548	1	1	313	16	19353	ENSBTAG00000010593
GO:0016929	SUMO-specific protease activity	molecular_function	0.1458	1	1	313	5	19353	ENSBTAG00000005869
GO:1902165	regulation of intrinsic apoptotic signaling pathway in response to DNA damage by p53 class mediator	biological_process	0.14607	1	1	313	11	19353	ENSBTAG00000009500
GO:0048261	negative regulation of receptor-mediated endocytosis	biological_process	0.14628	1	1	313	13	19353	ENSBTAG00000001657
GO:0008410	CoA-transferase activity	molecular_function	0.1464	1	1	313	2	19353	ENSBTAG00000032121
GO:0008432	JUN kinase binding	molecular_function	0.14743	1	1	313	5	19353	ENSBTAG00000012293
GO:0030666	endocytic vesicle membrane	cellular_component	0.14751	1	2	313	29	19353	ENSBTAG00000030581,ENSBTAG00000001657
GO:0051661	maintenance of centrosome location	biological_process	0.14755	1	1	313	6	19353	ENSBTAG00000003143
GO:0006613	cotranslational protein targeting to membrane	biological_process	0.14765	1	1	313	17	19353	ENSBTAG00000010593
GO:0045739	positive regulation of DNA repair	biological_process	0.14774	1	3	313	47	19353	ENSBTAG00000003354,ENSBTAG00000006107,ENSBTAG00000001707
GO:0006833	water transport	biological_process	0.14798	1	1	313	16	19353	ENSBTAG00000051072
GO:0043279	response to alkaloid	biological_process	0.14807	1	3	313	60	19353	ENSBTAG00000004038,ENSBTAG00000025853,ENSBTAG00000013918
GO:0006012	galactose metabolic process	biological_process	0.14847	1	1	313	8	19353	ENSBTAG00000004011
GO:0070011	peptidase activity, acting on L-amino acid peptides	molecular_function	0.14851	1	14	313	617	19353	ENSBTAG00000009408,ENSBTAG00000019857,ENSBTAG00000019314,ENSBTAG00000005869,ENSBTAG00000017664,ENSBTAG00000007146,ENSBTAG00000003395,ENSBTAG00000016903,ENSBTAG00000040445,ENSBTAG00000008735,ENSBTAG00000020389,ENSBTAG00000033312,ENSBTAG00000006291,ENSBTAG00000023146
GO:0033539	fatty acid beta-oxidation using acyl-CoA dehydrogenase	biological_process	0.14882	1	1	313	8	19353	ENSBTAG00000012490
GO:0016540	protein autoprocessing	biological_process	0.14898	1	1	313	9	19353	ENSBTAG00000006990
GO:0050862	positive regulation of T cell receptor signaling pathway	biological_process	0.14918	1	1	313	12	19353	ENSBTAG00000006291
GO:0006892	post-Golgi vesicle-mediated transport	biological_process	0.14945	1	4	313	83	19353	ENSBTAG00000006489,ENSBTAG00000020799,ENSBTAG00000000115,ENSBTAG00000012448
GO:0060638	mesenchymal-epithelial cell signaling	biological_process	0.14948	1	1	313	7	19353	ENSBTAG00000017664
GO:0006975	DNA damage induced protein phosphorylation	biological_process	0.14991	1	1	313	5	19353	ENSBTAG00000003111
GO:0033563	dorsal/ventral axon guidance	biological_process	0.14994	1	1	313	2	19353	ENSBTAG00000048378
GO:0032413	negative regulation of ion transmembrane transporter activity	biological_process	0.14995	1	2	313	37	19353	ENSBTAG00000014927,ENSBTAG00000017162
GO:2000179	positive regulation of neural precursor cell proliferation	biological_process	0.14996	1	2	313	36	19353	ENSBTAG00000009500,ENSBTAG00000050839
GO:0070098	chemokine-mediated signaling pathway	biological_process	0.15051	1	2	313	70	19353	ENSBTAG00000017162,ENSBTAG00000014927
GO:0042100	B cell proliferation	biological_process	0.15064	1	3	313	73	19353	ENSBTAG00000043949,ENSBTAG00000003111,ENSBTAG00000031575
GO:1901989	positive regulation of cell cycle phase transition	biological_process	0.1507	1	3	313	56	19353	ENSBTAG00000009207,ENSBTAG00000005293,ENSBTAG00000006770
GO:0015174	basic amino acid transmembrane transporter activity	molecular_function	0.15092	1	1	313	19	19353	ENSBTAG00000009167
GO:0071921	cohesin localization to chromatin	biological_process	0.15115	1	1	313	5	19353	ENSBTAG00000012213
GO:0031641	regulation of myelination	biological_process	0.15158	1	2	313	27	19353	ENSBTAG00000020378,ENSBTAG00000006990
GO:0002204	somatic recombination of immunoglobulin genes involved in immune response	biological_process	0.15182	1	2	313	39	19353	ENSBTAG00000007986,ENSBTAG00000017505
GO:0002208	somatic diversification of immunoglobulins involved in immune response	biological_process	0.15182	1	2	313	39	19353	ENSBTAG00000017505,ENSBTAG00000007986
GO:0045190	isotype switching	biological_process	0.15182	1	2	313	39	19353	ENSBTAG00000007986,ENSBTAG00000017505
GO:0031572	G2 DNA damage checkpoint	biological_process	0.15197	1	2	313	27	19353	ENSBTAG00000003111,ENSBTAG00000001707
GO:2000008	regulation of protein localization to cell surface	biological_process	0.15267	1	2	313	26	19353	ENSBTAG00000001657,ENSBTAG00000025667
GO:0060717	chorion development	biological_process	0.15308	1	1	313	8	19353	ENSBTAG00000017505
GO:0030855	epithelial cell differentiation	biological_process	0.15343	1	15	313	561	19353	ENSBTAG00000005557,ENSBTAG00000009426,ENSBTAG00000006489,ENSBTAG00000032650,ENSBTAG00000006468,ENSBTAG00000017661,ENSBTAG00000004987,ENSBTAG00000032071,ENSBTAG00000019568,ENSBTAG00000017251,ENSBTAG00000021284,ENSBTAG00000013769,ENSBTAG00000018019,ENSBTAG00000011593,ENSBTAG00000014574
GO:0051984	positive regulation of chromosome segregation	biological_process	0.15375	1	1	313	7	19353	ENSBTAG00000018256
GO:0072331	signal transduction by p53 class mediator	biological_process	0.15393	1	4	313	111	19353	ENSBTAG00000017505,ENSBTAG00000009500,ENSBTAG00000014418,ENSBTAG00000003111
GO:0009311	oligosaccharide metabolic process	biological_process	0.15404	1	2	313	42	19353	ENSBTAG00000004471,ENSBTAG00000025029
GO:0071947	protein deubiquitination involved in ubiquitin-dependent protein catabolic process	biological_process	0.15465	1	1	313	5	19353	ENSBTAG00000003395
GO:0030915	Smc5-Smc6 complex	cellular_component	0.15467	1	1	313	5	19353	ENSBTAG00000018256
GO:0034214	protein hexamerization	biological_process	0.1547	1	1	313	10	19353	ENSBTAG00000006928
GO:0000731	DNA synthesis involved in DNA repair	biological_process	0.15517	1	1	313	8	19353	ENSBTAG00000032071
GO:0044331	cell-cell adhesion mediated by cadherin	biological_process	0.1556	1	3	313	37	19353	ENSBTAG00000005557,ENSBTAG00000003051,ENSBTAG00000014488
GO:0045334	clathrin-coated endocytic vesicle	cellular_component	0.15606	1	2	313	24	19353	ENSBTAG00000030581,ENSBTAG00000001657
GO:0015193	L-proline transmembrane transporter activity	molecular_function	0.15626	1	1	313	8	19353	ENSBTAG00000006624
GO:0090521	glomerular visceral epithelial cell migration	biological_process	0.15663	1	1	313	4	19353	ENSBTAG00000009218
GO:1901016	regulation of potassium ion transmembrane transporter activity	biological_process	0.1569	1	2	313	28	19353	ENSBTAG00000014927,ENSBTAG00000017162
GO:0051249	regulation of lymphocyte activation	biological_process	0.15708	1	8	313	316	19353	ENSBTAG00000005828,ENSBTAG00000031575,ENSBTAG00000043949,ENSBTAG00000003111,ENSBTAG00000017505,ENSBTAG00000007986,ENSBTAG00000020378,ENSBTAG00000006291
GO:0001673	male germ cell nucleus	cellular_component	0.15733	1	1	313	12	19353	ENSBTAG00000032071
GO:0036094	small molecule binding	molecular_function	0.15787	1	53	313	2113	19353	ENSBTAG00000020338,ENSBTAG00000025477,ENSBTAG00000015692,ENSBTAG00000003626,ENSBTAG00000013912,ENSBTAG00000020802,ENSBTAG00000002382,ENSBTAG00000005828,ENSBTAG00000009438,ENSBTAG00000013790,ENSBTAG00000014053,ENSBTAG00000017162,ENSBTAG00000054239,ENSBTAG00000006717,ENSBTAG00000013410,ENSBTAG00000008963,ENSBTAG00000025667,ENSBTAG00000007758,ENSBTAG00000007588,ENSBTAG00000004011,ENSBTAG00000003354,…
GO:0008494	translation activator activity	molecular_function	0.15794	1	1	313	9	19353	ENSBTAG00000031614
GO:0032933	SREBP signaling pathway	biological_process	0.15806	1	1	313	8	19353	ENSBTAG00000007588
GO:0044389	small conjugating protein ligase binding	molecular_function	0.15828	1	7	313	243	19353	ENSBTAG00000007588,ENSBTAG00000014418,ENSBTAG00000048057,ENSBTAG00000006107,ENSBTAG00000018256,ENSBTAG00000005870,ENSBTAG00000019314
GO:0031616	spindle pole centrosome	cellular_component	0.15853	1	1	313	14	19353	ENSBTAG00000003143
GO:0030202	heparin metabolic process	biological_process	0.1587	1	1	313	5	19353	ENSBTAG00000017595
GO:0070997	neuron death	biological_process	0.15871	1	7	313	200	19353	ENSBTAG00000048057,ENSBTAG00000001657,ENSBTAG00000048378,ENSBTAG00000008816,ENSBTAG00000003111,ENSBTAG00000008963,ENSBTAG00000011905
GO:0035435	phosphate ion transmembrane transport	biological_process	0.15878	1	1	313	8	19353	ENSBTAG00000009169
GO:0016787	hydrolase activity	molecular_function	0.15886	1	53	313	2485	19353	ENSBTAG00000005869,ENSBTAG00000017664,ENSBTAG00000019314,ENSBTAG00000007758,ENSBTAG00000003354,ENSBTAG00000020389,ENSBTAG00000003550,ENSBTAG00000008735,ENSBTAG00000040445,ENSBTAG00000013778,ENSBTAG00000008449,ENSBTAG00000008605,ENSBTAG00000007146,ENSBTAG00000007863,ENSBTAG00000027134,ENSBTAG00000025477,ENSBTAG00000000886,ENSBTAG00000034536,ENSBTAG00000003626,ENSBTAG00000002382,ENSBTAG00000020802,…
GO:0001102	RNA polymerase II activating transcription factor binding	molecular_function	0.15919	1	2	313	37	19353	ENSBTAG00000011541,ENSBTAG00000018310
GO:0016668	oxidoreductase activity, acting on a sulfur group of donors, NAD(P) as acceptor	molecular_function	0.16	1	1	313	8	19353	ENSBTAG00000013912
GO:0070507	regulation of microtubule cytoskeleton organization	biological_process	0.16036	1	6	313	163	19353	ENSBTAG00000005869,ENSBTAG00000027453,ENSBTAG00000006291,ENSBTAG00000039117,ENSBTAG00000018747,ENSBTAG00000011172
GO:0002177	manchette	cellular_component	0.16043	1	1	313	7	19353	ENSBTAG00000011205
GO:0005871	kinesin complex	cellular_component	0.16081	1	3	313	49	19353	ENSBTAG00000020436,ENSBTAG00000027197,ENSBTAG00000025477
GO:0008234	cysteine-type peptidase activity	molecular_function	0.16094	1	5	313	148	19353	ENSBTAG00000019314,ENSBTAG00000006291,ENSBTAG00000005869,ENSBTAG00000003395,ENSBTAG00000019857
GO:2000573	positive regulation of DNA biosynthetic process	biological_process	0.1612	1	1	313	7	19353	ENSBTAG00000017664
GO:0036215	response to stem cell factor stimulus	biological_process	0.16135	1	1	313	4	19353	ENSBTAG00000003051
GO:0036216	cellular response to stem cell factor stimulus	biological_process	0.16135	1	1	313	4	19353	ENSBTAG00000003051
GO:0038109	Kit signaling pathway	biological_process	0.16135	1	1	313	4	19353	ENSBTAG00000003051
GO:0090188	negative regulation of pancreatic juice secretion	biological_process	0.1614	1	1	313	5	19353	ENSBTAG00000017162
GO:0005154	epidermal growth factor receptor binding	molecular_function	0.16147	1	2	313	24	19353	ENSBTAG00000003051,ENSBTAG00000031575
GO:0060544	regulation of necroptosis	biological_process	0.16154	1	1	313	14	19353	ENSBTAG00000006291
GO:0097025	MPP7-DLG1-LIN7 complex	cellular_component	0.16183	1	1	313	5	19353	ENSBTAG00000020378
GO:0016926	protein desumoylation	biological_process	0.16248	1	1	313	8	19353	ENSBTAG00000005869
GO:0045239	tricarboxylic acid cycle enzyme complex	cellular_component	0.163	1	1	313	6	19353	ENSBTAG00000009541
GO:0050904	diapedesis	biological_process	0.16317	1	1	313	5	19353	ENSBTAG00000003051
GO:0006743	ubiquinone metabolic process	biological_process	0.1632	1	1	313	15	19353	ENSBTAG00000019729
GO:0006744	ubiquinone biosynthetic process	biological_process	0.1632	1	1	313	15	19353	ENSBTAG00000019729
GO:0045426	quinone cofactor biosynthetic process	biological_process	0.1632	1	1	313	15	19353	ENSBTAG00000019729
GO:1901663	quinone biosynthetic process	biological_process	0.1632	1	1	313	15	19353	ENSBTAG00000019729
GO:0090186	regulation of pancreatic juice secretion	biological_process	0.16345	1	1	313	6	19353	ENSBTAG00000017162
GO:0072687	meiotic spindle	cellular_component	0.16356	1	1	313	11	19353	ENSBTAG00000021284
GO:0004706	JUN kinase kinase kinase activity	molecular_function	0.16415	1	1	313	9	19353	ENSBTAG00000021183
GO:0070008	serine-type exopeptidase activity	molecular_function	0.16453	1	1	313	7	19353	ENSBTAG00000007146
GO:0010569	regulation of double-strand break repair via homologous recombination	biological_process	0.16455	1	2	313	34	19353	ENSBTAG00000003354,ENSBTAG00000009500
GO:1900407	regulation of cellular response to oxidative stress	biological_process	0.16484	1	2	313	28	19353	ENSBTAG00000043949,ENSBTAG00000017664
GO:0032733	positive regulation of interleukin-10 production	biological_process	0.16487	1	1	313	14	19353	ENSBTAG00000017664
GO:0071501	cellular response to sterol depletion	biological_process	0.16511	1	1	313	9	19353	ENSBTAG00000007588
GO:0006354	DNA-dependent transcription, elongation	biological_process	0.16534	1	2	313	56	19353	ENSBTAG00000003419,ENSBTAG00000009426
GO:0019531	oxalate transmembrane transporter activity	molecular_function	0.16543	1	1	313	10	19353	ENSBTAG00000017251
GO:0002688	regulation of leukocyte chemotaxis	biological_process	0.1655	1	3	313	89	19353	ENSBTAG00000014927,ENSBTAG00000017162,ENSBTAG00000012210
GO:0016011	dystroglycan complex	cellular_component	0.16581	1	1	313	6	19353	ENSBTAG00000044046
GO:0000187	activation of MAPK activity	biological_process	0.16631	1	4	313	86	19353	ENSBTAG00000017162,ENSBTAG00000021183,ENSBTAG00000012293,ENSBTAG00000017664
GO:0006991	response to sterol depletion	biological_process	0.16666	1	1	313	10	19353	ENSBTAG00000007588
GO:0045117	azole transport	biological_process	0.16682	1	1	313	8	19353	ENSBTAG00000009167
GO:0002381	immunoglobulin production involved in immunoglobulin mediated immune response	biological_process	0.16738	1	2	313	45	19353	ENSBTAG00000017505,ENSBTAG00000007986
GO:0007034	vacuolar transport	biological_process	0.1675	1	4	313	102	19353	ENSBTAG00000012448,ENSBTAG00000000115,ENSBTAG00000017734,ENSBTAG00000012067
GO:2000105	positive regulation of DNA-dependent DNA replication	biological_process	0.16754	1	1	313	9	19353	ENSBTAG00000014711
GO:0072678	T cell migration	biological_process	0.16764	1	2	313	50	19353	ENSBTAG00000017162,ENSBTAG00000014927
GO:0019532	oxalate transport	biological_process	0.16765	1	1	313	11	19353	ENSBTAG00000017251
GO:0043518	negative regulation of DNA damage response, signal transduction by p53 class mediator	biological_process	0.16777	1	1	313	12	19353	ENSBTAG00000009500
GO:2000194	regulation of female gonad development	biological_process	0.16779	1	1	313	9	19353	ENSBTAG00000001649
GO:0042271	susceptibility to natural killer cell mediated cytotoxicity	biological_process	0.16788	1	1	313	16	19353	ENSBTAG00000000977
GO:0010939	regulation of necrotic cell death	biological_process	0.16848	1	1	313	18	19353	ENSBTAG00000006291
GO:0010557	positive regulation of macromolecule biosynthetic process	biological_process	0.16852	1	32	313	1442	19353	ENSBTAG00000010169,ENSBTAG00000018019,ENSBTAG00000007746,ENSBTAG00000003397,ENSBTAG00000004394,ENSBTAG00000044074,ENSBTAG00000027453,ENSBTAG00000017664,ENSBTAG00000009500,ENSBTAG00000001657,ENSBTAG00000007588,ENSBTAG00000030990,ENSBTAG00000018229,ENSBTAG00000015007,ENSBTAG00000019568,ENSBTAG00000006990,ENSBTAG00000014711,ENSBTAG00000017505,ENSBTAG00000024822,ENSBTAG00000031614,ENSBTAG00000015333,…
GO:0021766	hippocampus development	biological_process	0.16859	1	3	313	58	19353	ENSBTAG00000025477,ENSBTAG00000009438,ENSBTAG00000048057
GO:0090484	drug transporter activity	molecular_function	0.16874	1	1	313	12	19353	ENSBTAG00000009167
GO:0008171	O-methyltransferase activity	molecular_function	0.1688	1	1	313	19	19353	ENSBTAG00000019729
GO:0002694	regulation of leukocyte activation	biological_process	0.16899	1	9	313	359	19353	ENSBTAG00000043949,ENSBTAG00000003111,ENSBTAG00000003051,ENSBTAG00000031575,ENSBTAG00000005828,ENSBTAG00000017505,ENSBTAG00000020378,ENSBTAG00000007986,ENSBTAG00000006291
GO:0097433	dense body	cellular_component	0.16902	1	1	313	6	19353	ENSBTAG00000006468
GO:0006403	RNA localization	biological_process	0.16904	1	3	313	111	19353	ENSBTAG00000011593,ENSBTAG00000021293,ENSBTAG00000014874
GO:0015114	phosphate ion transmembrane transporter activity	molecular_function	0.16905	1	1	313	10	19353	ENSBTAG00000009169
GO:0043623	cellular protein complex assembly	biological_process	0.16919	1	14	313	522	19353	ENSBTAG00000003051,ENSBTAG00000001657,ENSBTAG00000039117,ENSBTAG00000018771,ENSBTAG00000014063,ENSBTAG00000005869,ENSBTAG00000027453,ENSBTAG00000000654,ENSBTAG00000009355,ENSBTAG00000016784,ENSBTAG00000013778,ENSBTAG00000020378,ENSBTAG00000001969,ENSBTAG00000030990
GO:0008233	peptidase activity	molecular_function	0.16968	1	14	313	635	19353	ENSBTAG00000009408,ENSBTAG00000019857,ENSBTAG00000019314,ENSBTAG00000005869,ENSBTAG00000017664,ENSBTAG00000003395,ENSBTAG00000007146,ENSBTAG00000016903,ENSBTAG00000040445,ENSBTAG00000008735,ENSBTAG00000020389,ENSBTAG00000033312,ENSBTAG00000023146,ENSBTAG00000006291
GO:0045605	negative regulation of epidermal cell differentiation	biological_process	0.16988	1	1	313	9	19353	ENSBTAG00000009426
GO:0048387	negative regulation of retinoic acid receptor signaling pathway	biological_process	0.17014	1	1	313	7	19353	ENSBTAG00000009426
GO:0090141	positive regulation of mitochondrial fission	biological_process	0.17017	1	1	313	13	19353	ENSBTAG00000019924
GO:0010332	response to gamma radiation	biological_process	0.17098	1	2	313	39	19353	ENSBTAG00000003111,ENSBTAG00000009500
GO:0036157	outer dynein arm	cellular_component	0.17111	1	1	313	4	19353	ENSBTAG00000014063
GO:0038093	Fc receptor signaling pathway	biological_process	0.17127	1	1	313	10	19353	ENSBTAG00000003051
GO:2000177	regulation of neural precursor cell proliferation	biological_process	0.17142	1	3	313	62	19353	ENSBTAG00000009500,ENSBTAG00000005557,ENSBTAG00000050839
GO:0045540	regulation of cholesterol biosynthetic process	biological_process	0.17152	1	1	313	10	19353	ENSBTAG00000007588
GO:0048304	positive regulation of isotype switching to IgG isotypes	biological_process	0.17154	1	1	313	8	19353	ENSBTAG00000017505
GO:0071372	cellular response to follicle-stimulating hormone stimulus	biological_process	0.1718	1	1	313	4	19353	ENSBTAG00000009438
GO:0008017	microtubule binding	molecular_function	0.17184	1	8	313	215	19353	ENSBTAG00000019410,ENSBTAG00000054239,ENSBTAG00000027197,ENSBTAG00000017469,ENSBTAG00000015839,ENSBTAG00000020436,ENSBTAG00000025477,ENSBTAG00000018643
GO:0035426	extracellular matrix-cell signaling	biological_process	0.17228	1	1	313	5	19353	ENSBTAG00000003051
GO:0097470	ribbon synapse	cellular_component	0.17305	1	1	313	4	19353	ENSBTAG00000003397
GO:0002637	regulation of immunoglobulin production	biological_process	0.17319	1	2	313	47	19353	ENSBTAG00000007986,ENSBTAG00000017505
GO:2001256	regulation of store-operated calcium entry	biological_process	0.17325	1	1	313	12	19353	ENSBTAG00000025853
GO:0004118	cGMP-stimulated cyclic-nucleotide phosphodiesterase activity	molecular_function	0.1739	1	1	313	3	19353	ENSBTAG00000007758
GO:0097065	anterior head development	biological_process	0.17403	1	1	313	7	19353	ENSBTAG00000002382
GO:0042147	retrograde transport, endosome to Golgi	biological_process	0.17458	1	3	313	72	19353	ENSBTAG00000012293,ENSBTAG00000030581,ENSBTAG00000000115
GO:0015198	oligopeptide transporter activity	molecular_function	0.17509	1	1	313	8	19353	ENSBTAG00000009167
GO:0035673	oligopeptide transmembrane transporter activity	molecular_function	0.17509	1	1	313	8	19353	ENSBTAG00000009167
GO:0031643	positive regulation of myelination	biological_process	0.17556	1	1	313	7	19353	ENSBTAG00000006990
GO:0010712	regulation of collagen metabolic process	biological_process	0.1759	1	1	313	18	19353	ENSBTAG00000010169
GO:0017076	purine nucleotide binding	molecular_function	0.17606	1	45	313	1722	19353	ENSBTAG00000014927,ENSBTAG00000018448,ENSBTAG00000003111,ENSBTAG00000006489,ENSBTAG00000027197,ENSBTAG00000009258,ENSBTAG00000017550,ENSBTAG00000011905,ENSBTAG00000025428,ENSBTAG00000000125,ENSBTAG00000004092,ENSBTAG00000020436,ENSBTAG00000016784,ENSBTAG00000003051,ENSBTAG00000048057,ENSBTAG00000024132,ENSBTAG00000014063,ENSBTAG00000021183,ENSBTAG00000018560,ENSBTAG00000006921,ENSBTAG00000018747,…
GO:0007339	binding of sperm to zona pellucida	biological_process	0.17667	1	1	313	23	19353	ENSBTAG00000001580
GO:0002154	thyroid hormone mediated signaling pathway	biological_process	0.17692	1	1	313	6	19353	ENSBTAG00000015007
GO:0070742	C2H2 zinc finger domain binding	molecular_function	0.17693	1	1	313	11	19353	ENSBTAG00000012148
GO:0001829	trophectodermal cell differentiation	biological_process	0.17698	1	1	313	16	19353	ENSBTAG00000001696
GO:0043297	apical junction assembly	biological_process	0.1776	1	2	313	33	19353	ENSBTAG00000020378,ENSBTAG00000021900
GO:0035562	negative regulation of chromatin binding	biological_process	0.17765	1	1	313	8	19353	ENSBTAG00000012213
GO:0060068	vagina development	biological_process	0.17811	1	1	313	8	19353	ENSBTAG00000005828
GO:0010754	negative regulation of cGMP-mediated signaling	biological_process	0.17855	1	1	313	5	19353	ENSBTAG00000007758
GO:1901214	regulation of neuron death	biological_process	0.17884	1	6	313	172	19353	ENSBTAG00000011905,ENSBTAG00000003111,ENSBTAG00000048057,ENSBTAG00000001657,ENSBTAG00000048378,ENSBTAG00000008816
GO:0072413	signal transduction involved in mitotic cell cycle checkpoint	biological_process	0.17888	1	1	313	10	19353	ENSBTAG00000003111
GO:0043240	Fanconi anaemia nuclear complex	cellular_component	0.17917	1	1	313	13	19353	ENSBTAG00000005870
GO:0030877	beta-catenin destruction complex	cellular_component	0.17932	1	1	313	8	19353	ENSBTAG00000048057
GO:0019899	enzyme binding	molecular_function	0.17969	1	38	313	1490	19353	ENSBTAG00000018256,ENSBTAG00000015007,ENSBTAG00000006107,ENSBTAG00000006291,ENSBTAG00000027612,ENSBTAG00000013790,ENSBTAG00000018643,ENSBTAG00000019020,ENSBTAG00000047225,ENSBTAG00000020378,ENSBTAG00000003397,ENSBTAG00000000024,ENSBTAG00000021900,ENSBTAG00000009218,ENSBTAG00000011684,ENSBTAG00000024801,ENSBTAG00000026851,ENSBTAG00000020238,ENSBTAG00000007588,ENSBTAG00000009500,ENSBTAG00000001657,…
GO:0042159	lipoprotein catabolic process	biological_process	0.17985	1	1	313	14	19353	ENSBTAG00000003111
GO:0042995	cell projection	cellular_component	0.18	1	44	313	1464	19353	ENSBTAG00000003051,ENSBTAG00000039117,ENSBTAG00000014063,ENSBTAG00000004092,ENSBTAG00000020436,ENSBTAG00000016784,ENSBTAG00000018108,ENSBTAG00000018560,ENSBTAG00000014370,ENSBTAG00000018747,ENSBTAG00000025853,ENSBTAG00000006489,ENSBTAG00000018771,ENSBTAG00000005442,ENSBTAG00000017469,ENSBTAG00000024822,ENSBTAG00000001969,ENSBTAG00000018467,ENSBTAG00000048378,ENSBTAG00000019606,ENSBTAG00000043950,…
GO:0050678	regulation of epithelial cell proliferation	biological_process	0.18012	1	7	313	224	19353	ENSBTAG00000025477,ENSBTAG00000018019,ENSBTAG00000008735,ENSBTAG00000006175,ENSBTAG00000020378,ENSBTAG00000019568,ENSBTAG00000019606
GO:0046545	development of primary female sexual characteristics	biological_process	0.18016	1	4	313	88	19353	ENSBTAG00000001649,ENSBTAG00000005828,ENSBTAG00000018448,ENSBTAG00000003111
GO:0090160	Golgi to lysosome transport	biological_process	0.18074	1	1	313	8	19353	ENSBTAG00000012448
GO:0030275	LRR domain binding	molecular_function	0.1808	1	1	313	11	19353	ENSBTAG00000043949
GO:0061038	uterus morphogenesis	biological_process	0.1811	1	1	313	6	19353	ENSBTAG00000006175
GO:0071103	DNA conformation change	biological_process	0.18142	1	5	313	235	19353	ENSBTAG00000006468,ENSBTAG00000003354,ENSBTAG00000024708,ENSBTAG00000012213,ENSBTAG00000032071
GO:0071472	cellular response to salt stress	biological_process	0.18149	1	1	313	9	19353	ENSBTAG00000016236
GO:0060693	regulation of branching involved in salivary gland morphogenesis	biological_process	0.18166	1	1	313	7	19353	ENSBTAG00000017664
GO:0032451	demethylase activity	molecular_function	0.1817	1	2	313	30	19353	ENSBTAG00000009500,ENSBTAG00000006175
GO:0010528	regulation of transposition	biological_process	0.18176	1	1	313	10	19353	ENSBTAG00000006468
GO:0010529	negative regulation of transposition	biological_process	0.18176	1	1	313	10	19353	ENSBTAG00000006468
GO:0048291	isotype switching to IgG isotypes	biological_process	0.182	1	1	313	10	19353	ENSBTAG00000017505
GO:0048302	regulation of isotype switching to IgG isotypes	biological_process	0.182	1	1	313	10	19353	ENSBTAG00000017505
GO:0043266	regulation of potassium ion transport	biological_process	0.18232	1	3	313	51	19353	ENSBTAG00000020378,ENSBTAG00000014927,ENSBTAG00000017162
GO:0008542	visual learning	biological_process	0.18275	1	2	313	38	19353	ENSBTAG00000012889,ENSBTAG00000009408
GO:0045717	negative regulation of fatty acid biosynthetic process	biological_process	0.18285	1	1	313	12	19353	ENSBTAG00000007588
GO:0007129	synapsis	biological_process	0.18314	1	2	313	40	19353	ENSBTAG00000018448,ENSBTAG00000032071
GO:0032206	positive regulation of telomere maintenance	biological_process	0.18323	1	2	313	36	19353	ENSBTAG00000004394,ENSBTAG00000003111
GO:0032154	cleavage furrow	cellular_component	0.18323	1	2	313	36	19353	ENSBTAG00000021900,ENSBTAG00000008963
GO:0034770	histone H4-K20 methylation	biological_process	0.18337	1	1	313	8	19353	ENSBTAG00000007986
GO:0043584	nose development	biological_process	0.18353	1	1	313	12	19353	ENSBTAG00000003354
GO:0001570	vasculogenesis	biological_process	0.18358	1	3	313	59	19353	ENSBTAG00000001649,ENSBTAG00000017505,ENSBTAG00000011593
GO:0048104	establishment of body hair or bristle planar orientation	biological_process	0.18376	1	1	313	4	19353	ENSBTAG00000025667
GO:0048105	establishment of body hair planar orientation	biological_process	0.18376	1	1	313	4	19353	ENSBTAG00000025667
GO:0015824	proline transport	biological_process	0.184	1	1	313	9	19353	ENSBTAG00000006624
GO:0045137	development of primary sexual characteristics	biological_process	0.18413	1	6	313	174	19353	ENSBTAG00000005828,ENSBTAG00000001649,ENSBTAG00000018448,ENSBTAG00000003111,ENSBTAG00000004987,ENSBTAG00000016867
GO:0009437	carnitine metabolic process	biological_process	0.18436	1	1	313	9	19353	ENSBTAG00000011648
GO:0055081	anion homeostasis	biological_process	0.18437	1	2	313	45	19353	ENSBTAG00000016236,ENSBTAG00000009169
GO:0021591	ventricular system development	biological_process	0.18451	1	2	313	25	19353	ENSBTAG00000020436,ENSBTAG00000004092
GO:0034093	positive regulation of maintenance of sister chromatid cohesion	biological_process	0.18472	1	1	313	5	19353	ENSBTAG00000006107
GO:0034184	positive regulation of maintenance of mitotic sister chromatid cohesion	biological_process	0.18472	1	1	313	5	19353	ENSBTAG00000006107
GO:0005797	Golgi medial cisterna	cellular_component	0.18472	1	1	313	8	19353	ENSBTAG00000025029
GO:0046660	female sex differentiation	biological_process	0.1852	1	4	313	92	19353	ENSBTAG00000005828,ENSBTAG00000001649,ENSBTAG00000003111,ENSBTAG00000018448
GO:0070878	primary miRNA binding	molecular_function	0.18554	1	1	313	8	19353	ENSBTAG00000009426
GO:0001675	acrosome assembly	biological_process	0.18564	1	1	313	11	19353	ENSBTAG00000017661
GO:0030157	pancreatic juice secretion	biological_process	0.18635	1	1	313	7	19353	ENSBTAG00000017162
GO:0034091	regulation of maintenance of sister chromatid cohesion	biological_process	0.18648	1	1	313	6	19353	ENSBTAG00000006107
GO:0034182	regulation of maintenance of mitotic sister chromatid cohesion	biological_process	0.18648	1	1	313	6	19353	ENSBTAG00000006107
GO:0045948	positive regulation of translational initiation	biological_process	0.18651	1	1	313	15	19353	ENSBTAG00000031614
GO:0045104	intermediate filament cytoskeleton organization	biological_process	0.18677	1	2	313	42	19353	ENSBTAG00000017450,ENSBTAG00000000115
GO:0035418	protein localization to synapse	biological_process	0.18696	1	2	313	18	19353	ENSBTAG00000020378,ENSBTAG00000012889
GO:0035404	histone-serine phosphorylation	biological_process	0.18699	1	1	313	11	19353	ENSBTAG00000018747
GO:0060711	labyrinthine layer development	biological_process	0.18716	1	2	313	40	19353	ENSBTAG00000008735,ENSBTAG00000015007
GO:0007041	lysosomal transport	biological_process	0.18735	1	3	313	66	19353	ENSBTAG00000012448,ENSBTAG00000000115,ENSBTAG00000012067
GO:0060052	neurofilament cytoskeleton organization	biological_process	0.18753	1	1	313	8	19353	ENSBTAG00000000115
GO:0005913	cell-cell adherens junction	cellular_component	0.18793	1	5	313	81	19353	ENSBTAG00000005557,ENSBTAG00000013769,ENSBTAG00000014488,ENSBTAG00000012818,ENSBTAG00000014991
GO:0015631	tubulin binding	molecular_function	0.1882	1	10	313	289	19353	ENSBTAG00000017469,ENSBTAG00000019568,ENSBTAG00000015839,ENSBTAG00000019410,ENSBTAG00000054239,ENSBTAG00000027197,ENSBTAG00000011205,ENSBTAG00000018643,ENSBTAG00000020436,ENSBTAG00000025477
GO:0090399	replicative senescence	biological_process	0.18837	1	1	313	10	19353	ENSBTAG00000003111
GO:0045103	intermediate filament-based process	biological_process	0.18851	1	2	313	43	19353	ENSBTAG00000000115,ENSBTAG00000017450
GO:0034501	protein localization to kinetochore	biological_process	0.18865	1	1	313	13	19353	ENSBTAG00000006770
GO:0019894	kinesin binding	molecular_function	0.18982	1	2	313	31	19353	ENSBTAG00000018643,ENSBTAG00000012293
GO:0033047	regulation of mitotic sister chromatid segregation	biological_process	0.19027	1	1	313	9	19353	ENSBTAG00000006107
GO:0050660	flavin adenine dinucleotide binding	molecular_function	0.19059	1	3	313	79	19353	ENSBTAG00000013912,ENSBTAG00000012490,ENSBTAG00000009500
GO:2000018	regulation of male gonad development	biological_process	0.19079	1	1	313	6	19353	ENSBTAG00000001649
GO:2000020	positive regulation of male gonad development	biological_process	0.19079	1	1	313	6	19353	ENSBTAG00000001649
GO:0046974	histone methyltransferase activity (H3-K9 specific)	molecular_function	0.1909	1	1	313	9	19353	ENSBTAG00000012148
GO:0097386	glial cell projection	cellular_component	0.19116	1	1	313	10	19353	ENSBTAG00000051072
GO:0035735	intraflagellar transport involved in cilium morphogenesis	biological_process	0.19179	1	1	313	7	19353	ENSBTAG00000019568
GO:0048663	neuron fate commitment	biological_process	0.19197	1	2	313	62	19353	ENSBTAG00000003540,ENSBTAG00000018019
GO:0033045	regulation of sister chromatid segregation	biological_process	0.19208	1	1	313	10	19353	ENSBTAG00000006107
GO:0070444	oligodendrocyte progenitor proliferation	biological_process	0.19244	1	1	313	5	19353	ENSBTAG00000005557
GO:0070445	regulation of oligodendrocyte progenitor proliferation	biological_process	0.19244	1	1	313	5	19353	ENSBTAG00000005557
GO:0002161	aminoacyl-tRNA editing activity	molecular_function	0.19265	1	1	313	13	19353	ENSBTAG00000008964
GO:0005634	nucleus	cellular_component	0.19299	1	105	313	5670	19353	ENSBTAG00000017505,ENSBTAG00000019795,ENSBTAG00000009426,ENSBTAG00000014053,ENSBTAG00000018229,ENSBTAG00000006107,ENSBTAG00000018256,ENSBTAG00000015007,ENSBTAG00000020654,ENSBTAG00000019568,ENSBTAG00000001580,ENSBTAG00000027453,ENSBTAG00000002181,ENSBTAG00000006928,ENSBTAG00000011541,ENSBTAG00000012448,ENSBTAG00000018019,ENSBTAG00000003550,ENSBTAG00000024801,ENSBTAG00000021900,ENSBTAG00000032071,…
GO:1901796	regulation of signal transduction by p53 class mediator	biological_process	0.19299	1	2	313	51	19353	ENSBTAG00000003111,ENSBTAG00000009500
GO:0043073	germ cell nucleus	cellular_component	0.19353	1	1	313	19	19353	ENSBTAG00000032071
GO:0030953	astral microtubule organization	biological_process	0.19386	1	1	313	6	19353	ENSBTAG00000020378
GO:0010606	positive regulation of cytoplasmic mRNA processing body assembly	biological_process	0.19419	1	1	313	6	19353	ENSBTAG00000049571
GO:0042375	quinone cofactor metabolic process	biological_process	0.19448	1	1	313	18	19353	ENSBTAG00000019729
GO:0030032	lamellipodium assembly	biological_process	0.19489	1	3	313	47	19353	ENSBTAG00000003051,ENSBTAG00000031575,ENSBTAG00000017469
GO:0030002	cellular anion homeostasis	biological_process	0.19506	1	1	313	12	19353	ENSBTAG00000009169
GO:0002444	myeloid leukocyte mediated immunity	biological_process	0.19539	1	2	313	51	19353	ENSBTAG00000003051,ENSBTAG00000009207
GO:0002699	positive regulation of immune effector process	biological_process	0.1955	1	4	313	154	19353	ENSBTAG00000007986,ENSBTAG00000003051,ENSBTAG00000017505,ENSBTAG00000000977
GO:0006353	DNA-dependent transcription, termination	biological_process	0.19566	1	1	313	17	19353	ENSBTAG00000024822
GO:0006983	ER overload response	biological_process	0.19574	1	1	313	10	19353	ENSBTAG00000048057
GO:0048788	presynaptic cytoskeletal matrix assembled at active zones	cellular_component	0.19637	1	1	313	4	19353	ENSBTAG00000020238
GO:0051297	centrosome organization	biological_process	0.19681	1	4	313	106	19353	ENSBTAG00000011172,ENSBTAG00000015593,ENSBTAG00000025477,ENSBTAG00000035110
GO:0015211	purine nucleoside transmembrane transporter activity	molecular_function	0.19691	1	1	313	11	19353	ENSBTAG00000003752
GO:0003723	RNA binding	molecular_function	0.19833	1	17	313	963	19353	ENSBTAG00000011593,ENSBTAG00000008964,ENSBTAG00000015891,ENSBTAG00000010593,ENSBTAG00000030686,ENSBTAG00000009426,ENSBTAG00000002382,ENSBTAG00000043973,ENSBTAG00000031614,ENSBTAG00000024822,ENSBTAG00000021293,ENSBTAG00000012135,ENSBTAG00000000288,ENSBTAG00000006468,ENSBTAG00000014874,ENSBTAG00000002181,ENSBTAG00000001696
GO:0010604	positive regulation of macromolecule metabolic process	biological_process	0.19839	1	51	313	2328	19353	ENSBTAG00000013790,ENSBTAG00000017162,ENSBTAG00000030990,ENSBTAG00000019568,ENSBTAG00000006175,ENSBTAG00000014711,ENSBTAG00000006990,ENSBTAG00000018229,ENSBTAG00000006107,ENSBTAG00000015007,ENSBTAG00000007986,ENSBTAG00000017505,ENSBTAG00000009426,ENSBTAG00000018019,ENSBTAG00000010169,ENSBTAG00000007746,ENSBTAG00000020378,ENSBTAG00000004394,ENSBTAG00000003397,ENSBTAG00000012293,ENSBTAG00000044074,…
GO:0007288	sperm axoneme assembly	biological_process	0.19862	1	1	313	10	19353	ENSBTAG00000014574
GO:0035083	cilium axoneme assembly	biological_process	0.19862	1	1	313	10	19353	ENSBTAG00000014574
GO:0010212	response to ionizing radiation	biological_process	0.19878	1	4	313	108	19353	ENSBTAG00000017505,ENSBTAG00000001707,ENSBTAG00000003111,ENSBTAG00000009500
GO:0005579	membrane attack complex	cellular_component	0.19881	1	1	313	6	19353	ENSBTAG00000012210
GO:0000082	G1/S transition of mitotic cell cycle	biological_process	0.19891	1	4	313	120	19353	ENSBTAG00000006770,ENSBTAG00000009207,ENSBTAG00000009426,ENSBTAG00000011541
GO:0051329	interphase of mitotic cell cycle	biological_process	0.19891	1	4	313	120	19353	ENSBTAG00000006770,ENSBTAG00000009426,ENSBTAG00000009207,ENSBTAG00000011541
GO:0051028	mRNA transport	biological_process	0.19934	1	2	313	73	19353	ENSBTAG00000014874,ENSBTAG00000011593
GO:0033182	regulation of histone ubiquitination	biological_process	0.19945	1	1	313	9	19353	ENSBTAG00000009500
GO:0043488	regulation of mRNA stability	biological_process	0.19954	1	2	313	60	19353	ENSBTAG00000001696,ENSBTAG00000031614
GO:0023014	signal transduction by phosphorylation	biological_process	0.19955	1	3	313	48	19353	ENSBTAG00000017162,ENSBTAG00000014927,ENSBTAG00000013790
GO:0001618	virus receptor activity	molecular_function	0.19962	1	1	313	13	19353	ENSBTAG00000009169
GO:2000831	regulation of steroid hormone secretion	biological_process	0.19986	1	1	313	14	19353	ENSBTAG00000006175
GO:0007059	chromosome segregation	biological_process	0.19994	1	6	313	213	19353	ENSBTAG00000012213,ENSBTAG00000018448,ENSBTAG00000006107,ENSBTAG00000024132,ENSBTAG00000018256,ENSBTAG00000013877
GO:0000805	X chromosome	cellular_component	0.19998	1	1	313	8	19353	ENSBTAG00000003354
GO:0033007	negative regulation of mast cell activation involved in immune response	biological_process	0.20013	1	1	313	6	19353	ENSBTAG00000003051
GO:0007130	synaptonemal complex assembly	biological_process	0.20013	1	1	313	17	19353	ENSBTAG00000032071
GO:0006577	amino-acid betaine metabolic process	biological_process	0.20017	1	1	313	11	19353	ENSBTAG00000011648
GO:0015015	heparan sulfate proteoglycan biosynthetic process, enzymatic modification	biological_process	0.20028	1	1	313	3	19353	ENSBTAG00000017595
GO:0007632	visual behavior	biological_process	0.20061	1	2	313	39	19353	ENSBTAG00000009408,ENSBTAG00000012889
GO:0006013	mannose metabolic process	biological_process	0.20102	1	1	313	11	19353	ENSBTAG00000025029
GO:0045876	positive regulation of sister chromatid cohesion	biological_process	0.2011	1	1	313	8	19353	ENSBTAG00000006107
GO:0051539	4 iron, 4 sulfur cluster binding	molecular_function	0.20186	1	2	313	36	19353	ENSBTAG00000007937,ENSBTAG00000025589
GO:0032794	GTPase activating protein binding	molecular_function	0.20209	1	1	313	10	19353	ENSBTAG00000026851
GO:0002377	immunoglobulin production	biological_process	0.20221	1	3	313	93	19353	ENSBTAG00000017505,ENSBTAG00000007986,ENSBTAG00000003111
GO:0050750	low-density lipoprotein particle receptor binding	molecular_function	0.20257	1	1	313	15	19353	ENSBTAG00000001657
GO:2000648	positive regulation of stem cell proliferation	biological_process	0.20301	1	2	313	45	19353	ENSBTAG00000009500,ENSBTAG00000050839
GO:0034975	protein folding in endoplasmic reticulum	biological_process	0.20303	1	1	313	11	19353	ENSBTAG00000010169
GO:0015197	peptide transporter activity	molecular_function	0.20335	1	1	313	11	19353	ENSBTAG00000009167
GO:0008271	secondary active sulfate transmembrane transporter activity	molecular_function	0.20358	1	1	313	12	19353	ENSBTAG00000017251
GO:0071481	cellular response to X-ray	biological_process	0.20368	1	1	313	9	19353	ENSBTAG00000003111
GO:0015377	cation:chloride symporter activity	molecular_function	0.20368	1	1	313	10	19353	ENSBTAG00000016236
GO:0015379	potassium:chloride symporter activity	molecular_function	0.20368	1	1	313	10	19353	ENSBTAG00000016236
GO:0060457	negative regulation of digestive system process	biological_process	0.20375	1	1	313	9	19353	ENSBTAG00000017162
GO:0042983	amyloid precursor protein biosynthetic process	biological_process	0.20447	1	1	313	9	19353	ENSBTAG00000043949
GO:0042984	regulation of amyloid precursor protein biosynthetic process	biological_process	0.20447	1	1	313	9	19353	ENSBTAG00000043949
GO:0035639	purine ribonucleoside triphosphate binding	molecular_function	0.20491	1	43	313	1678	19353	ENSBTAG00000021183,ENSBTAG00000018560,ENSBTAG00000002725,ENSBTAG00000006921,ENSBTAG00000018747,ENSBTAG00000000125,ENSBTAG00000020436,ENSBTAG00000016784,ENSBTAG00000004092,ENSBTAG00000003051,ENSBTAG00000014063,ENSBTAG00000048057,ENSBTAG00000024132,ENSBTAG00000027197,ENSBTAG00000011905,ENSBTAG00000009258,ENSBTAG00000017550,ENSBTAG00000025428,ENSBTAG00000014927,ENSBTAG00000003111,ENSBTAG00000018448,…
GO:0034587	piRNA metabolic process	biological_process	0.20505	1	1	313	11	19353	ENSBTAG00000006468
GO:0042130	negative regulation of T cell proliferation	biological_process	0.20531	1	2	313	45	19353	ENSBTAG00000020378,ENSBTAG00000043949
GO:2000134	negative regulation of G1/S transition of mitotic cell cycle	biological_process	0.20538	1	2	313	40	19353	ENSBTAG00000011541,ENSBTAG00000009426
GO:0033004	negative regulation of mast cell activation	biological_process	0.20548	1	1	313	7	19353	ENSBTAG00000003051
GO:0070193	synaptonemal complex organization	biological_process	0.20576	1	1	313	20	19353	ENSBTAG00000032071
GO:0035929	steroid hormone secretion	biological_process	0.20632	1	1	313	18	19353	ENSBTAG00000006175
GO:0043217	myelin maintenance	biological_process	0.20638	1	1	313	10	19353	ENSBTAG00000006990
GO:0006527	arginine catabolic process	biological_process	0.20695	1	1	313	11	19353	ENSBTAG00000006928
GO:0072330	monocarboxylic acid biosynthetic process	biological_process	0.20754	1	4	313	143	19353	ENSBTAG00000006489,ENSBTAG00000007588,ENSBTAG00000011648,ENSBTAG00000011593
GO:0045935	positive regulation of nucleobase-containing compound metabolic process	biological_process	0.20787	1	32	313	1445	19353	ENSBTAG00000017661,ENSBTAG00000018310,ENSBTAG00000003419,ENSBTAG00000009207,ENSBTAG00000020367,ENSBTAG00000001649,ENSBTAG00000024822,ENSBTAG00000019857,ENSBTAG00000003111,ENSBTAG00000024199,ENSBTAG00000008728,ENSBTAG00000015333,ENSBTAG00000019568,ENSBTAG00000014711,ENSBTAG00000006990,ENSBTAG00000018229,ENSBTAG00000006107,ENSBTAG00000015007,ENSBTAG00000007986,ENSBTAG00000017505,ENSBTAG00000004394,…
GO:1902042	negative regulation of extrinsic apoptotic signaling pathway via death domain receptors	biological_process	0.20812	1	1	313	16	19353	ENSBTAG00000017664
GO:0004674	protein serine/threonine kinase activity	molecular_function	0.20836	1	13	313	377	19353	ENSBTAG00000014927,ENSBTAG00000008963,ENSBTAG00000013410,ENSBTAG00000048057,ENSBTAG00000003111,ENSBTAG00000009258,ENSBTAG00000017550,ENSBTAG00000017162,ENSBTAG00000021183,ENSBTAG00000014053,ENSBTAG00000013790,ENSBTAG00000021900,ENSBTAG00000018747
GO:0060287	epithelial cilium movement involved in determination of left/right asymmetry	biological_process	0.20839	1	1	313	5	19353	ENSBTAG00000001969
GO:0035672	oligopeptide transmembrane transport	biological_process	0.20863	1	1	313	10	19353	ENSBTAG00000009167
GO:0006303	double-strand break repair via nonhomologous end joining	biological_process	0.20908	1	2	313	42	19353	ENSBTAG00000003354,ENSBTAG00000007986
GO:0050879	multicellular organismal movement	biological_process	0.20926	1	2	313	43	19353	ENSBTAG00000025853,ENSBTAG00000000115
GO:0050881	musculoskeletal movement	biological_process	0.20926	1	2	313	43	19353	ENSBTAG00000025853,ENSBTAG00000000115
GO:0031573	intra-S DNA damage checkpoint	biological_process	0.21053	1	1	313	13	19353	ENSBTAG00000009258
GO:2001034	positive regulation of double-strand break repair via nonhomologous end joining	biological_process	0.21086	1	1	313	11	19353	ENSBTAG00000003354
GO:0060716	labyrinthine layer blood vessel development	biological_process	0.21124	1	1	313	17	19353	ENSBTAG00000008735
GO:0015116	sulfate transmembrane transporter activity	molecular_function	0.2113	1	1	313	13	19353	ENSBTAG00000017251
GO:0060478	acrosomal vesicle exocytosis	biological_process	0.21169	1	1	313	8	19353	ENSBTAG00000020238
GO:0006857	oligopeptide transport	biological_process	0.21197	1	1	313	11	19353	ENSBTAG00000009167
GO:0035036	sperm-egg recognition	biological_process	0.21233	1	1	313	29	19353	ENSBTAG00000001580
GO:0032550	purine ribonucleoside binding	molecular_function	0.21235	1	43	313	1684	19353	ENSBTAG00000015692,ENSBTAG00000003626,ENSBTAG00000020802,ENSBTAG00000002382,ENSBTAG00000005828,ENSBTAG00000025477,ENSBTAG00000020338,ENSBTAG00000006717,ENSBTAG00000009438,ENSBTAG00000013790,ENSBTAG00000014053,ENSBTAG00000017162,ENSBTAG00000054239,ENSBTAG00000004011,ENSBTAG00000003354,ENSBTAG00000009541,ENSBTAG00000013410,ENSBTAG00000008963,ENSBTAG00000008449,ENSBTAG00000008605,ENSBTAG00000021900,…
GO:0072583	clathrin-mediated endocytosis	biological_process	0.21238	1	2	313	30	19353	ENSBTAG00000001657,ENSBTAG00000009355
GO:0001883	purine nucleoside binding	molecular_function	0.21248	1	43	313	1685	19353	ENSBTAG00000009258,ENSBTAG00000011905,ENSBTAG00000017550,ENSBTAG00000027197,ENSBTAG00000025428,ENSBTAG00000014927,ENSBTAG00000006489,ENSBTAG00000018448,ENSBTAG00000003111,ENSBTAG00000021183,ENSBTAG00000006921,ENSBTAG00000018747,ENSBTAG00000002725,ENSBTAG00000018560,ENSBTAG00000004092,ENSBTAG00000020436,ENSBTAG00000016784,ENSBTAG00000000125,ENSBTAG00000048057,ENSBTAG00000024132,ENSBTAG00000014063,…
GO:0033276	transcription factor TFTC complex	cellular_component	0.21268	1	1	313	16	19353	ENSBTAG00000015333
GO:0051347	positive regulation of transferase activity	biological_process	0.21271	1	12	313	423	19353	ENSBTAG00000031575,ENSBTAG00000009426,ENSBTAG00000017664,ENSBTAG00000012293,ENSBTAG00000014927,ENSBTAG00000020378,ENSBTAG00000004394,ENSBTAG00000017469,ENSBTAG00000014711,ENSBTAG00000013790,ENSBTAG00000021183,ENSBTAG00000017162
GO:1902230	negative regulation of intrinsic apoptotic signaling pathway in response to DNA damage	biological_process	0.2129	1	1	313	21	19353	ENSBTAG00000009500
GO:0035612	AP-2 adaptor complex binding	molecular_function	0.21299	1	1	313	6	19353	ENSBTAG00000030581
GO:0051640	organelle localization	biological_process	0.21347	1	13	313	399	19353	ENSBTAG00000048057,ENSBTAG00000001657,ENSBTAG00000006489,ENSBTAG00000003111,ENSBTAG00000020238,ENSBTAG00000009355,ENSBTAG00000003143,ENSBTAG00000004484,ENSBTAG00000012293,ENSBTAG00000027134,ENSBTAG00000003397,ENSBTAG00000020378,ENSBTAG00000014991
GO:2000756	regulation of peptidyl-lysine acetylation	biological_process	0.21361	1	2	313	50	19353	ENSBTAG00000018747,ENSBTAG00000017505
GO:0015179	L-amino acid transmembrane transporter activity	molecular_function	0.21429	1	2	313	54	19353	ENSBTAG00000006624,ENSBTAG00000009167
GO:0032555	purine ribonucleotide binding	molecular_function	0.21451	1	44	313	1713	19353	ENSBTAG00000003051,ENSBTAG00000048057,ENSBTAG00000024132,ENSBTAG00000014063,ENSBTAG00000000125,ENSBTAG00000004092,ENSBTAG00000016784,ENSBTAG00000020436,ENSBTAG00000018560,ENSBTAG00000006921,ENSBTAG00000018747,ENSBTAG00000002725,ENSBTAG00000021183,ENSBTAG00000018448,ENSBTAG00000003111,ENSBTAG00000006489,ENSBTAG00000014927,ENSBTAG00000025428,ENSBTAG00000027197,ENSBTAG00000011905,ENSBTAG00000017550,…
GO:0002703	regulation of leukocyte mediated immunity	biological_process	0.21552	1	4	313	161	19353	ENSBTAG00000003051,ENSBTAG00000007986,ENSBTAG00000000977,ENSBTAG00000017505
GO:0046930	pore complex	cellular_component	0.21552	1	3	313	74	19353	ENSBTAG00000024801,ENSBTAG00000012210,ENSBTAG00000004987
GO:0032549	ribonucleoside binding	molecular_function	0.21642	1	43	313	1687	19353	ENSBTAG00000003111,ENSBTAG00000018448,ENSBTAG00000006489,ENSBTAG00000014927,ENSBTAG00000025428,ENSBTAG00000027197,ENSBTAG00000011905,ENSBTAG00000009258,ENSBTAG00000017550,ENSBTAG00000003051,ENSBTAG00000014063,ENSBTAG00000048057,ENSBTAG00000024132,ENSBTAG00000000125,ENSBTAG00000020436,ENSBTAG00000016784,ENSBTAG00000004092,ENSBTAG00000018560,ENSBTAG00000002725,ENSBTAG00000006921,ENSBTAG00000018747,…
GO:0002689	negative regulation of leukocyte chemotaxis	biological_process	0.21659	1	1	313	13	19353	ENSBTAG00000012210
GO:0036005	response to macrophage colony-stimulating factor stimulus	biological_process	0.21696	1	1	313	9	19353	ENSBTAG00000003051
GO:0036006	cellular response to macrophage colony-stimulating factor stimulus	biological_process	0.21696	1	1	313	9	19353	ENSBTAG00000003051
GO:0014850	response to muscle activity	biological_process	0.21703	1	1	313	11	19353	ENSBTAG00000018747
GO:0032354	response to follicle-stimulating hormone stimulus	biological_process	0.21733	1	1	313	5	19353	ENSBTAG00000009438
GO:0051561	elevation of mitochondrial calcium ion concentration	biological_process	0.21782	1	1	313	10	19353	ENSBTAG00000003876
GO:0016782	transferase activity, transferring sulfur-containing groups	molecular_function	0.21798	1	3	313	67	19353	ENSBTAG00000025589,ENSBTAG00000032121,ENSBTAG00000017595
GO:0045141	meiotic telomere clustering	biological_process	0.21822	1	1	313	10	19353	ENSBTAG00000003111
GO:0006974	response to DNA damage stimulus	biological_process	0.21873	1	15	313	643	19353	ENSBTAG00000007986,ENSBTAG00000018256,ENSBTAG00000006107,ENSBTAG00000032071,ENSBTAG00000009258,ENSBTAG00000005870,ENSBTAG00000024822,ENSBTAG00000018106,ENSBTAG00000009500,ENSBTAG00000003354,ENSBTAG00000031575,ENSBTAG00000003111,ENSBTAG00000018448,ENSBTAG00000017505,ENSBTAG00000001707
GO:0035748	myelin sheath abaxonal region	cellular_component	0.21905	1	1	313	5	19353	ENSBTAG00000020378
GO:0010752	regulation of cGMP-mediated signaling	biological_process	0.21968	1	1	313	8	19353	ENSBTAG00000007758
GO:0015491	cation:cation antiporter activity	molecular_function	0.22021	1	2	313	26	19353	ENSBTAG00000003290,ENSBTAG00000019332
GO:0007127	meiosis I	biological_process	0.22065	1	3	313	92	19353	ENSBTAG00000032071,ENSBTAG00000018448,ENSBTAG00000019912
GO:0050673	epithelial cell proliferation	biological_process	0.22078	1	8	313	272	19353	ENSBTAG00000019568,ENSBTAG00000006175,ENSBTAG00000020378,ENSBTAG00000018019,ENSBTAG00000008735,ENSBTAG00000019606,ENSBTAG00000017664,ENSBTAG00000025477
GO:0005605	basal lamina	cellular_component	0.22087	1	1	313	7	19353	ENSBTAG00000027181
GO:0043256	laminin complex	cellular_component	0.22087	1	1	313	7	19353	ENSBTAG00000027181
GO:0019079	viral genome replication	biological_process	0.22095	1	2	313	68	19353	ENSBTAG00000013971,ENSBTAG00000021900
GO:0032196	transposition	biological_process	0.22102	1	1	313	13	19353	ENSBTAG00000006468
GO:0070531	BRCA1-A complex	cellular_component	0.22133	1	1	313	7	19353	ENSBTAG00000001707
GO:0043517	positive regulation of DNA damage response, signal transduction by p53 class mediator	biological_process	0.22148	1	1	313	12	19353	ENSBTAG00000003111
GO:0043496	regulation of protein homodimerization activity	biological_process	0.22168	1	1	313	16	19353	ENSBTAG00000010278
GO:0070828	heterochromatin organization	biological_process	0.22174	1	1	313	12	19353	ENSBTAG00000003354
GO:0045053	protein retention in Golgi apparatus	biological_process	0.22174	1	1	313	5	19353	ENSBTAG00000017734
GO:0008514	organic anion transmembrane transporter activity	molecular_function	0.22187	1	5	313	169	19353	ENSBTAG00000003752,ENSBTAG00000009167,ENSBTAG00000030210,ENSBTAG00000006624,ENSBTAG00000017251
GO:1901223	negative regulation of NIK/NF-kappaB cascade	biological_process	0.22191	1	1	313	16	19353	ENSBTAG00000006291
GO:0001882	nucleoside binding	molecular_function	0.22197	1	43	313	1690	19353	ENSBTAG00000006717,ENSBTAG00000013790,ENSBTAG00000014053,ENSBTAG00000009438,ENSBTAG00000054239,ENSBTAG00000017162,ENSBTAG00000002382,ENSBTAG00000020802,ENSBTAG00000003626,ENSBTAG00000015692,ENSBTAG00000005828,ENSBTAG00000020338,ENSBTAG00000025477,ENSBTAG00000008449,ENSBTAG00000021900,ENSBTAG00000008605,ENSBTAG00000003354,ENSBTAG00000004011,ENSBTAG00000009541,ENSBTAG00000013410,ENSBTAG00000008963,…
GO:0000281	mitotic cytokinesis	biological_process	0.22314	1	2	313	42	19353	ENSBTAG00000008963,ENSBTAG00000009218
GO:0050872	white fat cell differentiation	biological_process	0.22327	1	1	313	11	19353	ENSBTAG00000003397
GO:0030119	AP-type membrane coat adaptor complex	cellular_component	0.22344	1	2	313	43	19353	ENSBTAG00000001657,ENSBTAG00000030581
GO:0030118	clathrin coat	cellular_component	0.22363	1	2	313	39	19353	ENSBTAG00000030581,ENSBTAG00000001657
GO:0032300	mismatch repair complex	cellular_component	0.22366	1	1	313	9	19353	ENSBTAG00000018448
GO:1900408	negative regulation of cellular response to oxidative stress	biological_process	0.22394	1	1	313	12	19353	ENSBTAG00000017664
GO:0004017	adenylate kinase activity	molecular_function	0.22399	1	1	313	10	19353	ENSBTAG00000004092
GO:0032402	melanosome transport	biological_process	0.22477	1	1	313	14	19353	ENSBTAG00000006489
GO:0016048	detection of temperature stimulus	biological_process	0.22487	1	1	313	11	19353	ENSBTAG00000050253
GO:0005078	MAP-kinase scaffold activity	molecular_function	0.22488	1	1	313	7	19353	ENSBTAG00000012293
GO:0016447	somatic recombination of immunoglobulin gene segments	biological_process	0.22508	1	2	313	44	19353	ENSBTAG00000017505,ENSBTAG00000007986
GO:0043406	positive regulation of MAP kinase activity	biological_process	0.22542	1	5	313	140	19353	ENSBTAG00000009426,ENSBTAG00000012293,ENSBTAG00000017664,ENSBTAG00000017162,ENSBTAG00000021183
GO:0071300	cellular response to retinoic acid	biological_process	0.22543	1	2	313	32	19353	ENSBTAG00000024822,ENSBTAG00000003111
GO:0050860	negative regulation of T cell receptor signaling pathway	biological_process	0.22599	1	1	313	13	19353	ENSBTAG00000043949
GO:2000480	negative regulation of cAMP-dependent protein kinase activity	biological_process	0.22623	1	1	313	8	19353	ENSBTAG00000004394
GO:0032410	negative regulation of transporter activity	biological_process	0.22681	1	2	313	45	19353	ENSBTAG00000017162,ENSBTAG00000014927
GO:0042552	myelination	biological_process	0.22724	1	4	313	98	19353	ENSBTAG00000006489,ENSBTAG00000020378,ENSBTAG00000006990,ENSBTAG00000011593
GO:0022607	cellular component assembly	biological_process	0.22799	1	46	313	2107	19353	ENSBTAG00000018771,ENSBTAG00000049571,ENSBTAG00000025853,ENSBTAG00000024708,ENSBTAG00000014488,ENSBTAG00000017469,ENSBTAG00000001969,ENSBTAG00000014574,ENSBTAG00000024822,ENSBTAG00000018549,ENSBTAG00000014063,ENSBTAG00000039117,ENSBTAG00000048057,ENSBTAG00000003051,ENSBTAG00000031575,ENSBTAG00000016784,ENSBTAG00000018108,ENSBTAG00000015891,ENSBTAG00000017661,ENSBTAG00000011172,ENSBTAG00000002181,…
GO:0033599	regulation of mammary gland epithelial cell proliferation	biological_process	0.22865	1	1	313	16	19353	ENSBTAG00000006175
GO:0050854	regulation of antigen receptor-mediated signaling pathway	biological_process	0.22987	1	2	313	43	19353	ENSBTAG00000006291,ENSBTAG00000043949
GO:0010603	regulation of cytoplasmic mRNA processing body assembly	biological_process	0.23007	1	1	313	9	19353	ENSBTAG00000049571
GO:0032553	ribonucleotide binding	molecular_function	0.2301	1	44	313	1726	19353	ENSBTAG00000000125,ENSBTAG00000004092,ENSBTAG00000016784,ENSBTAG00000020436,ENSBTAG00000003051,ENSBTAG00000048057,ENSBTAG00000024132,ENSBTAG00000014063,ENSBTAG00000021183,ENSBTAG00000018560,ENSBTAG00000006921,ENSBTAG00000018747,ENSBTAG00000002725,ENSBTAG00000014927,ENSBTAG00000003111,ENSBTAG00000018448,ENSBTAG00000006489,ENSBTAG00000027197,ENSBTAG00000011905,ENSBTAG00000009258,ENSBTAG00000017550,…
GO:0008272	sulfate transport	biological_process	0.23032	1	1	313	14	19353	ENSBTAG00000017251
GO:0042044	fluid transport	biological_process	0.23069	1	1	313	19	19353	ENSBTAG00000051072
GO:0034454	microtubule anchoring at centrosome	biological_process	0.23076	1	1	313	9	19353	ENSBTAG00000025477
GO:0040029	regulation of gene expression, epigenetic	biological_process	0.23094	1	6	313	208	19353	ENSBTAG00000012148,ENSBTAG00000003354,ENSBTAG00000043973,ENSBTAG00000019857,ENSBTAG00000009426,ENSBTAG00000009207
GO:0060563	neuroepithelial cell differentiation	biological_process	0.23103	1	2	313	38	19353	ENSBTAG00000006489,ENSBTAG00000005557
GO:0031588	AMP-activated protein kinase complex	cellular_component	0.23149	1	1	313	12	19353	ENSBTAG00000018747
GO:0006805	xenobiotic metabolic process	biological_process	0.23149	1	2	313	52	19353	ENSBTAG00000007746,ENSBTAG00000051542
GO:0002327	immature B cell differentiation	biological_process	0.2316	1	1	313	8	19353	ENSBTAG00000003111
GO:0045683	negative regulation of epidermis development	biological_process	0.2316	1	1	313	13	19353	ENSBTAG00000009426
GO:0001541	ovarian follicle development	biological_process	0.23207	1	2	313	40	19353	ENSBTAG00000018448,ENSBTAG00000003111
GO:1902017	regulation of cilium assembly	biological_process	0.2322	1	2	313	39	19353	ENSBTAG00000006291,ENSBTAG00000017469
GO:0016235	aggresome	cellular_component	0.23238	1	2	313	33	19353	ENSBTAG00000024708,ENSBTAG00000020335
GO:0046827	positive regulation of protein export from nucleus	biological_process	0.23246	1	1	313	14	19353	ENSBTAG00000048057
GO:0021542	dentate gyrus development	biological_process	0.23252	1	1	313	14	19353	ENSBTAG00000025477
GO:0030983	mismatched DNA binding	molecular_function	0.23263	1	1	313	12	19353	ENSBTAG00000018448
GO:0007256	activation of JNKK activity	biological_process	0.23285	1	1	313	11	19353	ENSBTAG00000021183
GO:0009891	positive regulation of biosynthetic process	biological_process	0.2333	1	32	313	1511	19353	ENSBTAG00000007588,ENSBTAG00000001657,ENSBTAG00000009500,ENSBTAG00000027453,ENSBTAG00000017664,ENSBTAG00000044074,ENSBTAG00000004394,ENSBTAG00000003397,ENSBTAG00000007746,ENSBTAG00000010169,ENSBTAG00000018019,ENSBTAG00000017505,ENSBTAG00000014711,ENSBTAG00000006990,ENSBTAG00000019568,ENSBTAG00000015007,ENSBTAG00000018229,ENSBTAG00000030990,ENSBTAG00000024199,ENSBTAG00000043949,ENSBTAG00000003111,…
GO:0048820	hair follicle maturation	biological_process	0.23384	1	1	313	12	19353	ENSBTAG00000006489
GO:0033261	regulation of S phase	biological_process	0.23399	1	1	313	9	19353	ENSBTAG00000014711
GO:0033262	regulation of nuclear cell cycle DNA replication	biological_process	0.23399	1	1	313	9	19353	ENSBTAG00000014711
GO:0051320	S phase	biological_process	0.23399	1	1	313	9	19353	ENSBTAG00000014711
GO:0043369	CD4-positive or CD8-positive, alpha-beta T cell lineage commitment	biological_process	0.23401	1	1	313	14	19353	ENSBTAG00000006291
GO:0010951	negative regulation of endopeptidase activity	biological_process	0.23416	1	4	313	186	19353	ENSBTAG00000005243,ENSBTAG00000015557,ENSBTAG00000012210,ENSBTAG00000017664
GO:0071044	histone mRNA catabolic process	biological_process	0.23449	1	1	313	12	19353	ENSBTAG00000003111
GO:0017137	Rab GTPase binding	molecular_function	0.23466	1	5	313	118	19353	ENSBTAG00000030581,ENSBTAG00000011684,ENSBTAG00000006489,ENSBTAG00000001657,ENSBTAG00000020238
GO:0032897	negative regulation of viral transcription	biological_process	0.2347	1	1	313	20	19353	ENSBTAG00000024851
GO:0044282	small molecule catabolic process	biological_process	0.23489	1	6	313	248	19353	ENSBTAG00000007863,ENSBTAG00000004038,ENSBTAG00000012490,ENSBTAG00000025718,ENSBTAG00000006928,ENSBTAG00000012128
GO:0044712	single-organism catabolic process	biological_process	0.23489	1	6	313	248	19353	ENSBTAG00000012490,ENSBTAG00000004038,ENSBTAG00000025718,ENSBTAG00000012128,ENSBTAG00000006928,ENSBTAG00000007863
GO:0046628	positive regulation of insulin receptor signaling pathway	biological_process	0.2353	1	1	313	12	19353	ENSBTAG00000023523
GO:0004175	endopeptidase activity	molecular_function	0.23531	1	9	313	460	19353	ENSBTAG00000005869,ENSBTAG00000017664,ENSBTAG00000019314,ENSBTAG00000009408,ENSBTAG00000023146,ENSBTAG00000033312,ENSBTAG00000020389,ENSBTAG00000040445,ENSBTAG00000016903
GO:0060294	cilium movement involved in cell motility	biological_process	0.2362	1	1	313	19	19353	ENSBTAG00000013778
GO:0007272	ensheathment of neurons	biological_process	0.23634	1	4	313	100	19353	ENSBTAG00000006489,ENSBTAG00000020378,ENSBTAG00000006990,ENSBTAG00000011593
GO:0008366	axon ensheathment	biological_process	0.23634	1	4	313	100	19353	ENSBTAG00000006489,ENSBTAG00000020378,ENSBTAG00000006990,ENSBTAG00000011593
GO:0048278	vesicle docking	biological_process	0.23635	1	3	313	53	19353	ENSBTAG00000003397,ENSBTAG00000020799,ENSBTAG00000004484
GO:0045058	T cell selection	biological_process	0.23671	1	2	313	41	19353	ENSBTAG00000006291,ENSBTAG00000018019
GO:0051450	myoblast proliferation	biological_process	0.23687	1	1	313	12	19353	ENSBTAG00000017664
GO:0010758	regulation of macrophage chemotaxis	biological_process	0.23703	1	1	313	20	19353	ENSBTAG00000012210
GO:0010894	negative regulation of steroid biosynthetic process	biological_process	0.23714	1	1	313	16	19353	ENSBTAG00000007588
GO:0045939	negative regulation of steroid metabolic process	biological_process	0.23714	1	1	313	16	19353	ENSBTAG00000007588
GO:0031434	mitogen-activated protein kinase kinase binding	molecular_function	0.23723	1	1	313	11	19353	ENSBTAG00000020378
GO:2000369	regulation of clathrin-mediated endocytosis	biological_process	0.2373	1	1	313	9	19353	ENSBTAG00000009355
GO:0007005	mitochondrion organization	biological_process	0.23734	1	8	313	415	19353	ENSBTAG00000010278,ENSBTAG00000015891,ENSBTAG00000025029,ENSBTAG00000030990,ENSBTAG00000019924,ENSBTAG00000018106,ENSBTAG00000048057,ENSBTAG00000017664
GO:0050865	regulation of cell activation	biological_process	0.23809	1	9	313	384	19353	ENSBTAG00000020378,ENSBTAG00000007986,ENSBTAG00000006291,ENSBTAG00000031575,ENSBTAG00000003051,ENSBTAG00000043949,ENSBTAG00000003111,ENSBTAG00000005828,ENSBTAG00000017505
GO:0042127	regulation of cell proliferation	biological_process	0.23812	1	24	313	1082	19353	ENSBTAG00000020378,ENSBTAG00000017469,ENSBTAG00000012213,ENSBTAG00000018019,ENSBTAG00000008735,ENSBTAG00000003111,ENSBTAG00000043949,ENSBTAG00000005557,ENSBTAG00000009500,ENSBTAG00000049571,ENSBTAG00000006175,ENSBTAG00000050839,ENSBTAG00000019568,ENSBTAG00000005870,ENSBTAG00000003419,ENSBTAG00000008169,ENSBTAG00000018643,ENSBTAG00000031575,ENSBTAG00000003051,ENSBTAG00000009426,ENSBTAG00000001649,…
GO:0031670	cellular response to nutrient	biological_process	0.23828	1	1	313	20	19353	ENSBTAG00000015007
GO:0051173	positive regulation of nitrogen compound metabolic process	biological_process	0.23842	1	32	313	1468	19353	ENSBTAG00000018229,ENSBTAG00000007986,ENSBTAG00000015007,ENSBTAG00000006107,ENSBTAG00000019568,ENSBTAG00000006990,ENSBTAG00000014711,ENSBTAG00000017505,ENSBTAG00000018019,ENSBTAG00000007746,ENSBTAG00000003397,ENSBTAG00000004394,ENSBTAG00000001707,ENSBTAG00000044074,ENSBTAG00000027453,ENSBTAG00000017664,ENSBTAG00000009500,ENSBTAG00000001657,ENSBTAG00000003354,ENSBTAG00000007588,ENSBTAG00000003419,…
GO:2000401	regulation of lymphocyte migration	biological_process	0.23851	1	2	313	54	19353	ENSBTAG00000014927,ENSBTAG00000017162
GO:0051100	negative regulation of binding	biological_process	0.2386	1	3	313	109	19353	ENSBTAG00000012213,ENSBTAG00000009500,ENSBTAG00000048057
GO:0032210	regulation of telomere maintenance via telomerase	biological_process	0.23861	1	2	313	45	19353	ENSBTAG00000003111,ENSBTAG00000004394
GO:0043650	dicarboxylic acid biosynthetic process	biological_process	0.23865	1	1	313	11	19353	ENSBTAG00000007863
GO:0045120	pronucleus	cellular_component	0.23923	1	1	313	14	19353	ENSBTAG00000009426
GO:0050886	endocrine process	biological_process	0.23937	1	2	313	63	19353	ENSBTAG00000006175,ENSBTAG00000011684
GO:0000726	non-recombinational repair	biological_process	0.24021	1	2	313	48	19353	ENSBTAG00000007986,ENSBTAG00000003354
GO:0031929	TOR signaling cascade	biological_process	0.24023	1	3	313	77	19353	ENSBTAG00000016878,ENSBTAG00000017469,ENSBTAG00000018747
GO:0033646	host intracellular part	cellular_component	0.24029	1	1	313	17	19353	ENSBTAG00000013971
GO:0043656	intracellular region of host	cellular_component	0.24029	1	1	313	17	19353	ENSBTAG00000013971
GO:0048156	tau protein binding	molecular_function	0.24038	1	1	313	11	19353	ENSBTAG00000001657
GO:1901798	positive regulation of signal transduction by p53 class mediator	biological_process	0.24105	1	1	313	18	19353	ENSBTAG00000003111
GO:0009084	glutamine family amino acid biosynthetic process	biological_process	0.24117	1	1	313	16	19353	ENSBTAG00000007863
GO:0021756	striatum development	biological_process	0.24117	1	1	313	13	19353	ENSBTAG00000018019
GO:0030170	pyridoxal phosphate binding	molecular_function	0.24138	1	2	313	55	19353	ENSBTAG00000004038,ENSBTAG00000006928
GO:0045109	intermediate filament organization	biological_process	0.24144	1	1	313	21	19353	ENSBTAG00000017450
GO:0044451	nucleoplasm part	cellular_component	0.24188	1	26	313	1163	19353	ENSBTAG00000013652,ENSBTAG00000018771,ENSBTAG00000024199,ENSBTAG00000005557,ENSBTAG00000001707,ENSBTAG00000014874,ENSBTAG00000015333,ENSBTAG00000027453,ENSBTAG00000012148,ENSBTAG00000021900,ENSBTAG00000003397,ENSBTAG00000011541,ENSBTAG00000003550,ENSBTAG00000020389,ENSBTAG00000024822,ENSBTAG00000009426,ENSBTAG00000017505,ENSBTAG00000001574,ENSBTAG00000003301,ENSBTAG00000018747,ENSBTAG00000018256,…
GO:0043539	protein serine/threonine kinase activator activity	molecular_function	0.24189	1	1	313	19	19353	ENSBTAG00000014711
GO:0021761	limbic system development	biological_process	0.24245	1	3	313	74	19353	ENSBTAG00000025477,ENSBTAG00000009438,ENSBTAG00000048057
GO:0045047	protein targeting to ER	biological_process	0.24261	1	1	313	28	19353	ENSBTAG00000010593
GO:0044253	positive regulation of multicellular organismal metabolic process	biological_process	0.24266	1	1	313	22	19353	ENSBTAG00000010169
GO:0008585	female gonad development	biological_process	0.24279	1	3	313	73	19353	ENSBTAG00000003111,ENSBTAG00000018448,ENSBTAG00000001649
GO:0010803	regulation of tumor necrosis factor-mediated signaling pathway	biological_process	0.24294	1	1	313	21	19353	ENSBTAG00000006291
GO:0031593	polyubiquitin binding	molecular_function	0.24332	1	2	313	46	19353	ENSBTAG00000003395,ENSBTAG00000001707
GO:0016043	cellular component organization	biological_process	0.24344	1	106	313	4900	19353	ENSBTAG00000012818,ENSBTAG00000025477,ENSBTAG00000018643,ENSBTAG00000043950,ENSBTAG00000048378,ENSBTAG00000005828,ENSBTAG00000019606,ENSBTAG00000003876,ENSBTAG00000009438,ENSBTAG00000030990,ENSBTAG00000003384,ENSBTAG00000050839,ENSBTAG00000006990,ENSBTAG00000006175,ENSBTAG00000004990,ENSBTAG00000048432,ENSBTAG00000007986,ENSBTAG00000010278,ENSBTAG00000013410,ENSBTAG00000000654,ENSBTAG00000005869,…
GO:0005004	GPI-linked ephrin receptor activity	molecular_function	0.24347	1	1	313	5	19353	ENSBTAG00000009438
GO:0031167	rRNA methylation	biological_process	0.24373	1	1	313	21	19353	ENSBTAG00000015891
GO:0006611	protein export from nucleus	biological_process	0.2441	1	2	313	47	19353	ENSBTAG00000048057,ENSBTAG00000024801
GO:0031023	microtubule organizing center organization	biological_process	0.24441	1	4	313	112	19353	ENSBTAG00000015593,ENSBTAG00000011172,ENSBTAG00000035110,ENSBTAG00000025477
GO:0009048	dosage compensation by inactivation of X chromosome	biological_process	0.24441	1	1	313	18	19353	ENSBTAG00000003354
GO:0016799	hydrolase activity, hydrolyzing N-glycosyl compounds	molecular_function	0.24459	1	1	313	21	19353	ENSBTAG00000025029
GO:0007548	sex differentiation	biological_process	0.24512	1	6	313	195	19353	ENSBTAG00000004987,ENSBTAG00000018448,ENSBTAG00000003111,ENSBTAG00000001649,ENSBTAG00000005828,ENSBTAG00000016867
GO:1900078	positive regulation of cellular response to insulin stimulus	biological_process	0.24543	1	1	313	14	19353	ENSBTAG00000023523
GO:0046940	nucleoside monophosphate phosphorylation	biological_process	0.24652	1	1	313	13	19353	ENSBTAG00000004092
GO:0048875	chemical homeostasis within a tissue	biological_process	0.2466	1	1	313	13	19353	ENSBTAG00000025853
GO:0034622	cellular macromolecular complex assembly	biological_process	0.24673	1	18	313	932	19353	ENSBTAG00000005869,ENSBTAG00000027453,ENSBTAG00000000654,ENSBTAG00000009355,ENSBTAG00000024708,ENSBTAG00000001657,ENSBTAG00000018771,ENSBTAG00000049571,ENSBTAG00000024822,ENSBTAG00000001969,ENSBTAG00000013778,ENSBTAG00000020378,ENSBTAG00000016784,ENSBTAG00000003051,ENSBTAG00000039117,ENSBTAG00000014063,ENSBTAG00000030990,ENSBTAG00000015891
GO:0048569	post-embryonic organ development	biological_process	0.24707	1	1	313	12	19353	ENSBTAG00000018019
GO:0042405	nuclear inclusion body	cellular_component	0.24719	1	1	313	9	19353	ENSBTAG00000006107
GO:0033764	steroid dehydrogenase activity, acting on the CH-OH group of donors, NAD or NADP as acceptor	molecular_function	0.24723	1	1	313	30	19353	ENSBTAG00000016867
GO:0048240	sperm capacitation	biological_process	0.2474	1	1	313	22	19353	ENSBTAG00000017251
GO:0009651	response to salt stress	biological_process	0.24803	1	1	313	13	19353	ENSBTAG00000016236
GO:0000722	telomere maintenance via recombination	biological_process	0.24825	1	1	313	10	19353	ENSBTAG00000018256
GO:0033674	positive regulation of kinase activity	biological_process	0.24911	1	11	313	391	19353	ENSBTAG00000013790,ENSBTAG00000017162,ENSBTAG00000021183,ENSBTAG00000017469,ENSBTAG00000020378,ENSBTAG00000014711,ENSBTAG00000012293,ENSBTAG00000017664,ENSBTAG00000014927,ENSBTAG00000009426,ENSBTAG00000031575
GO:0042056	chemoattractant activity	molecular_function	0.24912	1	1	313	33	19353	ENSBTAG00000017664
GO:0051059	NF-kappaB binding	molecular_function	0.24951	1	1	313	19	19353	ENSBTAG00000048057
GO:0008237	metallopeptidase activity	molecular_function	0.25001	1	6	313	184	19353	ENSBTAG00000033312,ENSBTAG00000023146,ENSBTAG00000008735,ENSBTAG00000040445,ENSBTAG00000016903,ENSBTAG00000009408
GO:0035690	cellular response to drug	biological_process	0.25037	1	2	313	40	19353	ENSBTAG00000018747,ENSBTAG00000015007
GO:0071466	cellular response to xenobiotic stimulus	biological_process	0.25065	1	2	313	56	19353	ENSBTAG00000007746,ENSBTAG00000051542
GO:0001771	immunological synapse formation	biological_process	0.25094	1	1	313	8	19353	ENSBTAG00000020378
GO:0002312	B cell activation involved in immune response	biological_process	0.25184	1	2	313	59	19353	ENSBTAG00000007986,ENSBTAG00000017505
GO:1902110	positive regulation of mitochondrial membrane permeability involved in apoptotic process	biological_process	0.25232	1	1	313	22	19353	ENSBTAG00000010278
GO:0017162	aryl hydrocarbon receptor binding	molecular_function	0.25233	1	1	313	8	19353	ENSBTAG00000015007
GO:2001021	negative regulation of response to DNA damage stimulus	biological_process	0.25254	1	2	313	60	19353	ENSBTAG00000009500,ENSBTAG00000003354
GO:0005337	nucleoside transmembrane transporter activity	molecular_function	0.25263	1	1	313	16	19353	ENSBTAG00000003752
GO:0003283	atrial septum development	biological_process	0.25289	1	1	313	14	19353	ENSBTAG00000007986
GO:0060413	atrial septum morphogenesis	biological_process	0.25289	1	1	313	14	19353	ENSBTAG00000007986
GO:0045922	negative regulation of fatty acid metabolic process	biological_process	0.25309	1	1	313	18	19353	ENSBTAG00000007588
GO:0002449	lymphocyte mediated immunity	biological_process	0.25315	1	4	313	199	19353	ENSBTAG00000000977,ENSBTAG00000017505,ENSBTAG00000020378,ENSBTAG00000007986
GO:0018022	peptidyl-lysine methylation	biological_process	0.25317	1	2	313	49	19353	ENSBTAG00000018310,ENSBTAG00000012148
GO:0016646	oxidoreductase activity, acting on the CH-NH group of donors, NAD or NADP as acceptor	molecular_function	0.25333	1	1	313	17	19353	ENSBTAG00000012128
GO:1901988	negative regulation of cell cycle phase transition	biological_process	0.2536	1	5	313	184	19353	ENSBTAG00000009426,ENSBTAG00000003111,ENSBTAG00000011541,ENSBTAG00000009258,ENSBTAG00000001707
GO:0048538	thymus development	biological_process	0.25363	1	2	313	46	19353	ENSBTAG00000003111,ENSBTAG00000018019
GO:0051657	maintenance of organelle location	biological_process	0.25436	1	1	313	11	19353	ENSBTAG00000003143
GO:0042393	histone binding	molecular_function	0.25465	1	5	313	160	19353	ENSBTAG00000001707,ENSBTAG00000044074,ENSBTAG00000006175,ENSBTAG00000024199,ENSBTAG00000009207
GO:0009083	branched-chain amino acid catabolic process	biological_process	0.25573	1	1	313	13	19353	ENSBTAG00000025718
GO:0034397	telomere localization	biological_process	0.25587	1	1	313	12	19353	ENSBTAG00000003111
GO:0035794	positive regulation of mitochondrial membrane permeability	biological_process	0.2562	1	1	313	24	19353	ENSBTAG00000010278
GO:0051904	pigment granule transport	biological_process	0.25691	1	1	313	15	19353	ENSBTAG00000006489
GO:0003299	muscle hypertrophy in response to stress	biological_process	0.2572	1	1	313	14	19353	ENSBTAG00000009426
GO:0014887	cardiac muscle adaptation	biological_process	0.2572	1	1	313	14	19353	ENSBTAG00000009426
GO:0014898	cardiac muscle hypertrophy in response to stress	biological_process	0.2572	1	1	313	14	19353	ENSBTAG00000009426
GO:1901661	quinone metabolic process	biological_process	0.25765	1	1	313	33	19353	ENSBTAG00000019729
GO:0004535	poly(A)-specific ribonuclease activity	molecular_function	0.25771	1	1	313	13	19353	ENSBTAG00000049571
GO:0048147	negative regulation of fibroblast proliferation	biological_process	0.25863	1	1	313	17	19353	ENSBTAG00000043949
GO:0006664	glycolipid metabolic process	biological_process	0.259	1	2	313	77	19353	ENSBTAG00000016663,ENSBTAG00000004471
GO:0043486	histone exchange	biological_process	0.2594	1	1	313	20	19353	ENSBTAG00000006468
GO:0016081	synaptic vesicle docking involved in exocytosis	biological_process	0.25946	1	1	313	8	19353	ENSBTAG00000003397
GO:0042094	interleukin-2 biosynthetic process	biological_process	0.26005	1	1	313	17	19353	ENSBTAG00000043949
GO:0035145	exon-exon junction complex	cellular_component	0.26035	1	1	313	16	19353	ENSBTAG00000000288
GO:0032401	establishment of melanosome localization	biological_process	0.2606	1	1	313	15	19353	ENSBTAG00000006489
GO:0002706	regulation of lymphocyte mediated immunity	biological_process	0.26114	1	3	313	131	19353	ENSBTAG00000007986,ENSBTAG00000000977,ENSBTAG00000017505
GO:0019843	rRNA binding	molecular_function	0.2612	1	1	313	71	19353	ENSBTAG00000015891
GO:0022010	central nervous system myelination	biological_process	0.26121	1	1	313	16	19353	ENSBTAG00000006990
GO:0032291	axon ensheathment in central nervous system	biological_process	0.26121	1	1	313	16	19353	ENSBTAG00000006990
GO:0021543	pallium development	biological_process	0.26124	1	5	313	120	19353	ENSBTAG00000025477,ENSBTAG00000009438,ENSBTAG00000005557,ENSBTAG00000048057,ENSBTAG00000048432
GO:0032543	mitochondrial translation	biological_process	0.26185	1	2	313	77	19353	ENSBTAG00000030990,ENSBTAG00000015891
GO:0060396	growth hormone receptor signaling pathway	biological_process	0.26217	1	1	313	13	19353	ENSBTAG00000018108
GO:0071378	cellular response to growth hormone stimulus	biological_process	0.26217	1	1	313	13	19353	ENSBTAG00000018108
GO:0048665	neuron fate specification	biological_process	0.26302	1	1	313	31	19353	ENSBTAG00000003540
GO:0045860	positive regulation of protein kinase activity	biological_process	0.26304	1	10	313	359	19353	ENSBTAG00000014711,ENSBTAG00000020378,ENSBTAG00000017469,ENSBTAG00000013790,ENSBTAG00000021183,ENSBTAG00000017162,ENSBTAG00000009426,ENSBTAG00000017664,ENSBTAG00000012293,ENSBTAG00000014927
GO:0000178	exosome (RNase complex)	cellular_component	0.26331	1	1	313	22	19353	ENSBTAG00000009491
GO:0031054	pre-miRNA processing	biological_process	0.26337	1	1	313	13	19353	ENSBTAG00000043973
GO:0033564	anterior/posterior axon guidance	biological_process	0.26344	1	1	313	7	19353	ENSBTAG00000048378
GO:1901983	regulation of protein acetylation	biological_process	0.26368	1	2	313	60	19353	ENSBTAG00000018747,ENSBTAG00000017505
GO:0006401	RNA catabolic process	biological_process	0.26398	1	4	313	137	19353	ENSBTAG00000049571,ENSBTAG00000043973,ENSBTAG00000003111,ENSBTAG00000000288
GO:0030595	leukocyte chemotaxis	biological_process	0.26406	1	4	313	171	19353	ENSBTAG00000014927,ENSBTAG00000017162,ENSBTAG00000012210,ENSBTAG00000031575
GO:0009410	response to xenobiotic stimulus	biological_process	0.26428	1	2	313	61	19353	ENSBTAG00000007746,ENSBTAG00000051542
GO:0005923	tight junction	cellular_component	0.26437	1	3	313	88	19353	ENSBTAG00000014991,ENSBTAG00000020378,ENSBTAG00000018342
GO:0043243	positive regulation of protein complex disassembly	biological_process	0.26458	1	1	313	20	19353	ENSBTAG00000024822
GO:0090201	negative regulation of release of cytochrome c from mitochondria	biological_process	0.26487	1	1	313	14	19353	ENSBTAG00000017664
GO:0033643	host cell part	cellular_component	0.26509	1	1	313	19	19353	ENSBTAG00000013971
GO:0000712	resolution of meiotic recombination intermediates	biological_process	0.26552	1	1	313	16	19353	ENSBTAG00000018448
GO:0031098	stress-activated protein kinase signaling cascade	biological_process	0.26568	1	7	313	227	19353	ENSBTAG00000012293,ENSBTAG00000006291,ENSBTAG00000017664,ENSBTAG00000013790,ENSBTAG00000017162,ENSBTAG00000014927,ENSBTAG00000021183
GO:0000315	organellar large ribosomal subunit	cellular_component	0.26572	1	1	313	55	19353	ENSBTAG00000015891
GO:0005762	mitochondrial large ribosomal subunit	cellular_component	0.26572	1	1	313	55	19353	ENSBTAG00000015891
GO:0071371	cellular response to gonadotropin stimulus	biological_process	0.26584	1	1	313	9	19353	ENSBTAG00000009438
GO:0006506	GPI anchor biosynthetic process	biological_process	0.26589	1	1	313	34	19353	ENSBTAG00000016663
GO:0045055	regulated secretory pathway	biological_process	0.26626	1	2	313	56	19353	ENSBTAG00000003051,ENSBTAG00000011684
GO:0006633	fatty acid biosynthetic process	biological_process	0.2666	1	3	313	112	19353	ENSBTAG00000007588,ENSBTAG00000006489,ENSBTAG00000011593
GO:0033631	cell-cell adhesion mediated by integrin	biological_process	0.26698	1	3	313	51	19353	ENSBTAG00000014488,ENSBTAG00000003051,ENSBTAG00000005557
GO:0003682	chromatin binding	molecular_function	0.2671	1	11	313	457	19353	ENSBTAG00000019568,ENSBTAG00000018747,ENSBTAG00000015007,ENSBTAG00000007986,ENSBTAG00000003397,ENSBTAG00000044074,ENSBTAG00000015333,ENSBTAG00000024708,ENSBTAG00000009426,ENSBTAG00000009500,ENSBTAG00000020367
GO:2000773	negative regulation of cellular senescence	biological_process	0.26762	1	1	313	14	19353	ENSBTAG00000011541
GO:0000154	rRNA modification	biological_process	0.26836	1	1	313	26	19353	ENSBTAG00000015891
GO:0032400	melanosome localization	biological_process	0.26875	1	1	313	16	19353	ENSBTAG00000006489
GO:0000956	nuclear-transcribed mRNA catabolic process	biological_process	0.26906	1	3	313	97	19353	ENSBTAG00000000288,ENSBTAG00000003111,ENSBTAG00000049571
GO:0031579	membrane raft organization	biological_process	0.26922	1	1	313	13	19353	ENSBTAG00000020378
GO:0002690	positive regulation of leukocyte chemotaxis	biological_process	0.26955	1	2	313	69	19353	ENSBTAG00000017162,ENSBTAG00000014927
GO:0071840	cellular component organization or biogenesis	biological_process	0.27011	1	107	313	5058	19353	ENSBTAG00000006468,ENSBTAG00000012148,ENSBTAG00000009491,ENSBTAG00000024708,ENSBTAG00000025853,ENSBTAG00000024199,ENSBTAG00000005557,ENSBTAG00000018448,ENSBTAG00000014574,ENSBTAG00000012067,ENSBTAG00000020436,ENSBTAG00000048057,ENSBTAG00000039117,ENSBTAG00000024132,ENSBTAG00000031575,ENSBTAG00000018106,ENSBTAG00000003395,ENSBTAG00000018310,ENSBTAG00000015891,ENSBTAG00000017661,ENSBTAG00000008963,…
GO:0004862	cAMP-dependent protein kinase inhibitor activity	molecular_function	0.27059	1	1	313	8	19353	ENSBTAG00000004394
GO:1902254	negative regulation of intrinsic apoptotic signaling pathway by p53 class mediator	biological_process	0.27082	1	1	313	13	19353	ENSBTAG00000009500
GO:0006851	mitochondrial calcium ion transport	biological_process	0.27095	1	1	313	13	19353	ENSBTAG00000003876
GO:0051645	Golgi localization	biological_process	0.2711	1	1	313	11	19353	ENSBTAG00000003143
GO:0008334	histone mRNA metabolic process	biological_process	0.27117	1	1	313	18	19353	ENSBTAG00000003111
GO:2000650	negative regulation of sodium ion transmembrane transporter activity	biological_process	0.27166	1	1	313	7	19353	ENSBTAG00000017162
GO:0009893	positive regulation of metabolic process	biological_process	0.27199	1	52	313	2448	19353	ENSBTAG00000001657,ENSBTAG00000009500,ENSBTAG00000007588,ENSBTAG00000003354,ENSBTAG00000001707,ENSBTAG00000017664,ENSBTAG00000027453,ENSBTAG00000012293,ENSBTAG00000044074,ENSBTAG00000003397,ENSBTAG00000020378,ENSBTAG00000004394,ENSBTAG00000007746,ENSBTAG00000010169,ENSBTAG00000018019,ENSBTAG00000009426,ENSBTAG00000017505,ENSBTAG00000006107,ENSBTAG00000015007,ENSBTAG00000007986,ENSBTAG00000018229,…
GO:0031122	cytoplasmic microtubule organization	biological_process	0.27218	1	2	313	46	19353	ENSBTAG00000017469,ENSBTAG00000020378
GO:0035728	response to hepatocyte growth factor stimulus	biological_process	0.27232	1	1	313	12	19353	ENSBTAG00000017664
GO:0035729	cellular response to hepatocyte growth factor stimulus	biological_process	0.27232	1	1	313	12	19353	ENSBTAG00000017664
GO:0042255	ribosome assembly	biological_process	0.27237	1	1	313	67	19353	ENSBTAG00000015891
GO:0055076	transition metal ion homeostasis	biological_process	0.27266	1	3	313	115	19353	ENSBTAG00000020367,ENSBTAG00000001657,ENSBTAG00000004990
GO:0070885	negative regulation of calcineurin-NFAT signaling cascade	biological_process	0.27383	1	1	313	13	19353	ENSBTAG00000048057
GO:0007004	telomere maintenance via telomerase	biological_process	0.27388	1	2	313	54	19353	ENSBTAG00000004394,ENSBTAG00000003111
GO:0033268	node of Ranvier	cellular_component	0.27419	1	1	313	8	19353	ENSBTAG00000020378
GO:0008284	positive regulation of cell proliferation	biological_process	0.2742	1	13	313	599	19353	ENSBTAG00000009426,ENSBTAG00000018643,ENSBTAG00000031575,ENSBTAG00000003051,ENSBTAG00000049571,ENSBTAG00000009500,ENSBTAG00000001649,ENSBTAG00000025477,ENSBTAG00000050839,ENSBTAG00000012213,ENSBTAG00000020378,ENSBTAG00000006175,ENSBTAG00000003419
GO:0031328	positive regulation of cellular biosynthetic process	biological_process	0.27474	1	31	313	1489	19353	ENSBTAG00000014711,ENSBTAG00000017661,ENSBTAG00000006990,ENSBTAG00000019568,ENSBTAG00000015007,ENSBTAG00000018310,ENSBTAG00000018229,ENSBTAG00000015891,ENSBTAG00000003419,ENSBTAG00000030990,ENSBTAG00000009207,ENSBTAG00000020367,ENSBTAG00000001649,ENSBTAG00000017505,ENSBTAG00000004394,ENSBTAG00000003397,ENSBTAG00000007746,ENSBTAG00000031614,ENSBTAG00000024822,ENSBTAG00000018019,ENSBTAG00000007588,…
GO:0005416	cation:amino acid symporter activity	molecular_function	0.27509	1	1	313	14	19353	ENSBTAG00000006624
GO:0000077	DNA damage checkpoint	biological_process	0.27558	1	3	313	88	19353	ENSBTAG00000009258,ENSBTAG00000001707,ENSBTAG00000003111
GO:0071824	protein-DNA complex subunit organization	biological_process	0.27595	1	4	313	232	19353	ENSBTAG00000027453,ENSBTAG00000005869,ENSBTAG00000006468,ENSBTAG00000024708
GO:0043034	costamere	cellular_component	0.27606	1	1	313	9	19353	ENSBTAG00000025853
GO:0045931	positive regulation of mitotic cell cycle	biological_process	0.27625	1	2	313	47	19353	ENSBTAG00000021900,ENSBTAG00000005293
GO:0005049	nuclear export signal receptor activity	molecular_function	0.27628	1	1	313	9	19353	ENSBTAG00000024801
GO:0010738	regulation of protein kinase A signaling cascade	biological_process	0.27638	1	1	313	13	19353	ENSBTAG00000007758
GO:0034452	dynactin binding	molecular_function	0.27669	1	1	313	11	19353	ENSBTAG00000048057
GO:0006336	DNA replication-independent nucleosome assembly	biological_process	0.27697	1	1	313	17	19353	ENSBTAG00000024708
GO:0006071	glycerol metabolic process	biological_process	0.27706	1	1	313	17	19353	ENSBTAG00000019729
GO:0006817	phosphate ion transport	biological_process	0.27736	1	1	313	20	19353	ENSBTAG00000009169
GO:0035098	ESC/E(Z) complex	cellular_component	0.27748	1	1	313	16	19353	ENSBTAG00000009426
GO:0070325	lipoprotein particle receptor binding	molecular_function	0.27768	1	1	313	19	19353	ENSBTAG00000001657
GO:0017025	TBP-class protein binding	molecular_function	0.27803	1	1	313	17	19353	ENSBTAG00000013652
GO:0003007	heart morphogenesis	biological_process	0.27814	1	6	313	202	19353	ENSBTAG00000025477,ENSBTAG00000001969,ENSBTAG00000007986,ENSBTAG00000001649,ENSBTAG00000019606,ENSBTAG00000018771
GO:0015014	heparan sulfate proteoglycan biosynthetic process, polysaccharide chain biosynthetic process	biological_process	0.27826	1	1	313	7	19353	ENSBTAG00000017595
GO:0019201	nucleotide kinase activity	molecular_function	0.27839	1	1	313	15	19353	ENSBTAG00000004092
GO:0032968	positive regulation of transcription elongation from RNA polymerase II promoter	biological_process	0.27882	1	1	313	16	19353	ENSBTAG00000003419
GO:0004180	carboxypeptidase activity	molecular_function	0.27901	1	2	313	38	19353	ENSBTAG00000008735,ENSBTAG00000007146
GO:0006984	ER-nucleus signaling pathway	biological_process	0.27917	1	2	313	59	19353	ENSBTAG00000007588,ENSBTAG00000048057
GO:0071380	cellular response to prostaglandin E stimulus	biological_process	0.27944	1	1	313	14	19353	ENSBTAG00000018747
GO:1902229	regulation of intrinsic apoptotic signaling pathway in response to DNA damage	biological_process	0.28014	1	1	313	29	19353	ENSBTAG00000009500
GO:0033391	chromatoid body	cellular_component	0.28051	1	1	313	11	19353	ENSBTAG00000006468
GO:0030120	vesicle coat	cellular_component	0.28054	1	2	313	51	19353	ENSBTAG00000001657,ENSBTAG00000030581
GO:0032183	SUMO binding	molecular_function	0.2806	1	1	313	13	19353	ENSBTAG00000019175
GO:0044085	cellular component biogenesis	biological_process	0.28093	1	47	313	2298	19353	ENSBTAG00000014063,ENSBTAG00000039117,ENSBTAG00000048057,ENSBTAG00000031575,ENSBTAG00000003051,ENSBTAG00000018108,ENSBTAG00000016784,ENSBTAG00000015891,ENSBTAG00000017661,ENSBTAG00000018771,ENSBTAG00000049571,ENSBTAG00000025853,ENSBTAG00000024708,ENSBTAG00000009491,ENSBTAG00000014488,ENSBTAG00000017469,ENSBTAG00000001969,ENSBTAG00000014574,ENSBTAG00000024822,ENSBTAG00000018549,ENSBTAG00000003876,…
GO:0034162	toll-like receptor 9 signaling pathway	biological_process	0.2811	1	1	313	13	19353	ENSBTAG00000012067
GO:0043271	negative regulation of ion transport	biological_process	0.28122	1	2	313	53	19353	ENSBTAG00000014927,ENSBTAG00000017162
GO:0006516	glycoprotein catabolic process	biological_process	0.28161	1	1	313	20	19353	ENSBTAG00000003793
GO:0006278	RNA-dependent DNA replication	biological_process	0.28214	1	2	313	57	19353	ENSBTAG00000004394,ENSBTAG00000003111
GO:0034086	maintenance of sister chromatid cohesion	biological_process	0.28227	1	1	313	10	19353	ENSBTAG00000006107
GO:0034088	maintenance of mitotic sister chromatid cohesion	biological_process	0.28227	1	1	313	10	19353	ENSBTAG00000006107
GO:0048806	genitalia development	biological_process	0.28253	1	2	313	40	19353	ENSBTAG00000016867,ENSBTAG00000005828
GO:0001946	lymphangiogenesis	biological_process	0.28255	1	1	313	14	19353	ENSBTAG00000008735
GO:0036303	lymph vessel morphogenesis	biological_process	0.28255	1	1	313	14	19353	ENSBTAG00000008735
GO:0032715	negative regulation of interleukin-6 production	biological_process	0.28264	1	1	313	22	19353	ENSBTAG00000017664
GO:0043268	positive regulation of potassium ion transport	biological_process	0.28273	1	1	313	9	19353	ENSBTAG00000020378
GO:0016538	cyclin-dependent protein serine/threonine kinase regulator activity	molecular_function	0.28274	1	1	313	41	19353	ENSBTAG00000007284
GO:0002115	store-operated calcium entry	biological_process	0.28281	1	1	313	19	19353	ENSBTAG00000025853
GO:0071479	cellular response to ionizing radiation	biological_process	0.28301	1	2	313	55	19353	ENSBTAG00000003111,ENSBTAG00000009500
GO:0014823	response to activity	biological_process	0.28319	1	1	313	16	19353	ENSBTAG00000018747
GO:0043304	regulation of mast cell degranulation	biological_process	0.28342	1	1	313	16	19353	ENSBTAG00000003051
GO:0017016	Ras GTPase binding	molecular_function	0.28344	1	9	313	255	19353	ENSBTAG00000021900,ENSBTAG00000026851,ENSBTAG00000024801,ENSBTAG00000011684,ENSBTAG00000009218,ENSBTAG00000006489,ENSBTAG00000001657,ENSBTAG00000020238,ENSBTAG00000030581
GO:0004550	nucleoside diphosphate kinase activity	molecular_function	0.28347	1	1	313	17	19353	ENSBTAG00000004092
GO:0006165	nucleoside diphosphate phosphorylation	biological_process	0.28347	1	1	313	17	19353	ENSBTAG00000004092
GO:0051571	positive regulation of histone H3-K4 methylation	biological_process	0.28377	1	1	313	16	19353	ENSBTAG00000017505
GO:0004672	protein kinase activity	molecular_function	0.28397	1	18	313	582	19353	ENSBTAG00000048057,ENSBTAG00000005828,ENSBTAG00000003051,ENSBTAG00000003626,ENSBTAG00000021183,ENSBTAG00000017162,ENSBTAG00000013790,ENSBTAG00000014053,ENSBTAG00000009438,ENSBTAG00000018747,ENSBTAG00000008963,ENSBTAG00000007284,ENSBTAG00000014927,ENSBTAG00000013410,ENSBTAG00000003111,ENSBTAG00000017550,ENSBTAG00000009258,ENSBTAG00000021900
GO:0048568	embryonic organ development	biological_process	0.28399	1	9	313	358	19353	ENSBTAG00000008735,ENSBTAG00000001969,ENSBTAG00000015007,ENSBTAG00000020378,ENSBTAG00000025477,ENSBTAG00000001649,ENSBTAG00000018771,ENSBTAG00000019606,ENSBTAG00000019175
GO:0032506	cytokinetic process	biological_process	0.2842	1	1	313	15	19353	ENSBTAG00000009218
GO:0046939	nucleotide phosphorylation	biological_process	0.2851	1	1	313	18	19353	ENSBTAG00000004092
GO:0070160	occluding junction	cellular_component	0.28516	1	3	313	90	19353	ENSBTAG00000014991,ENSBTAG00000018342,ENSBTAG00000020378
GO:0050670	regulation of lymphocyte proliferation	biological_process	0.2857	1	4	313	158	19353	ENSBTAG00000031575,ENSBTAG00000020378,ENSBTAG00000043949,ENSBTAG00000003111
GO:0042641	actomyosin	cellular_component	0.28623	1	3	313	62	19353	ENSBTAG00000018108,ENSBTAG00000012818,ENSBTAG00000006489
GO:0016445	somatic diversification of immunoglobulins	biological_process	0.2866	1	2	313	50	19353	ENSBTAG00000007986,ENSBTAG00000017505
GO:0032941	secretion by tissue	biological_process	0.28684	1	2	313	49	19353	ENSBTAG00000039787,ENSBTAG00000017162
GO:0032944	regulation of mononuclear cell proliferation	biological_process	0.28716	1	4	313	159	19353	ENSBTAG00000043949,ENSBTAG00000003111,ENSBTAG00000020378,ENSBTAG00000031575
GO:0045197	establishment or maintenance of epithelial cell apical/basal polarity	biological_process	0.28845	1	2	313	35	19353	ENSBTAG00000020378,ENSBTAG00000014991
GO:0007589	body fluid secretion	biological_process	0.28855	1	2	313	51	19353	ENSBTAG00000039787,ENSBTAG00000017162
GO:0009081	branched-chain amino acid metabolic process	biological_process	0.2888	1	1	313	15	19353	ENSBTAG00000025718
GO:0005882	intermediate filament	cellular_component	0.28902	1	2	313	147	19353	ENSBTAG00000006489,ENSBTAG00000030369
GO:0005932	microtubule basal body	cellular_component	0.28971	1	4	313	116	19353	ENSBTAG00000039117,ENSBTAG00000018467,ENSBTAG00000017469,ENSBTAG00000006291
GO:0036064	cilium basal body	cellular_component	0.28971	1	4	313	116	19353	ENSBTAG00000006291,ENSBTAG00000039117,ENSBTAG00000018467,ENSBTAG00000017469
GO:0032433	filopodium tip	cellular_component	0.29014	1	1	313	12	19353	ENSBTAG00000006489
GO:0042887	amide transmembrane transporter activity	molecular_function	0.29046	1	1	313	19	19353	ENSBTAG00000009167
GO:0005042	netrin receptor activity	molecular_function	0.29049	1	1	313	6	19353	ENSBTAG00000048378
GO:0022406	membrane docking	biological_process	0.29068	1	3	313	63	19353	ENSBTAG00000003397,ENSBTAG00000020799,ENSBTAG00000004484
GO:0010035	response to inorganic substance	biological_process	0.29104	1	7	313	285	19353	ENSBTAG00000020914,ENSBTAG00000025853,ENSBTAG00000043949,ENSBTAG00000009426,ENSBTAG00000018747,ENSBTAG00000017664,ENSBTAG00000024822
GO:0051905	establishment of pigment granule localization	biological_process	0.29126	1	1	313	16	19353	ENSBTAG00000006489
GO:0070461	SAGA-type complex	cellular_component	0.29155	1	1	313	30	19353	ENSBTAG00000015333
GO:0034724	DNA replication-independent nucleosome organization	biological_process	0.29168	1	1	313	18	19353	ENSBTAG00000024708
GO:0036119	response to platelet-derived growth factor stimulus	biological_process	0.29208	1	1	313	14	19353	ENSBTAG00000003051
GO:0008637	apoptotic mitochondrial changes	biological_process	0.2922	1	2	313	76	19353	ENSBTAG00000017664,ENSBTAG00000010278
GO:0043507	positive regulation of JUN kinase activity	biological_process	0.29237	1	2	313	52	19353	ENSBTAG00000012293,ENSBTAG00000021183
GO:0018995	host	cellular_component	0.2925	1	1	313	22	19353	ENSBTAG00000013971
GO:0043657	host cell	cellular_component	0.2925	1	1	313	22	19353	ENSBTAG00000013971
GO:0016811	hydrolase activity, acting on carbon-nitrogen (but not peptide) bonds, in linear amides	molecular_function	0.29279	1	2	313	69	19353	ENSBTAG00000003793,ENSBTAG00000007863
GO:0043525	positive regulation of neuron apoptotic process	biological_process	0.29318	1	1	313	21	19353	ENSBTAG00000003111
GO:0097237	cellular response to toxic substance	biological_process	0.2935	1	1	313	11	19353	ENSBTAG00000009426
GO:1902253	regulation of intrinsic apoptotic signaling pathway by p53 class mediator	biological_process	0.29352	1	1	313	21	19353	ENSBTAG00000009500
GO:0010833	telomere maintenance via telomere lengthening	biological_process	0.29374	1	2	313	60	19353	ENSBTAG00000003111,ENSBTAG00000004394
GO:0031325	positive regulation of cellular metabolic process	biological_process	0.2938	1	47	313	2233	19353	ENSBTAG00000030581,ENSBTAG00000009207,ENSBTAG00000020367,ENSBTAG00000048057,ENSBTAG00000001649,ENSBTAG00000003419,ENSBTAG00000021183,ENSBTAG00000017661,ENSBTAG00000018310,ENSBTAG00000018747,ENSBTAG00000015891,ENSBTAG00000008728,ENSBTAG00000015333,ENSBTAG00000014927,ENSBTAG00000024199,ENSBTAG00000043949,ENSBTAG00000003111,ENSBTAG00000019857,ENSBTAG00000031614,ENSBTAG00000024822,ENSBTAG00000017469,…
GO:0090181	regulation of cholesterol metabolic process	biological_process	0.29444	1	1	313	19	19353	ENSBTAG00000007588
GO:0003215	cardiac right ventricle morphogenesis	biological_process	0.29457	1	1	313	17	19353	ENSBTAG00000001649
GO:0050951	sensory perception of temperature stimulus	biological_process	0.29458	1	1	313	13	19353	ENSBTAG00000050253
GO:0044246	regulation of multicellular organismal metabolic process	biological_process	0.29507	1	1	313	27	19353	ENSBTAG00000010169
GO:0048745	smooth muscle tissue development	biological_process	0.29598	1	1	313	16	19353	ENSBTAG00000020378
GO:0007549	dosage compensation	biological_process	0.29644	1	1	313	20	19353	ENSBTAG00000003354
GO:0032454	histone demethylase activity (H3-K9 specific)	molecular_function	0.2965	1	1	313	10	19353	ENSBTAG00000009500
GO:0010587	miRNA catabolic process	biological_process	0.29686	1	1	313	8	19353	ENSBTAG00000043973
GO:0060541	respiratory system development	biological_process	0.29701	1	5	313	162	19353	ENSBTAG00000001969,ENSBTAG00000018771,ENSBTAG00000001649,ENSBTAG00000025029,ENSBTAG00000003354
GO:0021544	subpallium development	biological_process	0.29704	1	1	313	19	19353	ENSBTAG00000018019
GO:0090344	negative regulation of cell aging	biological_process	0.29729	1	1	313	18	19353	ENSBTAG00000011541
GO:0071897	DNA biosynthetic process	biological_process	0.29744	1	2	313	63	19353	ENSBTAG00000017664,ENSBTAG00000032071
GO:0090140	regulation of mitochondrial fission	biological_process	0.29748	1	1	313	18	19353	ENSBTAG00000019924
GO:0005868	cytoplasmic dynein complex	cellular_component	0.29757	1	1	313	21	19353	ENSBTAG00000027134
GO:0033169	histone H3-K9 demethylation	biological_process	0.298	1	1	313	11	19353	ENSBTAG00000009500
GO:0055064	chloride ion homeostasis	biological_process	0.2983	1	1	313	13	19353	ENSBTAG00000016236
GO:0055083	monovalent inorganic anion homeostasis	biological_process	0.2983	1	1	313	13	19353	ENSBTAG00000016236
GO:0016064	immunoglobulin mediated immune response	biological_process	0.2983	1	2	313	90	19353	ENSBTAG00000007986,ENSBTAG00000017505
GO:0019724	B cell mediated immunity	biological_process	0.2983	1	2	313	90	19353	ENSBTAG00000007986,ENSBTAG00000017505
GO:0002440	production of molecular mediator of immune response	biological_process	0.29869	1	4	313	166	19353	ENSBTAG00000003111,ENSBTAG00000020378,ENSBTAG00000007986,ENSBTAG00000017505
GO:0043254	regulation of protein complex assembly	biological_process	0.29887	1	9	313	348	19353	ENSBTAG00000006107,ENSBTAG00000020378,ENSBTAG00000024822,ENSBTAG00000048057,ENSBTAG00000039117,ENSBTAG00000003051,ENSBTAG00000017505,ENSBTAG00000027453,ENSBTAG00000005869
GO:0071902	positive regulation of protein serine/threonine kinase activity	biological_process	0.29907	1	6	313	214	19353	ENSBTAG00000009426,ENSBTAG00000014711,ENSBTAG00000017162,ENSBTAG00000021183,ENSBTAG00000012293,ENSBTAG00000017664
GO:0051875	pigment granule localization	biological_process	0.29908	1	1	313	17	19353	ENSBTAG00000006489
GO:0019400	alditol metabolic process	biological_process	0.29962	1	1	313	19	19353	ENSBTAG00000019729
GO:0003009	skeletal muscle contraction	biological_process	0.29996	1	1	313	29	19353	ENSBTAG00000025853
GO:0072393	microtubule anchoring at microtubule organizing center	biological_process	0.30026	1	1	313	11	19353	ENSBTAG00000025477
GO:0061351	neural precursor cell proliferation	biological_process	0.30064	1	4	313	116	19353	ENSBTAG00000025477,ENSBTAG00000005557,ENSBTAG00000050839,ENSBTAG00000009500
GO:0060674	placenta blood vessel development	biological_process	0.30115	1	1	313	25	19353	ENSBTAG00000008735
GO:0050715	positive regulation of cytokine secretion	biological_process	0.30118	1	2	313	82	19353	ENSBTAG00000012210,ENSBTAG00000000977
GO:0030261	chromosome condensation	biological_process	0.30126	1	1	313	27	19353	ENSBTAG00000012213
GO:2000278	regulation of DNA biosynthetic process	biological_process	0.30169	1	1	313	17	19353	ENSBTAG00000017664
GO:0015215	nucleotide transmembrane transporter activity	molecular_function	0.3022	1	1	313	25	19353	ENSBTAG00000003752
GO:0033627	cell adhesion mediated by integrin	biological_process	0.30255	1	4	313	92	19353	ENSBTAG00000019568,ENSBTAG00000005557,ENSBTAG00000003051,ENSBTAG00000014488
GO:0016607	nuclear speck	cellular_component	0.30262	1	7	313	296	19353	ENSBTAG00000018771,ENSBTAG00000005293,ENSBTAG00000018747,ENSBTAG00000005557,ENSBTAG00000001574,ENSBTAG00000014874,ENSBTAG00000018067
GO:0060326	cell chemotaxis	biological_process	0.30278	1	5	313	245	19353	ENSBTAG00000031575,ENSBTAG00000017162,ENSBTAG00000014927,ENSBTAG00000012210,ENSBTAG00000017664
GO:0043550	regulation of lipid kinase activity	biological_process	0.30338	1	2	313	49	19353	ENSBTAG00000011541,ENSBTAG00000031575
GO:0042734	presynaptic membrane	cellular_component	0.30383	1	3	313	47	19353	ENSBTAG00000009355,ENSBTAG00000020238,ENSBTAG00000001657
GO:0000800	lateral element	cellular_component	0.30405	1	1	313	13	19353	ENSBTAG00000024132
GO:0016458	gene silencing	biological_process	0.30413	1	4	313	135	19353	ENSBTAG00000006468,ENSBTAG00000009426,ENSBTAG00000043973,ENSBTAG00000003354
GO:0004551	nucleotide diphosphatase activity	molecular_function	0.30463	1	1	313	14	19353	ENSBTAG00000014418
GO:0060416	response to growth hormone stimulus	biological_process	0.3049	1	1	313	19	19353	ENSBTAG00000018108
GO:0001676	long-chain fatty acid metabolic process	biological_process	0.30504	1	2	313	52	19353	ENSBTAG00000006489,ENSBTAG00000011593
GO:1902108	regulation of mitochondrial membrane permeability involved in apoptotic process	biological_process	0.30537	1	1	313	27	19353	ENSBTAG00000010278
GO:0008484	sulfuric ester hydrolase activity	molecular_function	0.30545	1	1	313	17	19353	ENSBTAG00000014932
GO:0060019	radial glial cell differentiation	biological_process	0.3061	1	1	313	11	19353	ENSBTAG00000005557
GO:0010466	negative regulation of peptidase activity	biological_process	0.30616	1	4	313	210	19353	ENSBTAG00000012210,ENSBTAG00000017664,ENSBTAG00000005243,ENSBTAG00000015557
GO:0034698	response to gonadotropin stimulus	biological_process	0.30621	1	1	313	10	19353	ENSBTAG00000009438
GO:0032418	lysosome localization	biological_process	0.30627	1	1	313	23	19353	ENSBTAG00000012293
GO:0051098	regulation of binding	biological_process	0.30629	1	6	313	240	19353	ENSBTAG00000048057,ENSBTAG00000009500,ENSBTAG00000010278,ENSBTAG00000003397,ENSBTAG00000012213,ENSBTAG00000006291
GO:0007088	regulation of mitosis	biological_process	0.30643	1	3	313	117	19353	ENSBTAG00000006107,ENSBTAG00000006770,ENSBTAG00000003111
GO:0051783	regulation of nuclear division	biological_process	0.30643	1	3	313	117	19353	ENSBTAG00000003111,ENSBTAG00000006770,ENSBTAG00000006107
GO:0007215	glutamate receptor signaling pathway	biological_process	0.3065	1	4	313	74	19353	ENSBTAG00000017450,ENSBTAG00000014370,ENSBTAG00000012889,ENSBTAG00000025853
GO:0016188	synaptic vesicle maturation	biological_process	0.30667	1	1	313	11	19353	ENSBTAG00000001657
GO:0071379	cellular response to prostaglandin stimulus	biological_process	0.30677	1	1	313	16	19353	ENSBTAG00000018747
GO:0000723	telomere maintenance	biological_process	0.30703	1	3	313	100	19353	ENSBTAG00000018256,ENSBTAG00000004394,ENSBTAG00000003111
GO:0032200	telomere organization	biological_process	0.30703	1	3	313	100	19353	ENSBTAG00000018256,ENSBTAG00000003111,ENSBTAG00000004394
GO:0060972	left/right pattern formation	biological_process	0.30737	1	1	313	17	19353	ENSBTAG00000018771
GO:0070663	regulation of leukocyte proliferation	biological_process	0.30737	1	4	313	165	19353	ENSBTAG00000031575,ENSBTAG00000020378,ENSBTAG00000043949,ENSBTAG00000003111
GO:0032964	collagen biosynthetic process	biological_process	0.3074	1	1	313	24	19353	ENSBTAG00000010169
GO:0016772	transferase activity, transferring phosphorus-containing groups	molecular_function	0.30743	1	24	313	897	19353	ENSBTAG00000007937,ENSBTAG00000004011,ENSBTAG00000003111,ENSBTAG00000013410,ENSBTAG00000008963,ENSBTAG00000016663,ENSBTAG00000014927,ENSBTAG00000007284,ENSBTAG00000021900,ENSBTAG00000009258,ENSBTAG00000017550,ENSBTAG00000003051,ENSBTAG00000003626,ENSBTAG00000048057,ENSBTAG00000005828,ENSBTAG00000004092,ENSBTAG00000013971,ENSBTAG00000018747,ENSBTAG00000002725,ENSBTAG00000014053,ENSBTAG00000013790,…
GO:0046329	negative regulation of JNK cascade	biological_process	0.30744	1	1	313	18	19353	ENSBTAG00000006291
GO:0009064	glutamine family amino acid metabolic process	biological_process	0.3079	1	2	313	59	19353	ENSBTAG00000006928,ENSBTAG00000007863
GO:0006904	vesicle docking involved in exocytosis	biological_process	0.30836	1	2	313	32	19353	ENSBTAG00000020799,ENSBTAG00000003397
GO:0043648	dicarboxylic acid metabolic process	biological_process	0.30902	1	2	313	59	19353	ENSBTAG00000007863,ENSBTAG00000006928
GO:0046879	hormone secretion	biological_process	0.30941	1	5	313	187	19353	ENSBTAG00000011684,ENSBTAG00000009438,ENSBTAG00000006175,ENSBTAG00000003876,ENSBTAG00000006489
GO:0048037	cofactor binding	molecular_function	0.30951	1	6	313	254	19353	ENSBTAG00000013912,ENSBTAG00000009500,ENSBTAG00000006928,ENSBTAG00000003397,ENSBTAG00000012490,ENSBTAG00000004038
GO:0015294	solute:cation symporter activity	molecular_function	0.3096	1	3	313	94	19353	ENSBTAG00000016236,ENSBTAG00000006624,ENSBTAG00000009167
GO:0050858	negative regulation of antigen receptor-mediated signaling pathway	biological_process	0.31049	1	1	313	18	19353	ENSBTAG00000043949
GO:0048012	hepatocyte growth factor receptor signaling pathway	biological_process	0.31055	1	1	313	12	19353	ENSBTAG00000017664
GO:0005790	smooth endoplasmic reticulum	cellular_component	0.311	1	1	313	14	19353	ENSBTAG00000006489
GO:0046883	regulation of hormone secretion	biological_process	0.31111	1	4	313	142	19353	ENSBTAG00000011684,ENSBTAG00000009438,ENSBTAG00000003876,ENSBTAG00000006175
GO:0033006	regulation of mast cell activation involved in immune response	biological_process	0.31144	1	1	313	17	19353	ENSBTAG00000003051
GO:0050681	androgen receptor binding	molecular_function	0.31172	1	1	313	22	19353	ENSBTAG00000009500
GO:0031016	pancreas development	biological_process	0.31183	1	2	313	62	19353	ENSBTAG00000018771,ENSBTAG00000001969
GO:0051168	nuclear export	biological_process	0.31231	1	3	313	121	19353	ENSBTAG00000024801,ENSBTAG00000014874,ENSBTAG00000048057
GO:0072599	establishment of protein localization to endoplasmic reticulum	biological_process	0.31241	1	1	313	29	19353	ENSBTAG00000010593
GO:0001779	natural killer cell differentiation	biological_process	0.31242	1	1	313	19	19353	ENSBTAG00000005828
GO:0070102	interleukin-6-mediated signaling pathway	biological_process	0.31245	1	1	313	12	19353	ENSBTAG00000003051
GO:0042304	regulation of fatty acid biosynthetic process	biological_process	0.3125	1	1	313	32	19353	ENSBTAG00000007588
GO:0060009	Sertoli cell development	biological_process	0.31258	1	1	313	10	19353	ENSBTAG00000004987
GO:0018205	peptidyl-lysine modification	biological_process	0.31308	1	5	313	205	19353	ENSBTAG00000017505,ENSBTAG00000012148,ENSBTAG00000018747,ENSBTAG00000015007,ENSBTAG00000018310
GO:0006525	arginine metabolic process	biological_process	0.31355	1	1	313	17	19353	ENSBTAG00000006928
GO:0060260	regulation of transcription initiation from RNA polymerase II promoter	biological_process	0.31363	1	1	313	22	19353	ENSBTAG00000017505
GO:0016780	phosphotransferase activity, for other substituted phosphate groups	molecular_function	0.31377	1	1	313	18	19353	ENSBTAG00000016663
GO:0016405	CoA-ligase activity	molecular_function	0.3143	1	1	313	12	19353	ENSBTAG00000009541
GO:0035088	establishment or maintenance of apical/basal cell polarity	biological_process	0.31434	1	2	313	39	19353	ENSBTAG00000014991,ENSBTAG00000020378
GO:0061245	establishment or maintenance of bipolar cell polarity	biological_process	0.31434	1	2	313	39	19353	ENSBTAG00000014991,ENSBTAG00000020378
GO:0050857	positive regulation of antigen receptor-mediated signaling pathway	biological_process	0.3147	1	1	313	17	19353	ENSBTAG00000006291
GO:0016229	steroid dehydrogenase activity	molecular_function	0.31495	1	1	313	35	19353	ENSBTAG00000016867
GO:0002446	neutrophil mediated immunity	biological_process	0.31495	1	1	313	23	19353	ENSBTAG00000009207
GO:0051307	meiotic chromosome separation	biological_process	0.31553	1	1	313	20	19353	ENSBTAG00000018448
GO:0030014	CCR4-NOT complex	cellular_component	0.3161	1	1	313	17	19353	ENSBTAG00000049571
GO:0002717	positive regulation of natural killer cell mediated immunity	biological_process	0.31654	1	1	313	29	19353	ENSBTAG00000000977
GO:0045954	positive regulation of natural killer cell mediated cytotoxicity	biological_process	0.31654	1	1	313	29	19353	ENSBTAG00000000977
GO:0006505	GPI anchor metabolic process	biological_process	0.31693	1	1	313	36	19353	ENSBTAG00000016663
GO:0006882	cellular zinc ion homeostasis	biological_process	0.31848	1	1	313	26	19353	ENSBTAG00000020367
GO:0031570	DNA integrity checkpoint	biological_process	0.31877	1	3	313	97	19353	ENSBTAG00000009258,ENSBTAG00000001707,ENSBTAG00000003111
GO:0007405	neuroblast proliferation	biological_process	0.31877	1	2	313	45	19353	ENSBTAG00000050839,ENSBTAG00000009500
GO:0072676	lymphocyte migration	biological_process	0.31921	1	2	313	84	19353	ENSBTAG00000014927,ENSBTAG00000017162
GO:0097223	sperm part	cellular_component	0.31922	1	3	313	118	19353	ENSBTAG00000004092,ENSBTAG00000004187,ENSBTAG00000021284
GO:0000784	nuclear chromosome, telomeric region	cellular_component	0.31924	1	2	313	66	19353	ENSBTAG00000009500,ENSBTAG00000003354
GO:0055069	zinc ion homeostasis	biological_process	0.32028	1	1	313	27	19353	ENSBTAG00000020367
GO:0032526	response to retinoic acid	biological_process	0.32044	1	2	313	52	19353	ENSBTAG00000024822,ENSBTAG00000003111
GO:0031267	small GTPase binding	molecular_function	0.32049	1	9	313	266	19353	ENSBTAG00000030581,ENSBTAG00000006489,ENSBTAG00000001657,ENSBTAG00000020238,ENSBTAG00000026851,ENSBTAG00000009218,ENSBTAG00000024801,ENSBTAG00000011684,ENSBTAG00000021900
GO:1901797	negative regulation of signal transduction by p53 class mediator	biological_process	0.32092	1	1	313	21	19353	ENSBTAG00000009500
GO:0034695	response to prostaglandin E stimulus	biological_process	0.32092	1	1	313	17	19353	ENSBTAG00000018747
GO:0001937	negative regulation of endothelial cell proliferation	biological_process	0.32195	1	1	313	23	19353	ENSBTAG00000008735
GO:0070266	necroptosis	biological_process	0.32202	1	1	313	24	19353	ENSBTAG00000006291
GO:0090079	translation regulator activity, nucleic acid binding	molecular_function	0.3222	1	1	313	17	19353	ENSBTAG00000031614
GO:0035173	histone kinase activity	molecular_function	0.32253	1	1	313	17	19353	ENSBTAG00000018747
GO:0033260	nuclear cell cycle DNA replication	biological_process	0.32264	1	1	313	21	19353	ENSBTAG00000014711
GO:0043933	macromolecular complex subunit organization	biological_process	0.3227	1	36	313	1812	19353	ENSBTAG00000018108,ENSBTAG00000016784,ENSBTAG00000003051,ENSBTAG00000039117,ENSBTAG00000048057,ENSBTAG00000014063,ENSBTAG00000015891,ENSBTAG00000006468,ENSBTAG00000024708,ENSBTAG00000025853,ENSBTAG00000049571,ENSBTAG00000018771,ENSBTAG00000024822,ENSBTAG00000017450,ENSBTAG00000001969,ENSBTAG00000017469,ENSBTAG00000017505,ENSBTAG00000003876,ENSBTAG00000006291,ENSBTAG00000030990,ENSBTAG00000006107,…
GO:0045577	regulation of B cell differentiation	biological_process	0.32325	1	1	313	21	19353	ENSBTAG00000006291
GO:0008037	cell recognition	biological_process	0.32354	1	3	313	92	19353	ENSBTAG00000020378,ENSBTAG00000000977,ENSBTAG00000001580
GO:0032088	negative regulation of NF-kappaB transcription factor activity	biological_process	0.32369	1	2	313	61	19353	ENSBTAG00000006291,ENSBTAG00000019020
GO:0007595	lactation	biological_process	0.32372	1	1	313	22	19353	ENSBTAG00000039787
GO:0035258	steroid hormone receptor binding	molecular_function	0.32376	1	2	313	54	19353	ENSBTAG00000015007,ENSBTAG00000009500
GO:0055072	iron ion homeostasis	biological_process	0.32402	1	2	313	76	19353	ENSBTAG00000004990,ENSBTAG00000001657
GO:1902117	positive regulation of organelle assembly	biological_process	0.32427	1	2	313	41	19353	ENSBTAG00000049571,ENSBTAG00000017469
GO:0072332	intrinsic apoptotic signaling pathway by p53 class mediator	biological_process	0.32462	1	2	313	63	19353	ENSBTAG00000014418,ENSBTAG00000009500
GO:0003899	DNA-directed RNA polymerase activity	molecular_function	0.32479	1	1	313	39	19353	ENSBTAG00000007937
GO:0071900	regulation of protein serine/threonine kinase activity	biological_process	0.32512	1	8	313	349	19353	ENSBTAG00000021183,ENSBTAG00000017162,ENSBTAG00000004394,ENSBTAG00000014711,ENSBTAG00000007284,ENSBTAG00000017664,ENSBTAG00000012293,ENSBTAG00000009426
GO:0042592	homeostatic process	biological_process	0.32523	1	29	313	1346	19353	ENSBTAG00000025477,ENSBTAG00000020367,ENSBTAG00000003876,ENSBTAG00000005828,ENSBTAG00000002888,ENSBTAG00000013912,ENSBTAG00000009426,ENSBTAG00000009207,ENSBTAG00000017162,ENSBTAG00000014053,ENSBTAG00000006291,ENSBTAG00000009438,ENSBTAG00000044046,ENSBTAG00000018747,ENSBTAG00000018256,ENSBTAG00000003290,ENSBTAG00000009169,ENSBTAG00000004990,ENSBTAG00000006990,ENSBTAG00000051072,ENSBTAG00000001657,…
GO:0008092	cytoskeletal protein binding	molecular_function	0.32577	1	24	313	806	19353	ENSBTAG00000048057,ENSBTAG00000003626,ENSBTAG00000018643,ENSBTAG00000018108,ENSBTAG00000020436,ENSBTAG00000027134,ENSBTAG00000012818,ENSBTAG00000025477,ENSBTAG00000019568,ENSBTAG00000054239,ENSBTAG00000019410,ENSBTAG00000011205,ENSBTAG00000011172,ENSBTAG00000001657,ENSBTAG00000006489,ENSBTAG00000014750,ENSBTAG00000012293,ENSBTAG00000014488,ENSBTAG00000015839,ENSBTAG00000017469,ENSBTAG00000026851,…
GO:0071822	protein complex subunit organization	biological_process	0.32622	1	30	313	1343	19353	ENSBTAG00000006928,ENSBTAG00000051072,ENSBTAG00000001657,ENSBTAG00000018771,ENSBTAG00000002181,ENSBTAG00000011172,ENSBTAG00000025853,ENSBTAG00000009355,ENSBTAG00000027453,ENSBTAG00000005869,ENSBTAG00000000654,ENSBTAG00000012293,ENSBTAG00000017469,ENSBTAG00000020378,ENSBTAG00000013778,ENSBTAG00000032071,ENSBTAG00000001969,ENSBTAG00000017450,ENSBTAG00000024822,ENSBTAG00000048057,ENSBTAG00000003876,…
GO:0001824	blastocyst development	biological_process	0.32622	1	2	313	89	19353	ENSBTAG00000009491,ENSBTAG00000001696
GO:0006298	mismatch repair	biological_process	0.32632	1	1	313	22	19353	ENSBTAG00000018448
GO:0051154	negative regulation of striated muscle cell differentiation	biological_process	0.32633	1	1	313	23	19353	ENSBTAG00000009426
GO:0048145	regulation of fibroblast proliferation	biological_process	0.32636	1	2	313	55	19353	ENSBTAG00000012213,ENSBTAG00000043949
GO:0033137	negative regulation of peptidyl-serine phosphorylation	biological_process	0.32666	1	1	313	20	19353	ENSBTAG00000017664
GO:0008209	androgen metabolic process	biological_process	0.32675	1	1	313	16	19353	ENSBTAG00000016867
GO:0006342	chromatin silencing	biological_process	0.32689	1	2	313	65	19353	ENSBTAG00000003354,ENSBTAG00000009426
GO:0002360	T cell lineage commitment	biological_process	0.32738	1	1	313	20	19353	ENSBTAG00000006291
GO:0065004	protein-DNA complex assembly	biological_process	0.3279	1	3	313	201	19353	ENSBTAG00000027453,ENSBTAG00000005869,ENSBTAG00000024708
GO:0042974	retinoic acid receptor binding	molecular_function	0.32809	1	1	313	19	19353	ENSBTAG00000003397
GO:0030904	retromer complex	cellular_component	0.32846	1	1	313	17	19353	ENSBTAG00000030581
GO:0016702	oxidoreductase activity, acting on single donors with incorporation of molecular oxygen, incorporation of two atoms of oxygen	molecular_function	0.32862	1	1	313	28	19353	ENSBTAG00000011648
GO:0042438	melanin biosynthetic process	biological_process	0.32908	1	1	313	17	19353	ENSBTAG00000006489
GO:0015893	drug transport	biological_process	0.32923	1	1	313	18	19353	ENSBTAG00000009167
GO:0044058	regulation of digestive system process	biological_process	0.32927	1	1	313	22	19353	ENSBTAG00000017162
GO:0016701	oxidoreductase activity, acting on single donors with incorporation of molecular oxygen	molecular_function	0.32971	1	1	313	29	19353	ENSBTAG00000011648
GO:0017166	vinculin binding	molecular_function	0.33012	1	1	313	11	19353	ENSBTAG00000018108
GO:0019058	viral infectious cycle	biological_process	0.33021	1	3	313	146	19353	ENSBTAG00000024851,ENSBTAG00000013971,ENSBTAG00000021900
GO:0051301	cell division	biological_process	0.3307	1	7	313	308	19353	ENSBTAG00000018643,ENSBTAG00000005293,ENSBTAG00000021900,ENSBTAG00000009218,ENSBTAG00000014689,ENSBTAG00000011541,ENSBTAG00000008963
GO:0030540	female genitalia development	biological_process	0.33107	1	1	313	14	19353	ENSBTAG00000005828
GO:0005546	phosphatidylinositol-4,5-bisphosphate binding	molecular_function	0.33133	1	2	313	55	19353	ENSBTAG00000009355,ENSBTAG00000001657
GO:0016053	organic acid biosynthetic process	biological_process	0.33195	1	5	313	238	19353	ENSBTAG00000011648,ENSBTAG00000007588,ENSBTAG00000006489,ENSBTAG00000011593,ENSBTAG00000007863
GO:0046394	carboxylic acid biosynthetic process	biological_process	0.33195	1	5	313	238	19353	ENSBTAG00000006489,ENSBTAG00000011648,ENSBTAG00000007588,ENSBTAG00000011593,ENSBTAG00000007863
GO:0001780	neutrophil homeostasis	biological_process	0.33222	1	1	313	15	19353	ENSBTAG00000005828
GO:0060713	labyrinthine layer morphogenesis	biological_process	0.33241	1	1	313	17	19353	ENSBTAG00000015007
GO:1902004	positive regulation of beta-amyloid formation	biological_process	0.33286	1	1	313	12	19353	ENSBTAG00000001657
GO:0043601	nuclear replisome	cellular_component	0.33303	1	1	313	24	19353	ENSBTAG00000007937
GO:0043245	extraorganismal space	cellular_component	0.3331	1	1	313	25	19353	ENSBTAG00000013971
GO:0044215	other organism	cellular_component	0.3331	1	1	313	25	19353	ENSBTAG00000013971
GO:0044216	other organism cell	cellular_component	0.3331	1	1	313	25	19353	ENSBTAG00000013971
GO:0044217	other organism part	cellular_component	0.3331	1	1	313	25	19353	ENSBTAG00000013971
GO:0014013	regulation of gliogenesis	biological_process	0.33367	1	2	313	60	19353	ENSBTAG00000005557,ENSBTAG00000009426
GO:0036297	interstrand cross-link repair	biological_process	0.3342	1	1	313	27	19353	ENSBTAG00000005870
GO:0030894	replisome	cellular_component	0.33481	1	1	313	25	19353	ENSBTAG00000007937
GO:0050699	WW domain binding	molecular_function	0.33499	1	1	313	21	19353	ENSBTAG00000005293
GO:0051536	iron-sulfur cluster binding	molecular_function	0.33501	1	2	313	62	19353	ENSBTAG00000025589,ENSBTAG00000007937
GO:0051540	metal cluster binding	molecular_function	0.33501	1	2	313	62	19353	ENSBTAG00000007937,ENSBTAG00000025589
GO:0043252	sodium-independent organic anion transport	biological_process	0.33505	1	1	313	11	19353	ENSBTAG00000030210
GO:0016303	1-phosphatidylinositol-3-kinase activity	molecular_function	0.33515	1	1	313	9	19353	ENSBTAG00000003111
GO:0050849	negative regulation of calcium-mediated signaling	biological_process	0.33542	1	1	313	16	19353	ENSBTAG00000048057
GO:0045724	positive regulation of cilium assembly	biological_process	0.33559	1	1	313	15	19353	ENSBTAG00000017469
GO:0006491	N-glycan processing	biological_process	0.33583	1	1	313	13	19353	ENSBTAG00000025029
GO:0040020	regulation of meiosis	biological_process	0.33645	1	1	313	29	19353	ENSBTAG00000019795
GO:0042119	neutrophil activation	biological_process	0.33647	1	1	313	22	19353	ENSBTAG00000009207
GO:0032091	negative regulation of protein binding	biological_process	0.33653	1	2	313	74	19353	ENSBTAG00000048057,ENSBTAG00000009500
GO:0031497	chromatin assembly	biological_process	0.33714	1	2	313	141	19353	ENSBTAG00000024708,ENSBTAG00000003354
GO:0014003	oligodendrocyte development	biological_process	0.3374	1	1	313	28	19353	ENSBTAG00000006990
GO:0051393	alpha-actinin binding	molecular_function	0.33763	1	2	313	33	19353	ENSBTAG00000011172,ENSBTAG00000012818
GO:0046599	regulation of centriole replication	biological_process	0.33781	1	1	313	16	19353	ENSBTAG00000011172
GO:0016773	phosphotransferase activity, alcohol group as acceptor	molecular_function	0.33802	1	20	313	681	19353	ENSBTAG00000013971,ENSBTAG00000003051,ENSBTAG00000003626,ENSBTAG00000048057,ENSBTAG00000005828,ENSBTAG00000014053,ENSBTAG00000013790,ENSBTAG00000009438,ENSBTAG00000021183,ENSBTAG00000017162,ENSBTAG00000018747,ENSBTAG00000013410,ENSBTAG00000008963,ENSBTAG00000007284,ENSBTAG00000014927,ENSBTAG00000004011,ENSBTAG00000003111,ENSBTAG00000017550,ENSBTAG00000009258,ENSBTAG00000021900
GO:0048144	fibroblast proliferation	biological_process	0.33822	1	2	313	56	19353	ENSBTAG00000012213,ENSBTAG00000043949
GO:0031058	positive regulation of histone modification	biological_process	0.33828	1	2	313	65	19353	ENSBTAG00000009500,ENSBTAG00000017505
GO:0031305	integral to mitochondrial inner membrane	cellular_component	0.33842	1	1	313	32	19353	ENSBTAG00000003876
GO:0006637	acyl-CoA metabolic process	biological_process	0.33885	1	2	313	60	19353	ENSBTAG00000009541,ENSBTAG00000012128
GO:0035383	thioester metabolic process	biological_process	0.33885	1	2	313	60	19353	ENSBTAG00000012128,ENSBTAG00000009541
GO:0007098	centrosome cycle	biological_process	0.33896	1	3	313	100	19353	ENSBTAG00000015593,ENSBTAG00000011172,ENSBTAG00000035110
GO:0003729	mRNA binding	molecular_function	0.339	1	5	313	214	19353	ENSBTAG00000011593,ENSBTAG00000031614,ENSBTAG00000006468,ENSBTAG00000014874,ENSBTAG00000001696
GO:0009636	response to toxic substance	biological_process	0.33907	1	2	313	67	19353	ENSBTAG00000009426,ENSBTAG00000012213
GO:0004866	endopeptidase inhibitor activity	molecular_function	0.3392	1	3	313	152	19353	ENSBTAG00000015557,ENSBTAG00000005243,ENSBTAG00000012210
GO:0090279	regulation of calcium ion import	biological_process	0.33926	1	1	313	23	19353	ENSBTAG00000025853
GO:0044550	secondary metabolite biosynthetic process	biological_process	0.3394	1	1	313	19	19353	ENSBTAG00000006489
GO:0080111	DNA demethylation	biological_process	0.33969	1	1	313	21	19353	ENSBTAG00000019857
GO:0031304	intrinsic to mitochondrial inner membrane	cellular_component	0.33969	1	1	313	33	19353	ENSBTAG00000003876
GO:0030159	receptor signaling complex scaffold activity	molecular_function	0.33972	1	1	313	11	19353	ENSBTAG00000012293
GO:0060008	Sertoli cell differentiation	biological_process	0.34037	1	1	313	15	19353	ENSBTAG00000004987
GO:0034236	protein kinase A catalytic subunit binding	molecular_function	0.34068	1	1	313	11	19353	ENSBTAG00000048057
GO:0048246	macrophage chemotaxis	biological_process	0.34073	1	1	313	28	19353	ENSBTAG00000012210
GO:0051090	regulation of sequence-specific DNA binding transcription factor activity	biological_process	0.34073	1	7	313	300	19353	ENSBTAG00000019020,ENSBTAG00000009500,ENSBTAG00000003051,ENSBTAG00000009426,ENSBTAG00000017505,ENSBTAG00000006291,ENSBTAG00000024851
GO:0009914	hormone transport	biological_process	0.34146	1	5	313	196	19353	ENSBTAG00000011684,ENSBTAG00000009438,ENSBTAG00000006175,ENSBTAG00000003876,ENSBTAG00000006489
GO:0008306	associative learning	biological_process	0.34166	1	2	313	57	19353	ENSBTAG00000009408,ENSBTAG00000012889
GO:0015804	neutral amino acid transport	biological_process	0.343	1	1	313	26	19353	ENSBTAG00000006624
GO:0006862	nucleotide transport	biological_process	0.34327	1	1	313	31	19353	ENSBTAG00000012067
GO:0035066	positive regulation of histone acetylation	biological_process	0.34343	1	1	313	24	19353	ENSBTAG00000017505
GO:0006829	zinc ion transport	biological_process	0.34345	1	1	313	24	19353	ENSBTAG00000020367
GO:0034250	positive regulation of cellular amide metabolic process	biological_process	0.34375	1	1	313	13	19353	ENSBTAG00000001657
GO:0044283	small molecule biosynthetic process	biological_process	0.34377	1	8	313	391	19353	ENSBTAG00000007863,ENSBTAG00000016867,ENSBTAG00000019729,ENSBTAG00000007588,ENSBTAG00000011648,ENSBTAG00000025718,ENSBTAG00000006489,ENSBTAG00000011593
GO:0006661	phosphatidylinositol biosynthetic process	biological_process	0.34393	1	2	313	60	19353	ENSBTAG00000016663,ENSBTAG00000003111
GO:0010457	centriole-centriole cohesion	biological_process	0.34406	1	1	313	12	19353	ENSBTAG00000025477
GO:0042269	regulation of natural killer cell mediated cytotoxicity	biological_process	0.34434	1	1	313	34	19353	ENSBTAG00000000977
GO:0008509	anion transmembrane transporter activity	molecular_function	0.34437	1	7	313	276	19353	ENSBTAG00000009167,ENSBTAG00000030210,ENSBTAG00000009169,ENSBTAG00000017251,ENSBTAG00000006624,ENSBTAG00000016236,ENSBTAG00000003752
GO:0032148	activation of protein kinase B activity	biological_process	0.34437	1	1	313	18	19353	ENSBTAG00000017469
GO:0060977	coronary vasculature morphogenesis	biological_process	0.34456	1	1	313	11	19353	ENSBTAG00000044046
GO:1902003	regulation of beta-amyloid formation	biological_process	0.34536	1	1	313	13	19353	ENSBTAG00000001657
GO:0044325	ion channel binding	molecular_function	0.34571	1	3	313	83	19353	ENSBTAG00000020238,ENSBTAG00000020378,ENSBTAG00000025853
GO:0000902	cell morphogenesis	biological_process	0.34603	1	31	313	1086	19353	ENSBTAG00000017469,ENSBTAG00000020378,ENSBTAG00000000137,ENSBTAG00000014488,ENSBTAG00000018019,ENSBTAG00000014574,ENSBTAG00000026851,ENSBTAG00000001969,ENSBTAG00000001657,ENSBTAG00000018771,ENSBTAG00000004484,ENSBTAG00000017664,ENSBTAG00000017661,ENSBTAG00000019568,ENSBTAG00000003395,ENSBTAG00000048432,ENSBTAG00000004990,ENSBTAG00000014053,ENSBTAG00000006291,ENSBTAG00000009438,ENSBTAG00000003384,…
GO:0000086	G2/M transition of mitotic cell cycle	biological_process	0.34618	1	2	313	58	19353	ENSBTAG00000005293,ENSBTAG00000015333
GO:0042738	exogenous drug catabolic process	biological_process	0.34663	1	1	313	23	19353	ENSBTAG00000051542
GO:0034694	response to prostaglandin stimulus	biological_process	0.34668	1	1	313	19	19353	ENSBTAG00000018747
GO:0044704	single-organism reproductive behavior	biological_process	0.34709	1	2	313	50	19353	ENSBTAG00000009408,ENSBTAG00000012889
GO:0002684	positive regulation of immune system process	biological_process	0.34752	1	12	313	624	19353	ENSBTAG00000000977,ENSBTAG00000017162,ENSBTAG00000012067,ENSBTAG00000006291,ENSBTAG00000007986,ENSBTAG00000017505,ENSBTAG00000014927,ENSBTAG00000012210,ENSBTAG00000031575,ENSBTAG00000003051,ENSBTAG00000043949,ENSBTAG00000019857
GO:0015347	sodium-independent organic anion transmembrane transporter activity	molecular_function	0.34813	1	1	313	14	19353	ENSBTAG00000030210
GO:0045844	positive regulation of striated muscle tissue development	biological_process	0.34823	1	1	313	25	19353	ENSBTAG00000008728
GO:0048636	positive regulation of muscle organ development	biological_process	0.34823	1	1	313	25	19353	ENSBTAG00000008728
GO:0016197	endosomal transport	biological_process	0.34833	1	6	313	227	19353	ENSBTAG00000012067,ENSBTAG00000030581,ENSBTAG00000012293,ENSBTAG00000000115,ENSBTAG00000001657,ENSBTAG00000011172
GO:0001091	RNA polymerase II basal transcription factor binding	molecular_function	0.34833	1	1	313	17	19353	ENSBTAG00000015333
GO:0042180	cellular ketone metabolic process	biological_process	0.3489	1	4	313	177	19353	ENSBTAG00000016903,ENSBTAG00000007588,ENSBTAG00000019729,ENSBTAG00000016867
GO:0000146	microfilament motor activity	molecular_function	0.34935	1	1	313	13	19353	ENSBTAG00000006489
GO:0009791	post-embryonic development	biological_process	0.34939	1	3	313	83	19353	ENSBTAG00000003111,ENSBTAG00000006175,ENSBTAG00000018019
GO:0008340	determination of adult lifespan	biological_process	0.34952	1	1	313	18	19353	ENSBTAG00000003111
GO:0034062	RNA polymerase activity	molecular_function	0.35065	1	1	313	41	19353	ENSBTAG00000007937
GO:0007010	cytoskeleton organization	biological_process	0.35094	1	29	313	1104	19353	ENSBTAG00000018108,ENSBTAG00000012818,ENSBTAG00000025477,ENSBTAG00000039117,ENSBTAG00000018643,ENSBTAG00000003051,ENSBTAG00000035110,ENSBTAG00000009438,ENSBTAG00000006291,ENSBTAG00000003395,ENSBTAG00000018747,ENSBTAG00000018310,ENSBTAG00000050839,ENSBTAG00000008963,ENSBTAG00000013410,ENSBTAG00000027453,ENSBTAG00000005869,ENSBTAG00000011172,ENSBTAG00000014574,ENSBTAG00000026851,ENSBTAG00000014991,…
GO:2000042	negative regulation of double-strand break repair via homologous recombination	biological_process	0.35219	1	1	313	19	19353	ENSBTAG00000003354
GO:0032873	negative regulation of stress-activated MAPK cascade	biological_process	0.35234	1	1	313	23	19353	ENSBTAG00000006291
GO:0070303	negative regulation of stress-activated protein kinase signaling cascade	biological_process	0.35234	1	1	313	23	19353	ENSBTAG00000006291
GO:0016301	kinase activity	molecular_function	0.35248	1	21	313	748	19353	ENSBTAG00000017550,ENSBTAG00000009258,ENSBTAG00000021900,ENSBTAG00000014927,ENSBTAG00000007284,ENSBTAG00000008963,ENSBTAG00000013410,ENSBTAG00000003111,ENSBTAG00000004011,ENSBTAG00000017162,ENSBTAG00000021183,ENSBTAG00000009438,ENSBTAG00000013790,ENSBTAG00000014053,ENSBTAG00000018747,ENSBTAG00000013971,ENSBTAG00000004092,ENSBTAG00000005828,ENSBTAG00000048057,ENSBTAG00000003626,ENSBTAG00000003051
GO:0002089	lens morphogenesis in camera-type eye	biological_process	0.35288	1	1	313	19	19353	ENSBTAG00000013769
GO:0016578	histone deubiquitination	biological_process	0.3529	1	1	313	18	19353	ENSBTAG00000001707
GO:0044767	single-organism developmental process	biological_process	0.35292	1	87	313	3801	19353	ENSBTAG00000018448,ENSBTAG00000043949,ENSBTAG00000005557,ENSBTAG00000025853,ENSBTAG00000001696,ENSBTAG00000009491,ENSBTAG00000012148,ENSBTAG00000006468,ENSBTAG00000005442,ENSBTAG00000004987,ENSBTAG00000031614,ENSBTAG00000014574,ENSBTAG00000001649,ENSBTAG00000048057,ENSBTAG00000000125,ENSBTAG00000032650,ENSBTAG00000020436,ENSBTAG00000004092,ENSBTAG00000027181,ENSBTAG00000017661,ENSBTAG00000013769,…
GO:0000790	nuclear chromatin	cellular_component	0.35393	1	6	313	279	19353	ENSBTAG00000009500,ENSBTAG00000018310,ENSBTAG00000015007,ENSBTAG00000003051,ENSBTAG00000043949,ENSBTAG00000009426
GO:0032653	regulation of interleukin-10 production	biological_process	0.35459	1	1	313	31	19353	ENSBTAG00000017664
GO:0006312	mitotic recombination	biological_process	0.35461	1	1	313	17	19353	ENSBTAG00000018256
GO:0035004	phosphatidylinositol 3-kinase activity	molecular_function	0.3548	1	1	313	10	19353	ENSBTAG00000003111
GO:0045070	positive regulation of viral genome replication	biological_process	0.35482	1	1	313	25	19353	ENSBTAG00000021900
GO:0060042	retina morphogenesis in camera-type eye	biological_process	0.35546	1	2	313	43	19353	ENSBTAG00000025029,ENSBTAG00000013769
GO:0003281	ventricular septum development	biological_process	0.35577	1	2	313	55	19353	ENSBTAG00000007986,ENSBTAG00000001649
GO:0002088	lens development in camera-type eye	biological_process	0.35718	1	2	313	65	19353	ENSBTAG00000013769,ENSBTAG00000020378
GO:0010560	positive regulation of glycoprotein biosynthetic process	biological_process	0.35855	1	1	313	12	19353	ENSBTAG00000043949
GO:0050868	negative regulation of T cell activation	biological_process	0.35856	1	2	313	77	19353	ENSBTAG00000043949,ENSBTAG00000020378
GO:0030018	Z disc	cellular_component	0.35934	1	3	313	86	19353	ENSBTAG00000025853,ENSBTAG00000012818,ENSBTAG00000007782
GO:0035459	cargo loading into vesicle	biological_process	0.35982	1	1	313	16	19353	ENSBTAG00000001657
GO:0006402	mRNA catabolic process	biological_process	0.36007	1	3	313	113	19353	ENSBTAG00000003111,ENSBTAG00000049571,ENSBTAG00000000288
GO:0048739	cardiac muscle fiber development	biological_process	0.36023	1	1	313	15	19353	ENSBTAG00000044046
GO:1901605	alpha-amino acid metabolic process	biological_process	0.36034	1	4	313	184	19353	ENSBTAG00000006928,ENSBTAG00000025718,ENSBTAG00000012128,ENSBTAG00000007863
GO:0010971	positive regulation of G2/M transition of mitotic cell cycle	biological_process	0.36039	1	1	313	20	19353	ENSBTAG00000005293
GO:0061135	endopeptidase regulator activity	molecular_function	0.36081	1	3	313	159	19353	ENSBTAG00000012210,ENSBTAG00000015557,ENSBTAG00000005243
GO:0051560	mitochondrial calcium ion homeostasis	biological_process	0.36109	1	1	313	21	19353	ENSBTAG00000003876
GO:0042737	drug catabolic process	biological_process	0.36126	1	1	313	24	19353	ENSBTAG00000051542
GO:0060590	ATPase regulator activity	molecular_function	0.36155	1	1	313	34	19353	ENSBTAG00000033747
GO:0043506	regulation of JUN kinase activity	biological_process	0.36198	1	2	313	60	19353	ENSBTAG00000021183,ENSBTAG00000012293
GO:0008157	protein phosphatase 1 binding	molecular_function	0.36198	1	1	313	14	19353	ENSBTAG00000003051
GO:0031312	extrinsic to organelle membrane	cellular_component	0.36272	1	1	313	33	19353	ENSBTAG00000019729
GO:0090199	regulation of release of cytochrome c from mitochondria	biological_process	0.36289	1	1	313	33	19353	ENSBTAG00000017664
GO:2000479	regulation of cAMP-dependent protein kinase activity	biological_process	0.36289	1	1	313	14	19353	ENSBTAG00000004394
GO:0030057	desmosome	cellular_component	0.36304	1	1	313	17	19353	ENSBTAG00000017450
GO:0006099	tricarboxylic acid cycle	biological_process	0.36322	1	1	313	28	19353	ENSBTAG00000009541
GO:1901379	regulation of potassium ion transmembrane transport	biological_process	0.36341	1	2	313	42	19353	ENSBTAG00000014927,ENSBTAG00000017162
GO:0001945	lymph vessel development	biological_process	0.36379	1	1	313	19	19353	ENSBTAG00000008735
GO:0000724	double-strand break repair via homologous recombination	biological_process	0.36397	1	3	313	109	19353	ENSBTAG00000003111,ENSBTAG00000003354,ENSBTAG00000009500
GO:0051656	establishment of organelle localization	biological_process	0.364	1	9	313	308	19353	ENSBTAG00000001657,ENSBTAG00000048057,ENSBTAG00000006489,ENSBTAG00000020238,ENSBTAG00000009355,ENSBTAG00000004484,ENSBTAG00000003397,ENSBTAG00000020378,ENSBTAG00000014991
GO:0048562	embryonic organ morphogenesis	biological_process	0.364	1	6	313	252	19353	ENSBTAG00000019606,ENSBTAG00000018771,ENSBTAG00000019175,ENSBTAG00000020378,ENSBTAG00000001969,ENSBTAG00000025477
GO:0043303	mast cell degranulation	biological_process	0.36465	1	1	313	24	19353	ENSBTAG00000003051
GO:0000307	cyclin-dependent protein kinase holoenzyme complex	cellular_component	0.36466	1	1	313	34	19353	ENSBTAG00000007284
GO:0000725	recombinational repair	biological_process	0.36471	1	3	313	110	19353	ENSBTAG00000009500,ENSBTAG00000003354,ENSBTAG00000003111
GO:0008406	gonad development	biological_process	0.36486	1	4	313	148	19353	ENSBTAG00000004987,ENSBTAG00000018448,ENSBTAG00000003111,ENSBTAG00000001649
GO:0032204	regulation of telomere maintenance	biological_process	0.36487	1	2	313	62	19353	ENSBTAG00000004394,ENSBTAG00000003111
GO:0043425	bHLH transcription factor binding	molecular_function	0.36495	1	1	313	24	19353	ENSBTAG00000009500
GO:0016645	oxidoreductase activity, acting on the CH-NH group of donors	molecular_function	0.36496	1	1	313	26	19353	ENSBTAG00000012128
GO:0060669	embryonic placenta morphogenesis	biological_process	0.36505	1	1	313	20	19353	ENSBTAG00000015007
GO:0036230	granulocyte activation	biological_process	0.36547	1	1	313	25	19353	ENSBTAG00000009207
GO:0001701	in utero embryonic development	biological_process	0.36569	1	7	313	307	19353	ENSBTAG00000001649,ENSBTAG00000015007,ENSBTAG00000001696,ENSBTAG00000025029,ENSBTAG00000008735,ENSBTAG00000025477,ENSBTAG00000009491
GO:0006582	melanin metabolic process	biological_process	0.36601	1	1	313	19	19353	ENSBTAG00000006489
GO:0007095	mitotic G2 DNA damage checkpoint	biological_process	0.36602	1	1	313	18	19353	ENSBTAG00000003111
GO:2001257	regulation of cation channel activity	biological_process	0.36643	1	2	313	62	19353	ENSBTAG00000025853,ENSBTAG00000006489
GO:0097300	programmed necrotic cell death	biological_process	0.36693	1	1	313	28	19353	ENSBTAG00000006291
GO:0051262	protein tetramerization	biological_process	0.36699	1	3	313	105	19353	ENSBTAG00000025853,ENSBTAG00000032071,ENSBTAG00000051072
GO:0006695	cholesterol biosynthetic process	biological_process	0.36712	1	1	313	36	19353	ENSBTAG00000007588
GO:0046777	protein autophosphorylation	biological_process	0.36735	1	6	313	181	19353	ENSBTAG00000048057,ENSBTAG00000003051,ENSBTAG00000003111,ENSBTAG00000017162,ENSBTAG00000014927,ENSBTAG00000014053
GO:2000107	negative regulation of leukocyte apoptotic process	biological_process	0.36737	1	1	313	36	19353	ENSBTAG00000005828
GO:0002448	mast cell mediated immunity	biological_process	0.36749	1	1	313	26	19353	ENSBTAG00000003051
GO:0033003	regulation of mast cell activation	biological_process	0.36783	1	1	313	21	19353	ENSBTAG00000003051
GO:0048729	tissue morphogenesis	biological_process	0.36923	1	12	313	474	19353	ENSBTAG00000001969,ENSBTAG00000006175,ENSBTAG00000020378,ENSBTAG00000017595,ENSBTAG00000025477,ENSBTAG00000017664,ENSBTAG00000027181,ENSBTAG00000013912,ENSBTAG00000025667,ENSBTAG00000018771,ENSBTAG00000019606,ENSBTAG00000001649
GO:0004559	alpha-mannosidase activity	molecular_function	0.36931	1	1	313	18	19353	ENSBTAG00000025029
GO:0032613	interleukin-10 production	biological_process	0.36936	1	1	313	35	19353	ENSBTAG00000017664
GO:0006376	mRNA splice site selection	biological_process	0.36949	1	1	313	22	19353	ENSBTAG00000024822
GO:0060562	epithelial tube morphogenesis	biological_process	0.36972	1	7	313	262	19353	ENSBTAG00000025477,ENSBTAG00000017595,ENSBTAG00000001969,ENSBTAG00000006175,ENSBTAG00000020378,ENSBTAG00000019606,ENSBTAG00000018771
GO:0006084	acetyl-CoA metabolic process	biological_process	0.37008	1	1	313	26	19353	ENSBTAG00000012128
GO:0035269	protein O-linked mannosylation	biological_process	0.37029	1	1	313	17	19353	ENSBTAG00000002888
GO:0014888	striated muscle adaptation	biological_process	0.37066	1	1	313	27	19353	ENSBTAG00000009426
GO:0002715	regulation of natural killer cell mediated immunity	biological_process	0.37087	1	1	313	35	19353	ENSBTAG00000000977
GO:0046677	response to antibiotic	biological_process	0.37098	1	1	313	25	19353	ENSBTAG00000009426
GO:0005643	nuclear pore	cellular_component	0.37122	1	2	313	60	19353	ENSBTAG00000004987,ENSBTAG00000024801
GO:0007420	brain development	biological_process	0.37152	1	13	313	455	19353	ENSBTAG00000000125,ENSBTAG00000025477,ENSBTAG00000004092,ENSBTAG00000020436,ENSBTAG00000003111,ENSBTAG00000005557,ENSBTAG00000013918,ENSBTAG00000009426,ENSBTAG00000048057,ENSBTAG00000009438,ENSBTAG00000018019,ENSBTAG00000001969,ENSBTAG00000048432
GO:0034394	protein localization to cell surface	biological_process	0.37181	1	2	313	46	19353	ENSBTAG00000001657,ENSBTAG00000025667
GO:0032722	positive regulation of chemokine production	biological_process	0.37234	1	1	313	36	19353	ENSBTAG00000012210
GO:1901682	sulfur compound transmembrane transporter activity	molecular_function	0.37238	1	1	313	25	19353	ENSBTAG00000017251
GO:0009066	aspartate family amino acid metabolic process	biological_process	0.37246	1	1	313	35	19353	ENSBTAG00000012128
GO:0032786	positive regulation of DNA-dependent transcription, elongation	biological_process	0.37385	1	1	313	26	19353	ENSBTAG00000003419
GO:0038191	neuropilin binding	molecular_function	0.37649	1	1	313	18	19353	ENSBTAG00000018108
GO:0060675	ureteric bud morphogenesis	biological_process	0.37656	1	2	313	58	19353	ENSBTAG00000020378,ENSBTAG00000017595
GO:1901863	positive regulation of muscle tissue development	biological_process	0.3767	1	1	313	26	19353	ENSBTAG00000008728
GO:0070064	proline-rich region binding	molecular_function	0.37683	1	1	313	13	19353	ENSBTAG00000006291
GO:0008238	exopeptidase activity	molecular_function	0.37685	1	3	313	94	19353	ENSBTAG00000007146,ENSBTAG00000008735,ENSBTAG00000020389
GO:0045814	negative regulation of gene expression, epigenetic	biological_process	0.37686	1	2	313	72	19353	ENSBTAG00000009426,ENSBTAG00000003354
GO:0046902	regulation of mitochondrial membrane permeability	biological_process	0.37759	1	1	313	35	19353	ENSBTAG00000010278
GO:0042805	actinin binding	molecular_function	0.37766	1	2	313	39	19353	ENSBTAG00000012818,ENSBTAG00000011172
GO:0070498	interleukin-1-mediated signaling pathway	biological_process	0.3786	1	1	313	18	19353	ENSBTAG00000019857
GO:0030539	male genitalia development	biological_process	0.37871	1	1	313	19	19353	ENSBTAG00000016867
GO:0034446	substrate adhesion-dependent cell spreading	biological_process	0.37901	1	3	313	81	19353	ENSBTAG00000018108,ENSBTAG00000005828,ENSBTAG00000003051
GO:0045666	positive regulation of neuron differentiation	biological_process	0.37983	1	2	313	57	19353	ENSBTAG00000015007,ENSBTAG00000012293
GO:0002764	immune response-regulating signaling pathway	biological_process	0.37996	1	6	313	260	19353	ENSBTAG00000006291,ENSBTAG00000012067,ENSBTAG00000019857,ENSBTAG00000043949,ENSBTAG00000031575,ENSBTAG00000003051
GO:0002009	morphogenesis of an epithelium	biological_process	0.38188	1	10	313	373	19353	ENSBTAG00000006175,ENSBTAG00000020378,ENSBTAG00000001969,ENSBTAG00000025667,ENSBTAG00000018771,ENSBTAG00000019606,ENSBTAG00000025477,ENSBTAG00000017664,ENSBTAG00000017595,ENSBTAG00000027181
GO:0033962	cytoplasmic mRNA processing body assembly	biological_process	0.38191	1	1	313	20	19353	ENSBTAG00000049571
GO:0007143	female meiosis	biological_process	0.38193	1	1	313	28	19353	ENSBTAG00000003111
GO:0002092	positive regulation of receptor internalization	biological_process	0.38229	1	1	313	16	19353	ENSBTAG00000030581
GO:0034248	regulation of cellular amide metabolic process	biological_process	0.38246	1	1	313	16	19353	ENSBTAG00000001657
GO:1902041	regulation of extrinsic apoptotic signaling pathway via death domain receptors	biological_process	0.38253	1	1	313	28	19353	ENSBTAG00000017664
GO:0034122	negative regulation of toll-like receptor signaling pathway	biological_process	0.38301	1	1	313	27	19353	ENSBTAG00000019857
GO:0015175	neutral amino acid transmembrane transporter activity	molecular_function	0.38319	1	1	313	29	19353	ENSBTAG00000006624
GO:0033598	mammary gland epithelial cell proliferation	biological_process	0.38348	1	1	313	27	19353	ENSBTAG00000006175
GO:0051130	positive regulation of cellular component organization	biological_process	0.38369	1	20	313	833	19353	ENSBTAG00000019924,ENSBTAG00000030990,ENSBTAG00000006107,ENSBTAG00000015891,ENSBTAG00000030581,ENSBTAG00000017505,ENSBTAG00000018108,ENSBTAG00000003051,ENSBTAG00000009426,ENSBTAG00000048057,ENSBTAG00000039117,ENSBTAG00000005828,ENSBTAG00000024822,ENSBTAG00000004394,ENSBTAG00000020378,ENSBTAG00000017469,ENSBTAG00000003111,ENSBTAG00000013918,ENSBTAG00000009500,ENSBTAG00000049571
GO:0010737	protein kinase A signaling cascade	biological_process	0.38374	1	1	313	19	19353	ENSBTAG00000007758
GO:0009132	nucleoside diphosphate metabolic process	biological_process	0.38419	1	1	313	32	19353	ENSBTAG00000004092
GO:0007094	mitotic spindle assembly checkpoint	biological_process	0.3844	1	1	313	28	19353	ENSBTAG00000003111
GO:0031577	spindle checkpoint	biological_process	0.3844	1	1	313	28	19353	ENSBTAG00000003111
GO:0071173	spindle assembly checkpoint	biological_process	0.3844	1	1	313	28	19353	ENSBTAG00000003111
GO:0071174	mitotic spindle checkpoint	biological_process	0.3844	1	1	313	28	19353	ENSBTAG00000003111
GO:0030324	lung development	biological_process	0.38478	1	4	313	142	19353	ENSBTAG00000001969,ENSBTAG00000018771,ENSBTAG00000001649,ENSBTAG00000025029
GO:0016126	sterol biosynthetic process	biological_process	0.38525	1	1	313	41	19353	ENSBTAG00000007588
GO:0051721	protein phosphatase 2A binding	molecular_function	0.38748	1	1	313	18	19353	ENSBTAG00000027612
GO:0019887	protein kinase regulator activity	molecular_function	0.3875	1	3	313	140	19353	ENSBTAG00000004394,ENSBTAG00000014711,ENSBTAG00000007284
GO:0035327	transcriptionally active chromatin	cellular_component	0.3879	1	1	313	21	19353	ENSBTAG00000009207
GO:0002768	immune response-regulating cell surface receptor signaling pathway	biological_process	0.38866	1	4	313	156	19353	ENSBTAG00000031575,ENSBTAG00000003051,ENSBTAG00000043949,ENSBTAG00000006291
GO:0010591	regulation of lamellipodium assembly	biological_process	0.38883	1	1	313	22	19353	ENSBTAG00000003051
GO:0002279	mast cell activation involved in immune response	biological_process	0.3895	1	1	313	25	19353	ENSBTAG00000003051
GO:0005488	binding	molecular_function	0.39002	1	227	313	12189	19353	ENSBTAG00000054239,ENSBTAG00000027612,ENSBTAG00000013790,ENSBTAG00000020654,ENSBTAG00000012889,ENSBTAG00000006717,ENSBTAG00000047225,ENSBTAG00000020802,ENSBTAG00000012448,ENSBTAG00000004190,ENSBTAG00000018019,ENSBTAG00000004038,ENSBTAG00000008605,ENSBTAG00000008816,ENSBTAG00000032071,ENSBTAG00000008449,ENSBTAG00000001580,ENSBTAG00000012293,ENSBTAG00000013918,ENSBTAG00000035110,ENSBTAG00000019924,…
GO:0006493	protein O-linked glycosylation	biological_process	0.3903	1	2	313	55	19353	ENSBTAG00000022681,ENSBTAG00000002888
GO:0060076	excitatory synapse	cellular_component	0.39045	1	1	313	16	19353	ENSBTAG00000012889
GO:0021537	telencephalon development	biological_process	0.39055	1	6	313	182	19353	ENSBTAG00000005557,ENSBTAG00000048432,ENSBTAG00000048057,ENSBTAG00000018019,ENSBTAG00000009438,ENSBTAG00000025477
GO:0006939	smooth muscle contraction	biological_process	0.39076	1	2	313	64	19353	ENSBTAG00000020378,ENSBTAG00000018310
GO:0033613	activating transcription factor binding	molecular_function	0.39118	1	2	313	65	19353	ENSBTAG00000011541,ENSBTAG00000018310
GO:0031974	membrane-enclosed lumen	cellular_component	0.39135	1	65	313	3511	19353	ENSBTAG00000005557,ENSBTAG00000018448,ENSBTAG00000043949,ENSBTAG00000024199,ENSBTAG00000024708,ENSBTAG00000014418,ENSBTAG00000009491,ENSBTAG00000012148,ENSBTAG00000033222,ENSBTAG00000024132,ENSBTAG00000001649,ENSBTAG00000015891,ENSBTAG00000003395,ENSBTAG00000018310,ENSBTAG00000006921,ENSBTAG00000018067,ENSBTAG00000022681,ENSBTAG00000003354,ENSBTAG00000033747,ENSBTAG00000009500,ENSBTAG00000044074,…
GO:0051453	regulation of intracellular pH	biological_process	0.39184	1	2	313	57	19353	ENSBTAG00000019332,ENSBTAG00000003290
GO:0051371	muscle alpha-actinin binding	molecular_function	0.3924	1	1	313	18	19353	ENSBTAG00000012818
GO:0070830	tight junction assembly	biological_process	0.39263	1	1	313	24	19353	ENSBTAG00000020378
GO:0004709	MAP kinase kinase kinase activity	molecular_function	0.39268	1	1	313	18	19353	ENSBTAG00000021183
GO:0051225	spindle assembly	biological_process	0.39271	1	2	313	86	19353	ENSBTAG00000027453,ENSBTAG00000005869
GO:0001750	photoreceptor outer segment	cellular_component	0.39277	1	2	313	59	19353	ENSBTAG00000006489,ENSBTAG00000014053
GO:0051020	GTPase binding	molecular_function	0.3929	1	9	313	290	19353	ENSBTAG00000026851,ENSBTAG00000009218,ENSBTAG00000024801,ENSBTAG00000011684,ENSBTAG00000021900,ENSBTAG00000030581,ENSBTAG00000001657,ENSBTAG00000006489,ENSBTAG00000020238
GO:0006541	glutamine metabolic process	biological_process	0.39319	1	1	313	22	19353	ENSBTAG00000007863
GO:0048169	regulation of long-term neuronal synaptic plasticity	biological_process	0.39321	1	1	313	16	19353	ENSBTAG00000012889
GO:0006956	complement activation	biological_process	0.39375	1	1	313	46	19353	ENSBTAG00000012210
GO:0060045	positive regulation of cardiac muscle cell proliferation	biological_process	0.39415	1	1	313	17	19353	ENSBTAG00000001649
GO:0035196	production of miRNAs involved in gene silencing by miRNA	biological_process	0.39417	1	1	313	25	19353	ENSBTAG00000043973
GO:0051055	negative regulation of lipid biosynthetic process	biological_process	0.39491	1	1	313	34	19353	ENSBTAG00000007588
GO:0048522	positive regulation of cellular process	biological_process	0.39501	1	80	313	3910	19353	ENSBTAG00000014689,ENSBTAG00000007746,ENSBTAG00000012213,ENSBTAG00000003397,ENSBTAG00000044074,ENSBTAG00000001707,ENSBTAG00000008963,ENSBTAG00000023523,ENSBTAG00000020238,ENSBTAG00000003354,ENSBTAG00000007588,ENSBTAG00000001657,ENSBTAG00000009500,ENSBTAG00000017162,ENSBTAG00000030990,ENSBTAG00000050839,ENSBTAG00000006175,ENSBTAG00000006990,ENSBTAG00000014711,ENSBTAG00000004990,ENSBTAG00000010278,…
GO:0015293	symporter activity	molecular_function	0.39526	1	3	313	114	19353	ENSBTAG00000016236,ENSBTAG00000006624,ENSBTAG00000009167
GO:0045841	negative regulation of mitotic metaphase/anaphase transition	biological_process	0.39529	1	1	313	30	19353	ENSBTAG00000003111
GO:0043405	regulation of MAP kinase activity	biological_process	0.39556	1	5	313	204	19353	ENSBTAG00000012293,ENSBTAG00000017664,ENSBTAG00000017162,ENSBTAG00000021183,ENSBTAG00000009426
GO:0051289	protein homotetramerization	biological_process	0.39585	1	2	313	65	19353	ENSBTAG00000032071,ENSBTAG00000051072
GO:0046825	regulation of protein export from nucleus	biological_process	0.39609	1	1	313	25	19353	ENSBTAG00000048057
GO:0070265	necrotic cell death	biological_process	0.39669	1	1	313	32	19353	ENSBTAG00000006291
GO:0043015	gamma-tubulin binding	molecular_function	0.397	1	1	313	23	19353	ENSBTAG00000019410
GO:0043168	anion binding	molecular_function	0.39728	1	58	313	2449	19353	ENSBTAG00000014991,ENSBTAG00000008449,ENSBTAG00000021900,ENSBTAG00000004038,ENSBTAG00000008605,ENSBTAG00000013410,ENSBTAG00000008963,ENSBTAG00000009355,ENSBTAG00000025667,ENSBTAG00000007758,ENSBTAG00000004011,ENSBTAG00000003354,ENSBTAG00000009500,ENSBTAG00000006928,ENSBTAG00000001657,ENSBTAG00000009541,ENSBTAG00000014053,ENSBTAG00000013790,ENSBTAG00000009438,ENSBTAG00000054239,ENSBTAG00000017162,…
GO:0008630	intrinsic apoptotic signaling pathway in response to DNA damage	biological_process	0.39729	1	2	313	94	19353	ENSBTAG00000003111,ENSBTAG00000009500
GO:0015923	mannosidase activity	molecular_function	0.39746	1	1	313	19	19353	ENSBTAG00000025029
GO:0044711	single-organism biosynthetic process	biological_process	0.39753	1	8	313	409	19353	ENSBTAG00000011593,ENSBTAG00000011648,ENSBTAG00000007588,ENSBTAG00000006489,ENSBTAG00000025718,ENSBTAG00000007863,ENSBTAG00000016867,ENSBTAG00000019729
GO:0044265	cellular macromolecule catabolic process	biological_process	0.39782	1	16	313	808	19353	ENSBTAG00000027453,ENSBTAG00000000288,ENSBTAG00000019314,ENSBTAG00000007588,ENSBTAG00000003793,ENSBTAG00000003111,ENSBTAG00000054662,ENSBTAG00000049571,ENSBTAG00000014418,ENSBTAG00000007146,ENSBTAG00000008816,ENSBTAG00000043973,ENSBTAG00000048057,ENSBTAG00000018106,ENSBTAG00000006291,ENSBTAG00000003395
GO:1901991	negative regulation of mitotic cell cycle phase transition	biological_process	0.39814	1	3	313	128	19353	ENSBTAG00000011541,ENSBTAG00000003111,ENSBTAG00000009426
GO:0031050	dsRNA fragmentation	biological_process	0.39846	1	1	313	27	19353	ENSBTAG00000043973
GO:0070918	production of small RNA involved in gene silencing by RNA	biological_process	0.39846	1	1	313	27	19353	ENSBTAG00000043973
GO:0043300	regulation of leukocyte degranulation	biological_process	0.39873	1	1	313	25	19353	ENSBTAG00000003051
GO:0055075	potassium ion homeostasis	biological_process	0.39873	1	1	313	26	19353	ENSBTAG00000016236
GO:0051650	establishment of vesicle localization	biological_process	0.39945	1	6	313	183	19353	ENSBTAG00000020238,ENSBTAG00000003397,ENSBTAG00000006489,ENSBTAG00000048057,ENSBTAG00000001657,ENSBTAG00000009355
GO:0002886	regulation of myeloid leukocyte mediated immunity	biological_process	0.39959	1	1	313	28	19353	ENSBTAG00000003051
GO:0032182	small conjugating protein binding	molecular_function	0.39994	1	3	313	115	19353	ENSBTAG00000001707,ENSBTAG00000019175,ENSBTAG00000003395
GO:0016878	acid-thiol ligase activity	molecular_function	0.40007	1	1	313	16	19353	ENSBTAG00000009541
GO:0061157	mRNA destabilization	biological_process	0.40022	1	1	313	20	19353	ENSBTAG00000049571
GO:0042267	natural killer cell mediated cytotoxicity	biological_process	0.40094	1	1	313	42	19353	ENSBTAG00000000977
GO:0034483	heparan sulfate sulfotransferase activity	molecular_function	0.40106	1	1	313	12	19353	ENSBTAG00000017595
GO:0015106	bicarbonate transmembrane transporter activity	molecular_function	0.40169	1	1	313	19	19353	ENSBTAG00000017251
GO:0055067	monovalent inorganic cation homeostasis	biological_process	0.40188	1	3	313	105	19353	ENSBTAG00000016236,ENSBTAG00000019332,ENSBTAG00000003290
GO:0007064	mitotic sister chromatid cohesion	biological_process	0.40194	1	1	313	20	19353	ENSBTAG00000006107
GO:0006914	autophagy	biological_process	0.40217	1	6	313	266	19353	ENSBTAG00000003111,ENSBTAG00000018747,ENSBTAG00000012067,ENSBTAG00000017734,ENSBTAG00000018106,ENSBTAG00000030581
GO:0071277	cellular response to calcium ion	biological_process	0.40229	1	2	313	63	19353	ENSBTAG00000020914,ENSBTAG00000018747
GO:0071398	cellular response to fatty acid	biological_process	0.40268	1	1	313	27	19353	ENSBTAG00000018747
GO:0009953	dorsal/ventral pattern formation	biological_process	0.40298	1	2	313	74	19353	ENSBTAG00000019606,ENSBTAG00000025477
GO:0003714	transcription corepressor activity	molecular_function	0.40338	1	4	313	153	19353	ENSBTAG00000003397,ENSBTAG00000001649,ENSBTAG00000009426,ENSBTAG00000006175
GO:0022900	electron transport chain	biological_process	0.40344	1	2	313	132	19353	ENSBTAG00000013912,ENSBTAG00000012490
GO:0072091	regulation of stem cell proliferation	biological_process	0.4035	1	2	313	71	19353	ENSBTAG00000050839,ENSBTAG00000009500
GO:0042273	ribosomal large subunit biogenesis	biological_process	0.40352	1	1	313	82	19353	ENSBTAG00000009491
GO:0030323	respiratory tube development	biological_process	0.40448	1	4	313	143	19353	ENSBTAG00000018771,ENSBTAG00000001649,ENSBTAG00000025029,ENSBTAG00000001969
GO:0035257	nuclear hormone receptor binding	molecular_function	0.40457	1	3	313	98	19353	ENSBTAG00000003397,ENSBTAG00000015007,ENSBTAG00000009500
GO:0080134	regulation of response to stress	biological_process	0.40504	1	19	313	942	19353	ENSBTAG00000017505,ENSBTAG00000018747,ENSBTAG00000007986,ENSBTAG00000006107,ENSBTAG00000021183,ENSBTAG00000017162,ENSBTAG00000006291,ENSBTAG00000009500,ENSBTAG00000003354,ENSBTAG00000043949,ENSBTAG00000019857,ENSBTAG00000003111,ENSBTAG00000001707,ENSBTAG00000017664,ENSBTAG00000012293,ENSBTAG00000000977,ENSBTAG00000008735,ENSBTAG00000011541,ENSBTAG00000012067
GO:0000175	3'-5'-exoribonuclease activity	molecular_function	0.40536	1	1	313	28	19353	ENSBTAG00000049571
GO:0031674	I band	cellular_component	0.40585	1	3	313	95	19353	ENSBTAG00000012818,ENSBTAG00000007782,ENSBTAG00000025853
GO:0046546	development of primary male sexual characteristics	biological_process	0.40607	1	3	313	104	19353	ENSBTAG00000016867,ENSBTAG00000001649,ENSBTAG00000004987
GO:0001836	release of cytochrome c from mitochondria	biological_process	0.40647	1	1	313	41	19353	ENSBTAG00000017664
GO:0003209	cardiac atrium morphogenesis	biological_process	0.40672	1	1	313	28	19353	ENSBTAG00000007986
GO:0003230	cardiac atrium development	biological_process	0.40672	1	1	313	28	19353	ENSBTAG00000007986
GO:0022602	ovulation cycle process	biological_process	0.40684	1	2	313	58	19353	ENSBTAG00000018448,ENSBTAG00000003111
GO:0033120	positive regulation of RNA splicing	biological_process	0.40696	1	1	313	30	19353	ENSBTAG00000024822
GO:0043549	regulation of kinase activity	biological_process	0.40699	1	14	313	627	19353	ENSBTAG00000031575,ENSBTAG00000009426,ENSBTAG00000014927,ENSBTAG00000007284,ENSBTAG00000017664,ENSBTAG00000012293,ENSBTAG00000020378,ENSBTAG00000004394,ENSBTAG00000017469,ENSBTAG00000014711,ENSBTAG00000021183,ENSBTAG00000011541,ENSBTAG00000017162,ENSBTAG00000013790
GO:0034205	beta-amyloid formation	biological_process	0.40753	1	1	313	18	19353	ENSBTAG00000001657
GO:0018105	peptidyl-serine phosphorylation	biological_process	0.4079	1	7	313	243	19353	ENSBTAG00000003111,ENSBTAG00000048057,ENSBTAG00000018747,ENSBTAG00000021900,ENSBTAG00000017664,ENSBTAG00000017550,ENSBTAG00000017162
GO:0015701	bicarbonate transport	biological_process	0.40792	1	1	313	22	19353	ENSBTAG00000017251
GO:0070013	intracellular organelle lumen	cellular_component	0.40815	1	64	313	3459	19353	ENSBTAG00000027453,ENSBTAG00000002181,ENSBTAG00000006928,ENSBTAG00000011648,ENSBTAG00000012448,ENSBTAG00000011541,ENSBTAG00000003550,ENSBTAG00000021900,ENSBTAG00000032071,ENSBTAG00000017505,ENSBTAG00000009426,ENSBTAG00000018256,ENSBTAG00000015007,ENSBTAG00000015333,ENSBTAG00000014874,ENSBTAG00000018771,ENSBTAG00000013652,ENSBTAG00000003111,ENSBTAG00000007937,ENSBTAG00000009258,ENSBTAG00000024822,…
GO:0043537	negative regulation of blood vessel endothelial cell migration	biological_process	0.4087	1	1	313	25	19353	ENSBTAG00000008735
GO:0008395	steroid hydroxylase activity	molecular_function	0.41033	1	1	313	31	19353	ENSBTAG00000051542
GO:0030276	clathrin binding	molecular_function	0.41089	1	2	313	49	19353	ENSBTAG00000009355,ENSBTAG00000001657
GO:0051648	vesicle localization	biological_process	0.41099	1	7	313	211	19353	ENSBTAG00000009355,ENSBTAG00000027134,ENSBTAG00000048057,ENSBTAG00000001657,ENSBTAG00000006489,ENSBTAG00000003397,ENSBTAG00000020238
GO:0051251	positive regulation of lymphocyte activation	biological_process	0.41133	1	4	313	194	19353	ENSBTAG00000007986,ENSBTAG00000031575,ENSBTAG00000017505,ENSBTAG00000006291
GO:0031116	positive regulation of microtubule polymerization	biological_process	0.4115	1	1	313	21	19353	ENSBTAG00000039117
GO:0030641	regulation of cellular pH	biological_process	0.41154	1	2	313	61	19353	ENSBTAG00000003290,ENSBTAG00000019332
GO:0005783	endoplasmic reticulum	cellular_component	0.41239	1	22	313	1148	19353	ENSBTAG00000044046,ENSBTAG00000006990,ENSBTAG00000022681,ENSBTAG00000020367,ENSBTAG00000025718,ENSBTAG00000002888,ENSBTAG00000027181,ENSBTAG00000016867,ENSBTAG00000005102,ENSBTAG00000010593,ENSBTAG00000020378,ENSBTAG00000017469,ENSBTAG00000008735,ENSBTAG00000010169,ENSBTAG00000006489,ENSBTAG00000025589,ENSBTAG00000033747,ENSBTAG00000007588,ENSBTAG00000033222,ENSBTAG00000001580,ENSBTAG00000016663,…
GO:0050779	RNA destabilization	biological_process	0.41244	1	1	313	21	19353	ENSBTAG00000049571
GO:0002369	T cell cytokine production	biological_process	0.41261	1	1	313	33	19353	ENSBTAG00000020378
GO:0005758	mitochondrial intermembrane space	cellular_component	0.41321	1	1	313	54	19353	ENSBTAG00000016903
GO:0045321	leukocyte activation	biological_process	0.41384	1	11	313	599	19353	ENSBTAG00000005828,ENSBTAG00000043949,ENSBTAG00000009207,ENSBTAG00000003111,ENSBTAG00000003051,ENSBTAG00000031575,ENSBTAG00000017505,ENSBTAG00000007986,ENSBTAG00000020378,ENSBTAG00000006291,ENSBTAG00000018019
GO:0043233	organelle lumen	cellular_component	0.41397	1	64	313	3463	19353	ENSBTAG00000003395,ENSBTAG00000006921,ENSBTAG00000018310,ENSBTAG00000015891,ENSBTAG00000022681,ENSBTAG00000018067,ENSBTAG00000001649,ENSBTAG00000024132,ENSBTAG00000014418,ENSBTAG00000024708,ENSBTAG00000024199,ENSBTAG00000005557,ENSBTAG00000043949,ENSBTAG00000018448,ENSBTAG00000033222,ENSBTAG00000012148,ENSBTAG00000009491,ENSBTAG00000003301,ENSBTAG00000004990,ENSBTAG00000006175,ENSBTAG00000006990,…
GO:0034661	ncRNA catabolic process	biological_process	0.41429	1	1	313	26	19353	ENSBTAG00000043973
GO:0036092	phosphatidylinositol-3-phosphate biosynthetic process	biological_process	0.415	1	1	313	11	19353	ENSBTAG00000003111
GO:0030857	negative regulation of epithelial cell differentiation	biological_process	0.41589	1	1	313	27	19353	ENSBTAG00000009426
GO:0051493	regulation of cytoskeleton organization	biological_process	0.41621	1	11	313	433	19353	ENSBTAG00000003051,ENSBTAG00000011172,ENSBTAG00000039117,ENSBTAG00000027453,ENSBTAG00000005869,ENSBTAG00000018108,ENSBTAG00000020378,ENSBTAG00000017469,ENSBTAG00000018747,ENSBTAG00000009438,ENSBTAG00000006291
GO:0042698	ovulation cycle	biological_process	0.41652	1	2	313	61	19353	ENSBTAG00000018448,ENSBTAG00000003111
GO:1901617	organic hydroxy compound biosynthetic process	biological_process	0.41688	1	4	313	172	19353	ENSBTAG00000007588,ENSBTAG00000011648,ENSBTAG00000006489,ENSBTAG00000016867
GO:0046661	male sex differentiation	biological_process	0.41712	1	3	313	108	19353	ENSBTAG00000004987,ENSBTAG00000001649,ENSBTAG00000016867
GO:0003001	generation of a signal involved in cell-cell signaling	biological_process	0.41751	1	8	313	298	19353	ENSBTAG00000020238,ENSBTAG00000048057,ENSBTAG00000003876,ENSBTAG00000006489,ENSBTAG00000006175,ENSBTAG00000003397,ENSBTAG00000009438,ENSBTAG00000011684
GO:0023061	signal release	biological_process	0.41751	1	8	313	298	19353	ENSBTAG00000003397,ENSBTAG00000006175,ENSBTAG00000009438,ENSBTAG00000011684,ENSBTAG00000003876,ENSBTAG00000006489,ENSBTAG00000048057,ENSBTAG00000020238
GO:0016010	dystrophin-associated glycoprotein complex	cellular_component	0.41761	1	1	313	14	19353	ENSBTAG00000044046
GO:0010823	negative regulation of mitochondrion organization	biological_process	0.41814	1	1	313	30	19353	ENSBTAG00000017664
GO:0050891	multicellular organismal water homeostasis	biological_process	0.41827	1	1	313	37	19353	ENSBTAG00000051072
GO:0047485	protein N-terminus binding	molecular_function	0.41854	1	2	313	71	19353	ENSBTAG00000015007,ENSBTAG00000003111
GO:0051592	response to calcium ion	biological_process	0.41859	1	3	313	95	19353	ENSBTAG00000020914,ENSBTAG00000025853,ENSBTAG00000018747
GO:0015301	anion:anion antiporter activity	molecular_function	0.41881	1	1	313	28	19353	ENSBTAG00000017251
GO:0031047	gene silencing by RNA	biological_process	0.41943	1	2	313	67	19353	ENSBTAG00000006468,ENSBTAG00000043973
GO:0097352	autophagic vacuole maturation	biological_process	0.42038	1	1	313	29	19353	ENSBTAG00000012067
GO:0031503	protein complex localization	biological_process	0.42059	1	2	313	68	19353	ENSBTAG00000044046,ENSBTAG00000020378
GO:0016032	viral process	biological_process	0.42078	1	4	313	225	19353	ENSBTAG00000024851,ENSBTAG00000013971,ENSBTAG00000009169,ENSBTAG00000021900
GO:0008544	epidermis development	biological_process	0.42082	1	5	313	213	19353	ENSBTAG00000018019,ENSBTAG00000025477,ENSBTAG00000019568,ENSBTAG00000009426,ENSBTAG00000006489
GO:0019098	reproductive behavior	biological_process	0.42104	1	2	313	65	19353	ENSBTAG00000009408,ENSBTAG00000012889
GO:0005912	adherens junction	cellular_component	0.4217	1	9	313	250	19353	ENSBTAG00000012818,ENSBTAG00000018108,ENSBTAG00000005557,ENSBTAG00000009438,ENSBTAG00000017450,ENSBTAG00000014991,ENSBTAG00000020378,ENSBTAG00000014488,ENSBTAG00000013769
GO:0042987	amyloid precursor protein catabolic process	biological_process	0.42281	1	1	313	20	19353	ENSBTAG00000001657
GO:0050776	regulation of immune response	biological_process	0.42285	1	10	313	566	19353	ENSBTAG00000000977,ENSBTAG00000006291,ENSBTAG00000012067,ENSBTAG00000007986,ENSBTAG00000017505,ENSBTAG00000012210,ENSBTAG00000019857,ENSBTAG00000043949,ENSBTAG00000031575,ENSBTAG00000003051
GO:0001892	embryonic placenta development	biological_process	0.42296	1	2	313	75	19353	ENSBTAG00000008735,ENSBTAG00000015007
GO:0045785	positive regulation of cell adhesion	biological_process	0.42301	1	5	313	162	19353	ENSBTAG00000031575,ENSBTAG00000019568,ENSBTAG00000003111,ENSBTAG00000048057,ENSBTAG00000044033
GO:1902100	negative regulation of metaphase/anaphase transition of cell cycle	biological_process	0.42301	1	1	313	32	19353	ENSBTAG00000003111
GO:0048791	calcium ion-dependent exocytosis of neurotransmitter	biological_process	0.42331	1	1	313	16	19353	ENSBTAG00000020238
GO:0035510	DNA dealkylation	biological_process	0.42407	1	1	313	23	19353	ENSBTAG00000019857
GO:0048489	synaptic vesicle transport	biological_process	0.4242	1	5	313	144	19353	ENSBTAG00000003397,ENSBTAG00000048057,ENSBTAG00000001657,ENSBTAG00000020238,ENSBTAG00000009355
GO:0097480	establishment of synaptic vesicle localization	biological_process	0.4242	1	5	313	144	19353	ENSBTAG00000009355,ENSBTAG00000020238,ENSBTAG00000003397,ENSBTAG00000001657,ENSBTAG00000048057
GO:0006900	membrane budding	biological_process	0.42463	1	2	313	60	19353	ENSBTAG00000001657,ENSBTAG00000009355
GO:0002687	positive regulation of leukocyte migration	biological_process	0.42492	1	2	313	93	19353	ENSBTAG00000017162,ENSBTAG00000014927
GO:0002228	natural killer cell mediated immunity	biological_process	0.42519	1	1	313	43	19353	ENSBTAG00000000977
GO:0016776	phosphotransferase activity, phosphate group as acceptor	molecular_function	0.42535	1	1	313	31	19353	ENSBTAG00000004092
GO:0033630	positive regulation of cell adhesion mediated by integrin	biological_process	0.42539	1	1	313	22	19353	ENSBTAG00000019568
GO:0046850	regulation of bone remodeling	biological_process	0.42621	1	1	313	30	19353	ENSBTAG00000010169
GO:0017144	drug metabolic process	biological_process	0.42646	1	1	313	31	19353	ENSBTAG00000051542
GO:0017048	Rho GTPase binding	molecular_function	0.42711	1	3	313	87	19353	ENSBTAG00000021900,ENSBTAG00000026851,ENSBTAG00000009218
GO:0060444	branching involved in mammary gland duct morphogenesis	biological_process	0.42756	1	1	313	22	19353	ENSBTAG00000006175
GO:1901363	heterocyclic compound binding	molecular_function	0.42758	1	89	313	5154	19353	ENSBTAG00000021183,ENSBTAG00000017661,ENSBTAG00000006921,ENSBTAG00000012490,ENSBTAG00000015891,ENSBTAG00000000125,ENSBTAG00000004092,ENSBTAG00000020436,ENSBTAG00000024132,ENSBTAG00000048057,ENSBTAG00000001649,ENSBTAG00000051542,ENSBTAG00000027197,ENSBTAG00000031614,ENSBTAG00000050848,ENSBTAG00000006468,ENSBTAG00000014927,ENSBTAG00000018448,ENSBTAG00000001696,ENSBTAG00000014418,ENSBTAG00000009438,…
GO:0016616	oxidoreductase activity, acting on the CH-OH group of donors, NAD or NADP as acceptor	molecular_function	0.42779	1	2	313	115	19353	ENSBTAG00000016867,ENSBTAG00000003397
GO:0043393	regulation of protein binding	biological_process	0.42861	1	4	313	157	19353	ENSBTAG00000048057,ENSBTAG00000010278,ENSBTAG00000009500,ENSBTAG00000006291
GO:0034660	ncRNA metabolic process	biological_process	0.42907	1	6	313	381	19353	ENSBTAG00000015891,ENSBTAG00000025589,ENSBTAG00000043973,ENSBTAG00000008964,ENSBTAG00000006468,ENSBTAG00000009491
GO:0032435	negative regulation of proteasomal ubiquitin-dependent protein catabolic process	biological_process	0.42958	1	1	313	25	19353	ENSBTAG00000014418
GO:0000145	exocyst	cellular_component	0.43044	1	1	313	18	19353	ENSBTAG00000020799
GO:0060065	uterus development	biological_process	0.43077	1	1	313	20	19353	ENSBTAG00000006175
GO:0008236	serine-type peptidase activity	molecular_function	0.43077	1	3	313	189	19353	ENSBTAG00000017664,ENSBTAG00000020389,ENSBTAG00000007146
GO:0016459	myosin complex	cellular_component	0.4311	1	2	313	53	19353	ENSBTAG00000006489,ENSBTAG00000003626
GO:0016740	transferase activity	molecular_function	0.43129	1	41	313	1884	19353	ENSBTAG00000012148,ENSBTAG00000019729,ENSBTAG00000014927,ENSBTAG00000007284,ENSBTAG00000024199,ENSBTAG00000007937,ENSBTAG00000003111,ENSBTAG00000025589,ENSBTAG00000032121,ENSBTAG00000017550,ENSBTAG00000009258,ENSBTAG00000032650,ENSBTAG00000004092,ENSBTAG00000003051,ENSBTAG00000002888,ENSBTAG00000048057,ENSBTAG00000022681,ENSBTAG00000021183,ENSBTAG00000018310,ENSBTAG00000018747,ENSBTAG00000015891,…
GO:0050900	leukocyte migration	biological_process	0.43214	1	5	313	250	19353	ENSBTAG00000031575,ENSBTAG00000003051,ENSBTAG00000014927,ENSBTAG00000017162,ENSBTAG00000012210
GO:0010575	positive regulation vascular endothelial growth factor production	biological_process	0.43225	1	1	313	24	19353	ENSBTAG00000012210
GO:0044764	multi-organism cellular process	biological_process	0.43282	1	4	313	228	19353	ENSBTAG00000009169,ENSBTAG00000021900,ENSBTAG00000024851,ENSBTAG00000013971
GO:0019200	carbohydrate kinase activity	molecular_function	0.43298	1	1	313	21	19353	ENSBTAG00000004011
GO:0005310	dicarboxylic acid transmembrane transporter activity	molecular_function	0.43341	1	1	313	26	19353	ENSBTAG00000017251
GO:0008081	phosphoric diester hydrolase activity	molecular_function	0.43348	1	3	313	81	19353	ENSBTAG00000007758,ENSBTAG00000034536,ENSBTAG00000000886
GO:0019228	regulation of action potential in neuron	biological_process	0.43369	1	4	313	122	19353	ENSBTAG00000011593,ENSBTAG00000020378,ENSBTAG00000006990,ENSBTAG00000006489
GO:0000184	nuclear-transcribed mRNA catabolic process, nonsense-mediated decay	biological_process	0.43447	1	1	313	29	19353	ENSBTAG00000000288
GO:0010574	regulation of vascular endothelial growth factor production	biological_process	0.43461	1	1	313	26	19353	ENSBTAG00000012210
GO:0030513	positive regulation of BMP signaling pathway	biological_process	0.4352	1	1	313	28	19353	ENSBTAG00000004990
GO:0060411	cardiac septum morphogenesis	biological_process	0.43539	1	2	313	63	19353	ENSBTAG00000007986,ENSBTAG00000001649
GO:0061512	protein localization to cilium	biological_process	0.43603	1	1	313	21	19353	ENSBTAG00000001969
GO:0008134	transcription factor binding	molecular_function	0.43635	1	10	313	469	19353	ENSBTAG00000015333,ENSBTAG00000027453,ENSBTAG00000013652,ENSBTAG00000048057,ENSBTAG00000009500,ENSBTAG00000001649,ENSBTAG00000011541,ENSBTAG00000003397,ENSBTAG00000018310,ENSBTAG00000015007
GO:0060445	branching involved in salivary gland morphogenesis	biological_process	0.43653	1	1	313	18	19353	ENSBTAG00000017664
GO:0051569	regulation of histone H3-K4 methylation	biological_process	0.43654	1	1	313	30	19353	ENSBTAG00000017505
GO:0006406	mRNA export from nucleus	biological_process	0.43704	1	1	313	47	19353	ENSBTAG00000014874
GO:0015171	amino acid transmembrane transporter activity	molecular_function	0.43768	1	2	313	80	19353	ENSBTAG00000009167,ENSBTAG00000006624
GO:0030414	peptidase inhibitor activity	molecular_function	0.43774	1	3	313	178	19353	ENSBTAG00000005243,ENSBTAG00000015557,ENSBTAG00000012210
GO:0002224	toll-like receptor signaling pathway	biological_process	0.43875	1	2	313	80	19353	ENSBTAG00000019857,ENSBTAG00000012067
GO:0032008	positive regulation of TOR signaling cascade	biological_process	0.43891	1	1	313	31	19353	ENSBTAG00000016878
GO:0005911	cell-cell junction	cellular_component	0.43992	1	10	313	355	19353	ENSBTAG00000020378,ENSBTAG00000013769,ENSBTAG00000014488,ENSBTAG00000021900,ENSBTAG00000017450,ENSBTAG00000014991,ENSBTAG00000005557,ENSBTAG00000013918,ENSBTAG00000018342,ENSBTAG00000012818
GO:0044092	negative regulation of molecular function	biological_process	0.44005	1	15	313	813	19353	ENSBTAG00000009500,ENSBTAG00000048057,ENSBTAG00000019020,ENSBTAG00000015557,ENSBTAG00000009426,ENSBTAG00000014927,ENSBTAG00000001574,ENSBTAG00000017505,ENSBTAG00000012210,ENSBTAG00000017664,ENSBTAG00000005243,ENSBTAG00000004394,ENSBTAG00000012213,ENSBTAG00000017162,ENSBTAG00000006291
GO:0007584	response to nutrient	biological_process	0.44017	1	1	313	32	19353	ENSBTAG00000015007
GO:0019866	organelle inner membrane	cellular_component	0.4404	1	5	313	439	19353	ENSBTAG00000019729,ENSBTAG00000030990,ENSBTAG00000032650,ENSBTAG00000003876,ENSBTAG00000003752
GO:0016605	PML body	cellular_component	0.44095	1	2	313	61	19353	ENSBTAG00000027453,ENSBTAG00000018256
GO:0006364	rRNA processing	biological_process	0.441	1	2	313	163	19353	ENSBTAG00000015891,ENSBTAG00000009491
GO:0010165	response to X-ray	biological_process	0.4418	1	1	313	22	19353	ENSBTAG00000003111
GO:0006694	steroid biosynthetic process	biological_process	0.4419	1	2	313	114	19353	ENSBTAG00000007588,ENSBTAG00000016867
GO:0043021	ribonucleoprotein complex binding	molecular_function	0.44201	1	2	313	97	19353	ENSBTAG00000010593,ENSBTAG00000009426
GO:0043949	regulation of cAMP-mediated signaling	biological_process	0.44204	1	1	313	20	19353	ENSBTAG00000007758
GO:0016712	oxidoreductase activity, acting on paired donors, with incorporation or reduction of molecular oxygen, reduced flavin or flavoprotein as one donor, and incorporation of one atom of oxygen	molecular_function	0.44219	1	1	313	33	19353	ENSBTAG00000051542
GO:0034067	protein localization to Golgi apparatus	biological_process	0.44221	1	1	313	22	19353	ENSBTAG00000017734
GO:2000300	regulation of synaptic vesicle exocytosis	biological_process	0.44226	1	2	313	53	19353	ENSBTAG00000048057,ENSBTAG00000020238
GO:0035371	microtubule plus end	cellular_component	0.44304	1	1	313	16	19353	ENSBTAG00000006489
GO:0097159	organic cyclic compound binding	molecular_function	0.44337	1	90	313	5226	19353	ENSBTAG00000030686,ENSBTAG00000025477,ENSBTAG00000005828,ENSBTAG00000013912,ENSBTAG00000043973,ENSBTAG00000015692,ENSBTAG00000003626,ENSBTAG00000017162,ENSBTAG00000046612,ENSBTAG00000009438,ENSBTAG00000007986,ENSBTAG00000014711,ENSBTAG00000006175,ENSBTAG00000006990,ENSBTAG00000008963,ENSBTAG00000000288,ENSBTAG00000013410,ENSBTAG00000009500,ENSBTAG00000033747,ENSBTAG00000003354,ENSBTAG00000007588,…
GO:0043403	skeletal muscle tissue regeneration	biological_process	0.44415	1	1	313	31	19353	ENSBTAG00000009426
GO:0046189	phenol-containing compound biosynthetic process	biological_process	0.4449	1	1	313	30	19353	ENSBTAG00000006489
GO:0030676	Rac guanyl-nucleotide exchange factor activity	molecular_function	0.44567	1	1	313	13	19353	ENSBTAG00000031575
GO:0046943	carboxylic acid transmembrane transporter activity	molecular_function	0.44739	1	3	313	136	19353	ENSBTAG00000009167,ENSBTAG00000006624,ENSBTAG00000017251
GO:0032006	regulation of TOR signaling cascade	biological_process	0.4476	1	2	313	69	19353	ENSBTAG00000018747,ENSBTAG00000016878
GO:0032947	protein complex scaffold	molecular_function	0.44769	1	1	313	16	19353	ENSBTAG00000012293
GO:0047496	vesicle transport along microtubule	biological_process	0.44819	1	1	313	16	19353	ENSBTAG00000027134
GO:0043552	positive regulation of phosphatidylinositol 3-kinase activity	biological_process	0.44828	1	1	313	21	19353	ENSBTAG00000031575
GO:0044428	nuclear part	cellular_component	0.44838	1	66	313	3535	19353	ENSBTAG00000017505,ENSBTAG00000009426,ENSBTAG00000006107,ENSBTAG00000018256,ENSBTAG00000015007,ENSBTAG00000001580,ENSBTAG00000027453,ENSBTAG00000002181,ENSBTAG00000006928,ENSBTAG00000012448,ENSBTAG00000011541,ENSBTAG00000024801,ENSBTAG00000003550,ENSBTAG00000021900,ENSBTAG00000032071,ENSBTAG00000001574,ENSBTAG00000003051,ENSBTAG00000013877,ENSBTAG00000005870,ENSBTAG00000018747,ENSBTAG00000005293,…
GO:0043178	alcohol binding	molecular_function	0.449	1	3	313	90	19353	ENSBTAG00000009169,ENSBTAG00000007588,ENSBTAG00000025667
GO:0015103	inorganic anion transmembrane transporter activity	molecular_function	0.44999	1	3	313	99	19353	ENSBTAG00000009169,ENSBTAG00000017251,ENSBTAG00000016236
GO:0002685	regulation of leukocyte migration	biological_process	0.45013	1	3	313	142	19353	ENSBTAG00000012210,ENSBTAG00000017162,ENSBTAG00000014927
GO:1900744	regulation of p38MAPK cascade	biological_process	0.45031	1	1	313	26	19353	ENSBTAG00000017664
GO:0030030	cell projection organization	biological_process	0.45061	1	28	313	1028	19353	ENSBTAG00000009438,ENSBTAG00000006291,ENSBTAG00000014053,ENSBTAG00000003384,ENSBTAG00000019568,ENSBTAG00000017661,ENSBTAG00000048432,ENSBTAG00000004990,ENSBTAG00000025477,ENSBTAG00000020436,ENSBTAG00000031575,ENSBTAG00000003051,ENSBTAG00000019606,ENSBTAG00000048378,ENSBTAG00000043950,ENSBTAG00000048057,ENSBTAG00000018019,ENSBTAG00000024822,ENSBTAG00000018549,ENSBTAG00000014574,ENSBTAG00000018991,…
GO:0017171	serine hydrolase activity	molecular_function	0.45072	1	3	313	194	19353	ENSBTAG00000007146,ENSBTAG00000017664,ENSBTAG00000020389
GO:0031463	Cul3-RING ubiquitin ligase complex	cellular_component	0.45182	1	1	313	36	19353	ENSBTAG00000017450
GO:0000149	SNARE binding	molecular_function	0.45192	1	3	313	94	19353	ENSBTAG00000001657,ENSBTAG00000000115,ENSBTAG00000009355
GO:0030291	protein serine/threonine kinase inhibitor activity	molecular_function	0.45192	1	1	313	27	19353	ENSBTAG00000004394
GO:0070161	anchoring junction	cellular_component	0.45283	1	9	313	259	19353	ENSBTAG00000005557,ENSBTAG00000012818,ENSBTAG00000018108,ENSBTAG00000020378,ENSBTAG00000013769,ENSBTAG00000014488,ENSBTAG00000017450,ENSBTAG00000009438,ENSBTAG00000014991
GO:0031112	positive regulation of microtubule polymerization or depolymerization	biological_process	0.45301	1	1	313	24	19353	ENSBTAG00000039117
GO:1901505	carbohydrate derivative transporter activity	molecular_function	0.45388	1	1	313	37	19353	ENSBTAG00000003752
GO:0006885	regulation of pH	biological_process	0.45397	1	2	313	71	19353	ENSBTAG00000003290,ENSBTAG00000019332
GO:0002696	positive regulation of leukocyte activation	biological_process	0.45436	1	4	313	211	19353	ENSBTAG00000031575,ENSBTAG00000007986,ENSBTAG00000006291,ENSBTAG00000017505
GO:0010762	regulation of fibroblast migration	biological_process	0.45486	1	1	313	22	19353	ENSBTAG00000003051
GO:0005005	transmembrane-ephrin receptor activity	molecular_function	0.45553	1	1	313	14	19353	ENSBTAG00000009438
GO:0030104	water homeostasis	biological_process	0.4556	1	1	313	40	19353	ENSBTAG00000051072
GO:0060249	anatomical structure homeostasis	biological_process	0.45584	1	6	313	276	19353	ENSBTAG00000018256,ENSBTAG00000025853,ENSBTAG00000004394,ENSBTAG00000003111,ENSBTAG00000000115,ENSBTAG00000014053
GO:0055037	recycling endosome	cellular_component	0.45693	1	3	313	114	19353	ENSBTAG00000027134,ENSBTAG00000003290,ENSBTAG00000006489
GO:0048873	homeostasis of number of cells within a tissue	biological_process	0.45702	1	1	313	30	19353	ENSBTAG00000000115
GO:2000463	positive regulation of excitatory postsynaptic membrane potential	biological_process	0.45718	1	1	313	14	19353	ENSBTAG00000012889
GO:0015934	large ribosomal subunit	cellular_component	0.4576	1	1	313	170	19353	ENSBTAG00000015891
GO:0030684	preribosome	cellular_component	0.45791	1	1	313	75	19353	ENSBTAG00000009491
GO:0032273	positive regulation of protein polymerization	biological_process	0.45797	1	3	313	113	19353	ENSBTAG00000003051,ENSBTAG00000020378,ENSBTAG00000039117
GO:0051973	positive regulation of telomerase activity	biological_process	0.45814	1	1	313	26	19353	ENSBTAG00000004394
GO:0021904	dorsal/ventral neural tube patterning	biological_process	0.45844	1	1	313	23	19353	ENSBTAG00000025477
GO:0032846	positive regulation of homeostatic process	biological_process	0.45918	1	2	313	87	19353	ENSBTAG00000003111,ENSBTAG00000004394
GO:0001959	regulation of cytokine-mediated signaling pathway	biological_process	0.45921	1	2	313	84	19353	ENSBTAG00000019857,ENSBTAG00000006291
GO:0070542	response to fatty acid	biological_process	0.4593	1	1	313	33	19353	ENSBTAG00000018747
GO:0015932	nucleobase-containing compound transmembrane transporter activity	molecular_function	0.45943	1	1	313	36	19353	ENSBTAG00000003752
GO:0001725	stress fiber	cellular_component	0.45946	1	2	313	53	19353	ENSBTAG00000012818,ENSBTAG00000018108
GO:0016209	antioxidant activity	molecular_function	0.45976	1	1	313	76	19353	ENSBTAG00000013912
GO:0007043	cell-cell junction assembly	biological_process	0.45985	1	3	313	82	19353	ENSBTAG00000014488,ENSBTAG00000021900,ENSBTAG00000020378
GO:0000313	organellar ribosome	cellular_component	0.46061	1	1	313	87	19353	ENSBTAG00000015891
GO:0005761	mitochondrial ribosome	cellular_component	0.46061	1	1	313	87	19353	ENSBTAG00000015891
GO:0009060	aerobic respiration	biological_process	0.46062	1	1	313	51	19353	ENSBTAG00000009541
GO:0019903	protein phosphatase binding	molecular_function	0.46068	1	3	313	98	19353	ENSBTAG00000003051,ENSBTAG00000018108,ENSBTAG00000027612
GO:0032007	negative regulation of TOR signaling cascade	biological_process	0.46137	1	1	313	28	19353	ENSBTAG00000018747
GO:0006338	chromatin remodeling	biological_process	0.46198	1	3	313	122	19353	ENSBTAG00000006468,ENSBTAG00000006175,ENSBTAG00000003354
GO:0010942	positive regulation of cell death	biological_process	0.46228	1	6	313	306	19353	ENSBTAG00000048057,ENSBTAG00000010278,ENSBTAG00000015007,ENSBTAG00000001657,ENSBTAG00000043949,ENSBTAG00000003111
GO:0044786	cell cycle DNA replication	biological_process	0.46232	1	1	313	32	19353	ENSBTAG00000014711
GO:0042771	intrinsic apoptotic signaling pathway in response to DNA damage by p53 class mediator	biological_process	0.46341	1	1	313	38	19353	ENSBTAG00000009500
GO:0004712	protein serine/threonine/tyrosine kinase activity	molecular_function	0.46371	1	1	313	24	19353	ENSBTAG00000018747
GO:0018394	peptidyl-lysine acetylation	biological_process	0.46388	1	3	313	141	19353	ENSBTAG00000015007,ENSBTAG00000018747,ENSBTAG00000017505
GO:0031623	receptor internalization	biological_process	0.46392	1	2	313	65	19353	ENSBTAG00000030581,ENSBTAG00000001657
GO:0046835	carbohydrate phosphorylation	biological_process	0.46461	1	1	313	23	19353	ENSBTAG00000004011
GO:0090218	positive regulation of lipid kinase activity	biological_process	0.46499	1	1	313	25	19353	ENSBTAG00000031575
GO:0045171	intercellular bridge	cellular_component	0.46535	1	1	313	48	19353	ENSBTAG00000024822
GO:0008373	sialyltransferase activity	molecular_function	0.46561	1	1	313	22	19353	ENSBTAG00000004471
GO:0005743	mitochondrial inner membrane	cellular_component	0.46582	1	4	313	395	19353	ENSBTAG00000003752,ENSBTAG00000003876,ENSBTAG00000030990,ENSBTAG00000019729
GO:0097193	intrinsic apoptotic signaling pathway	biological_process	0.46595	1	4	313	228	19353	ENSBTAG00000009500,ENSBTAG00000014418,ENSBTAG00000003111,ENSBTAG00000006291
[truncated: 1,897 more rows]
