# Supplementary material for: Circular RNA Expression and Regulation Profiling in Testicular Tissues of Immature and Mature Wandong Cattle (Bos taurus)
Source: Front Genet. 2021 Nov 22;12:685541. doi: 10.3389/fgene.2021.685541 (PMC8647812; doi:10.3389/fgene.2021.685541)
Supplement: Supplementary file 1 [file DataSheet1.ZIP › Supplimentry file 8, KEGG pathways analysis.xlsx]

## Sheet: Sheet1
##Databases: KEGG PATHWAY
##Statistical test method: hypergeometric test / Fisher's exact test
##FDR correction method: Benjamini and Hochberg
#Term	Database	ID	Input source genes	Total background genes	P-Value	Corrected P-Value	Input	KEGG_ID/KO	Entrez_ID	Hyperlink
Lysine degradation	KEGG PATHWAY	bta00310	6	54	4.56811e-05	0.00648672	ENSBTAG00000012128|ENSBTAG00000024199|ENSBTAG00000009207|ENSBTAG00000012148|ENSBTAG00000011648|ENSBTAG00000007986	bta:520865|bta:789336|bta:539121|bta:528606|bta:535630|bta:540769|	520865|789336|539121|528606|535630|540769|	http://www.genome.jp/kegg-bin/show_pathway?bta00310/bta:528606%09red/bta:539121%09red/bta:789336%09red/bta:540769%09red/bta:535630%09red/bta:520865%09red
Cell cycle	KEGG PATHWAY	bta04110	8	127	0.000112044	0.00795509	ENSBTAG00000003111|ENSBTAG00000011541|ENSBTAG00000048057|ENSBTAG00000005293|ENSBTAG00000024132|ENSBTAG00000014711|ENSBTAG00000007284|ENSBTAG00000054797	bta:526824|bta:524870|bta:790875|bta:507731|bta:522122|bta:510916|bta:521939|bta:539234|	526824|524870|790875|507731|522122|510916|521939|539234|	http://www.genome.jp/kegg-bin/show_pathway?bta04110/bta:526824%09red/bta:539234%09red/bta:510916%09red/bta:507731%09red/bta:524870%09red/bta:790875%09red/bta:521939%09red/bta:522122%09red
Propanoate metabolism	KEGG PATHWAY	bta00640	2	25	0.0340636	0.753456	ENSBTAG00000009541|ENSBTAG00000004038	bta:537713|bta:280969|	537713|280969|	http://www.genome.jp/kegg-bin/show_pathway?bta00640/bta:537713%09red/bta:280969%09red
Adherens junction	KEGG PATHWAY	bta04520	3	68	0.0414544	0.753456	ENSBTAG00000013769|ENSBTAG00000005557|ENSBTAG00000014991	bta:534360|bta:504856|bta:527964|	534360|504856|527964|	http://www.genome.jp/kegg-bin/show_pathway?bta04520/bta:534360%09red/bta:527964%09red/bta:504856%09red
Prion diseases	KEGG PATHWAY	bta05020	2	33	0.0546074	0.753456	ENSBTAG00000003301|ENSBTAG00000012210	bta:535613|bta:512045|	535613|512045|	http://www.genome.jp/kegg-bin/show_pathway?bta05020/bta:512045%09red/bta:535613%09red
Tight junction	KEGG PATHWAY	bta04530	4	132	0.0599941	0.753456	ENSBTAG00000018342|ENSBTAG00000011905|ENSBTAG00000005557|ENSBTAG00000014991	bta:407100|bta:519269|bta:504856|bta:527964|	407100|519269|504856|527964|	http://www.genome.jp/kegg-bin/show_pathway?bta04530/bta:407100%09red/bta:519269%09red/bta:527964%09red/bta:504856%09red
Alanine, aspartate and glutamate metabolism	KEGG PATHWAY	bta00250	2	35	0.0602802	0.753456	ENSBTAG00000007863|ENSBTAG00000004038	bta:525335|bta:280969|	525335|280969|	http://www.genome.jp/kegg-bin/show_pathway?bta00250/bta:525335%09red/bta:280969%09red
Focal adhesion	KEGG PATHWAY	bta04510	5	206	0.0789688	0.753456	ENSBTAG00000017664|ENSBTAG00000027181|ENSBTAG00000018108|ENSBTAG00000048057|ENSBTAG00000031575	bta:282879|bta:100336873|bta:517456|bta:790875|bta:521961|	282879|100336873|517456|790875|521961|	http://www.genome.jp/kegg-bin/show_pathway?bta04510/bta:100336873%09red/bta:790875%09red/bta:517456%09red/bta:282879%09red/bta:521961%09red
Vasopressin-regulated water reabsorption	KEGG PATHWAY	bta04962	2	45	0.091312	0.753456	ENSBTAG00000051072|ENSBTAG00000027134	bta:281008|bta:613724|	281008|613724|	http://www.genome.jp/kegg-bin/show_pathway?bta04962/bta:281008%09red/bta:613724%09red
Cell adhesion molecules (CAMs)	KEGG PATHWAY	bta04514	4	154	0.0920749	0.753456	ENSBTAG00000013769|ENSBTAG00000003301|ENSBTAG00000004990|ENSBTAG00000000977	bta:534360|bta:535613|bta:100297058|bta:529873|	534360|535613|100297058|529873|	http://www.genome.jp/kegg-bin/show_pathway?bta04514/bta:529873%09red/bta:535613%09red/bta:534360%09red/bta:100297058%09red
Basal transcription factors	KEGG PATHWAY	bta03022	2	47	0.0979816	0.753456	ENSBTAG00000013652|ENSBTAG00000015333	bta:785612|bta:781912|	785612|781912|	http://www.genome.jp/kegg-bin/show_pathway?bta03022/bta:785612%09red/bta:781912%09red
Ubiquinone and other terpenoid-quinone biosynthesis	KEGG PATHWAY	bta00130	1	9	0.102769	0.753456	ENSBTAG00000019729	bta:540298|	540298|	http://www.genome.jp/kegg-bin/show_pathway?bta00130/bta:540298%09red
Hedgehog signaling pathway	KEGG PATHWAY	bta04340	2	51	0.11171	0.753456	ENSBTAG00000048057|ENSBTAG00000017550	bta:790875|bta:407190|	790875|407190|	http://www.genome.jp/kegg-bin/show_pathway?bta04340/bta:790875%09red/bta:407190%09red
T cell receptor signaling pathway	KEGG PATHWAY	bta04660	3	108	0.118514	0.753456	ENSBTAG00000048057|ENSBTAG00000020378|ENSBTAG00000031575	bta:790875|bta:785291|bta:521961|	790875|785291|521961|	http://www.genome.jp/kegg-bin/show_pathway?bta04660/bta:790875%09red/bta:521961%09red/bta:785291%09red
Oocyte meiosis	KEGG PATHWAY	bta04114	3	113	0.130418	0.753456	ENSBTAG00000024132|ENSBTAG00000005293|ENSBTAG00000019795	bta:522122|bta:507731|bta:540145|	522122|507731|540145|	http://www.genome.jp/kegg-bin/show_pathway?bta04114/bta:507731%09red/bta:540145%09red/bta:522122%09red
Purine metabolism	KEGG PATHWAY	bta00230	4	176	0.130704	0.753456	ENSBTAG00000007937|ENSBTAG00000004092|ENSBTAG00000014418|ENSBTAG00000007758	bta:514682|bta:615606|bta:692183|bta:506061|	514682|615606|692183|506061|	http://www.genome.jp/kegg-bin/show_pathway?bta00230/bta:514682%09red/bta:506061%09red/bta:615606%09red/bta:692183%09red
Glutamatergic synapse	KEGG PATHWAY	bta04724	3	115	0.135293	0.753456	ENSBTAG00000007863|ENSBTAG00000025853|ENSBTAG00000005372	bta:525335|bta:535311|bta:526435|	525335|535311|526435|	http://www.genome.jp/kegg-bin/show_pathway?bta04724/bta:525335%09red/bta:526435%09red/bta:535311%09red
Viral carcinogenesis	KEGG PATHWAY	bta05203	5	246	0.136041	0.753456	ENSBTAG00000020378|ENSBTAG00000007284|ENSBTAG00000013652|ENSBTAG00000018108|ENSBTAG00000011541	bta:785291|bta:521939|bta:785612|bta:517456|bta:524870|	785291|521939|785612|517456|524870|	http://www.genome.jp/kegg-bin/show_pathway?bta05203/bta:785612%09red/bta:517456%09red/bta:524870%09red/bta:521939%09red/bta:785291%09red
MicroRNAs in cancer	KEGG PATHWAY	bta05206	5	247	0.137658	0.753456	ENSBTAG00000007863|ENSBTAG00000001649|ENSBTAG00000009426|ENSBTAG00000005293|ENSBTAG00000003111	bta:525335|bta:784747|bta:509106|bta:507731|bta:526824|	525335|784747|509106|507731|526824|	http://www.genome.jp/kegg-bin/show_pathway?bta05206/bta:525335%09red/bta:526824%09red/bta:507731%09red/bta:509106%09red/bta:784747%09red
Leukocyte transendothelial migration	KEGG PATHWAY	bta04670	3	119	0.145227	0.753456	ENSBTAG00000031575|ENSBTAG00000005557|ENSBTAG00000018108	bta:521961|bta:504856|bta:517456|	521961|504856|517456|	http://www.genome.jp/kegg-bin/show_pathway?bta04670/bta:517456%09red/bta:521961%09red/bta:504856%09red
Arginine and proline metabolism	KEGG PATHWAY	bta00330	2	61	0.147914	0.753456	ENSBTAG00000007863|ENSBTAG00000006928	bta:525335|bta:505323|	525335|505323|	http://www.genome.jp/kegg-bin/show_pathway?bta00330/bta:525335%09red/bta:505323%09red
Chemokine signaling pathway	KEGG PATHWAY	bta04062	4	188	0.154176	0.753456	ENSBTAG00000048057|ENSBTAG00000018108|ENSBTAG00000014991|ENSBTAG00000031575	bta:790875|bta:517456|bta:527964|bta:521961|	790875|517456|527964|521961|	http://www.genome.jp/kegg-bin/show_pathway?bta04062/bta:790875%09red/bta:517456%09red/bta:521961%09red/bta:527964%09red
Axon guidance	KEGG PATHWAY	bta04360	3	124	0.157969	0.753456	ENSBTAG00000048057|ENSBTAG00000048378|ENSBTAG00000009438	bta:790875|bta:537176|bta:100337226|	790875|537176|100337226|	http://www.genome.jp/kegg-bin/show_pathway?bta04360/bta:790875%09red/bta:100337226%09red/bta:537176%09red
Colorectal cancer	KEGG PATHWAY	bta05210	2	66	0.166804	0.753456	ENSBTAG00000048057|ENSBTAG00000048378	bta:790875|bta:537176|	790875|537176|	http://www.genome.jp/kegg-bin/show_pathway?bta05210/bta:790875%09red/bta:537176%09red
HTLV-I infection	KEGG PATHWAY	bta05166	5	270	0.177059	0.753456	ENSBTAG00000013790|ENSBTAG00000048057|ENSBTAG00000011905|ENSBTAG00000020378|ENSBTAG00000003111	bta:523962|bta:790875|bta:519269|bta:785291|bta:526824|	523962|790875|519269|785291|526824|	http://www.genome.jp/kegg-bin/show_pathway?bta05166/bta:526824%09red/bta:790875%09red/bta:523962%09red/bta:519269%09red/bta:785291%09red
Proteoglycans in cancer	KEGG PATHWAY	bta05205	4	201	0.181233	0.753456	ENSBTAG00000048956|ENSBTAG00000017664|ENSBTAG00000011905|ENSBTAG00000018108	bta:539238|bta:282879|bta:519269|bta:517456|	539238|282879|519269|517456|	http://www.genome.jp/kegg-bin/show_pathway?bta05205/bta:519269%09red/bta:517456%09red/bta:282879%09red/bta:539238%09red
FoxO signaling pathway	KEGG PATHWAY	bta04068	3	134	0.184408	0.753456	ENSBTAG00000018747|ENSBTAG00000025853|ENSBTAG00000003111	bta:538954|bta:535311|bta:526824|	538954|535311|526824|	http://www.genome.jp/kegg-bin/show_pathway?bta04068/bta:526824%09red/bta:538954%09red/bta:535311%09red
B cell receptor signaling pathway	KEGG PATHWAY	bta04662	2	71	0.186078	0.753456	ENSBTAG00000031575|ENSBTAG00000048057	bta:521961|bta:790875|	521961|790875|	http://www.genome.jp/kegg-bin/show_pathway?bta04662/bta:790875%09red/bta:521961%09red
Selenocompound metabolism	KEGG PATHWAY	bta00450	1	18	0.18623	0.753456	ENSBTAG00000013912	bta:282388|	282388|	http://www.genome.jp/kegg-bin/show_pathway?bta00450/bta:282388%09red
Renin-angiotensin system	KEGG PATHWAY	bta04614	1	20	0.2037	0.753456	ENSBTAG00000016903	bta:538650|	538650|	http://www.genome.jp/kegg-bin/show_pathway?bta04614/bta:538650%09red
RIG-I-like receptor signaling pathway	KEGG PATHWAY	bta04622	2	77	0.209585	0.753456	ENSBTAG00000013790|ENSBTAG00000006291	bta:523962|bta:536421|	523962|536421|	http://www.genome.jp/kegg-bin/show_pathway?bta04622/bta:536421%09red/bta:523962%09red
Hypertrophic cardiomyopathy (HCM)	KEGG PATHWAY	bta05410	2	79	0.217489	0.753456	ENSBTAG00000018747|ENSBTAG00000044046	bta:538954|bta:517059|	538954|517059|	http://www.genome.jp/kegg-bin/show_pathway?bta05410/bta:517059%09red/bta:538954%09red
Proximal tubule bicarbonate reclamation	KEGG PATHWAY	bta04964	1	22	0.220796	0.753456	ENSBTAG00000007863	bta:525335|	525335|	http://www.genome.jp/kegg-bin/show_pathway?bta04964/bta:525335%09red
Dorso-ventral axis formation	KEGG PATHWAY	bta04320	1	23	0.229207	0.753456	ENSBTAG00000006468	bta:537833|	537833|	http://www.genome.jp/kegg-bin/show_pathway?bta04320/bta:537833%09red
Protein export	KEGG PATHWAY	bta03060	1	23	0.229207	0.753456	ENSBTAG00000010593	bta:509430|	509430|	http://www.genome.jp/kegg-bin/show_pathway?bta03060/bta:509430%09red
Hippo signaling pathway	KEGG PATHWAY	bta04390	3	151	0.231659	0.753456	ENSBTAG00000048057|ENSBTAG00000020378|ENSBTAG00000014991	bta:790875|bta:785291|bta:527964|	790875|785291|527964|	http://www.genome.jp/kegg-bin/show_pathway?bta04390/bta:790875%09red/bta:527964%09red/bta:785291%09red
Salmonella infection	KEGG PATHWAY	bta05132	2	83	0.23337	0.753456	ENSBTAG00000021900|ENSBTAG00000027134	bta:519754|bta:613724|	519754|613724|	http://www.genome.jp/kegg-bin/show_pathway?bta05132/bta:519754%09red/bta:613724%09red
Glycosaminoglycan biosynthesis - heparan sulfate / heparin	KEGG PATHWAY	bta00534	1	24	0.237527	0.753456	ENSBTAG00000017595	bta:523780|	523780|	http://www.genome.jp/kegg-bin/show_pathway?bta00534/bta:523780%09red
ErbB signaling pathway	KEGG PATHWAY	bta04012	2	85	0.241337	0.753456	ENSBTAG00000048057|ENSBTAG00000054057	bta:790875|bta:281361|	790875|281361|	http://www.genome.jp/kegg-bin/show_pathway?bta04012/bta:790875%09red/bta:281361%09red
Small cell lung cancer	KEGG PATHWAY	bta05222	2	87	0.249317	0.753456	ENSBTAG00000027181|ENSBTAG00000014418	bta:100336873|bta:692183|	100336873|692183|	http://www.genome.jp/kegg-bin/show_pathway?bta05222/bta:692183%09red/bta:100336873%09red
Progesterone-mediated oocyte maturation	KEGG PATHWAY	bta04914	2	87	0.249317	0.753456	ENSBTAG00000007284|ENSBTAG00000005293	bta:521939|bta:507731|	521939|507731|	http://www.genome.jp/kegg-bin/show_pathway?bta04914/bta:507731%09red/bta:521939%09red
GABAergic synapse	KEGG PATHWAY	bta04727	2	87	0.249317	0.753456	ENSBTAG00000007863|ENSBTAG00000004038	bta:525335|bta:280969|	525335|280969|	http://www.genome.jp/kegg-bin/show_pathway?bta04727/bta:525335%09red/bta:280969%09red
Glycosylphosphatidylinositol(GPI)-anchor biosynthesis	KEGG PATHWAY	bta00563	1	26	0.253899	0.753456	ENSBTAG00000016663	bta:525095|	525095|	http://www.genome.jp/kegg-bin/show_pathway?bta00563/bta:525095%09red
RNA transport	KEGG PATHWAY	bta03013	3	160	0.257509	0.753456	ENSBTAG00000021293|ENSBTAG00000004987|ENSBTAG00000000288	bta:515588|bta:785834|bta:781181|	515588|785834|781181|	http://www.genome.jp/kegg-bin/show_pathway?bta03013/bta:785834%09red/bta:781181%09red/bta:515588%09red
Glycosphingolipid biosynthesis - lacto and neolacto series	KEGG PATHWAY	bta00601	1	28	0.269922	0.753456	ENSBTAG00000004471	bta:444860|	444860|	http://www.genome.jp/kegg-bin/show_pathway?bta00601/bta:444860%09red
Butanoate metabolism	KEGG PATHWAY	bta00650	1	28	0.269922	0.753456	ENSBTAG00000004038	bta:280969|	280969|	http://www.genome.jp/kegg-bin/show_pathway?bta00650/bta:280969%09red
mRNA surveillance pathway	KEGG PATHWAY	bta03015	2	93	0.273288	0.753456	ENSBTAG00000002725|ENSBTAG00000000288	bta:511408|bta:781181|	511408|781181|	http://www.genome.jp/kegg-bin/show_pathway?bta03015/bta:511408%09red/bta:781181%09red
Protein processing in endoplasmic reticulum	KEGG PATHWAY	bta04141	3	169	0.283726	0.753456	ENSBTAG00000015692|ENSBTAG00000033747|ENSBTAG00000003793	bta:506096|bta:520650|bta:533736|	506096|520650|533736|	http://www.genome.jp/kegg-bin/show_pathway?bta04141/bta:506096%09red/bta:533736%09red/bta:520650%09red
Other types of O-glycan biosynthesis	KEGG PATHWAY	bta00514	1	30	0.285601	0.753456	ENSBTAG00000022681	bta:508782|	508782|	http://www.genome.jp/kegg-bin/show_pathway?bta00514/bta:508782%09red
Citrate cycle (TCA cycle)	KEGG PATHWAY	bta00020	1	30	0.285601	0.753456	ENSBTAG00000009541	bta:537713|	537713|	http://www.genome.jp/kegg-bin/show_pathway?bta00020/bta:537713%09red
Pathways in cancer	KEGG PATHWAY	bta05200	5	329	0.292936	0.753456	ENSBTAG00000048057|ENSBTAG00000027181|ENSBTAG00000017664|ENSBTAG00000003397|ENSBTAG00000048378	bta:790875|bta:100336873|bta:282879|bta:281730|bta:537176|	790875|100336873|282879|281730|537176|	http://www.genome.jp/kegg-bin/show_pathway?bta05200/bta:790875%09red/bta:281730%09red/bta:282879%09red/bta:537176%09red/bta:100336873%09red
Circadian rhythm	KEGG PATHWAY	bta04710	1	31	0.293315	0.753456	ENSBTAG00000018747	bta:538954|	538954|	http://www.genome.jp/kegg-bin/show_pathway?bta04710/bta:538954%09red
Galactose metabolism	KEGG PATHWAY	bta00052	1	32	0.300945	0.753456	ENSBTAG00000004011	bta:536133|	536133|	http://www.genome.jp/kegg-bin/show_pathway?bta00052/bta:536133%09red
beta-Alanine metabolism	KEGG PATHWAY	bta00410	1	32	0.300945	0.753456	ENSBTAG00000004038	bta:280969|	280969|	http://www.genome.jp/kegg-bin/show_pathway?bta00410/bta:280969%09red
Pyrimidine metabolism	KEGG PATHWAY	bta00240	2	102	0.309158	0.753456	ENSBTAG00000013912|ENSBTAG00000007937	bta:282388|bta:514682|	282388|514682|	http://www.genome.jp/kegg-bin/show_pathway?bta00240/bta:514682%09red/bta:282388%09red
DNA replication	KEGG PATHWAY	bta03030	1	35	0.323348	0.753456	ENSBTAG00000007937	bta:514682|	514682|	http://www.genome.jp/kegg-bin/show_pathway?bta03030/bta:514682%09red
Linoleic acid metabolism	KEGG PATHWAY	bta00591	1	35	0.323348	0.753456	ENSBTAG00000051542	bta:530929|	530929|	http://www.genome.jp/kegg-bin/show_pathway?bta00591/bta:530929%09red
PI3K-Akt signaling pathway	KEGG PATHWAY	bta04151	5	346	0.328704	0.753456	ENSBTAG00000048057|ENSBTAG00000027181|ENSBTAG00000017664|ENSBTAG00000018747|ENSBTAG00000021900	bta:790875|bta:100336873|bta:282879|bta:538954|bta:519754|	790875|100336873|282879|538954|519754|	http://www.genome.jp/kegg-bin/show_pathway?bta04151/bta:790875%09red/bta:538954%09red/bta:519754%09red/bta:282879%09red/bta:100336873%09red
Pyruvate metabolism	KEGG PATHWAY	bta00620	1	38	0.345035	0.753456	ENSBTAG00000006852	bta:767889|	767889|	http://www.genome.jp/kegg-bin/show_pathway?bta00620/bta:767889%09red
Regulation of autophagy	KEGG PATHWAY	bta04140	1	38	0.345035	0.753456	ENSBTAG00000018747	bta:538954|	538954|	http://www.genome.jp/kegg-bin/show_pathway?bta04140/bta:538954%09red
Thyroid hormone signaling pathway	KEGG PATHWAY	bta04919	2	112	0.348576	0.753456	ENSBTAG00000048057|ENSBTAG00000015007	bta:790875|bta:525346|	790875|525346|	http://www.genome.jp/kegg-bin/show_pathway?bta04919/bta:790875%09red/bta:525346%09red
cAMP signaling pathway	KEGG PATHWAY	bta04024	3	199	0.371904	0.753456	ENSBTAG00000031575|ENSBTAG00000011905|ENSBTAG00000005557	bta:521961|bta:519269|bta:504856|	521961|519269|504856|	http://www.genome.jp/kegg-bin/show_pathway?bta04024/bta:504856%09red/bta:521961%09red/bta:519269%09red
ABC transporters	KEGG PATHWAY	bta02010	1	42	0.372878	0.753456	ENSBTAG00000006921	bta:537351|	537351|	http://www.genome.jp/kegg-bin/show_pathway?bta02010/bta:537351%09red
Metabolic pathways	KEGG PATHWAY	bta01100	15	1239	0.377451	0.753456	ENSBTAG00000012128|ENSBTAG00000004038|ENSBTAG00000007937|ENSBTAG00000007863|ENSBTAG00000009541|ENSBTAG00000004092|ENSBTAG00000006928|ENSBTAG00000016663|ENSBTAG00000013971|ENSBTAG00000025029|ENSBTAG00000004011|ENSBTAG00000051542|ENSBTAG00000016867|ENSBTAG00000004471|ENSBTAG00000019729	bta:520865|bta:280969|bta:514682|bta:525335|bta:537713|bta:615606|bta:505323|bta:525095|bta:282309|bta:521539|bta:536133|bta:530929|bta:616934|bta:444860|bta:540298|	520865|280969|514682|525335|537713|615606|505323|525095|282309|521539|536133|530929|616934|444860|540298|	http://www.genome.jp/kegg-bin/show_pathway?bta01100/bta:525095%09red/bta:521539%09red/bta:540298%09red/bta:616934%09red/bta:530929%09red/bta:280969%09red/bta:615606%09red/bta:525335%09red/bta:505323%09red/bta:536133%09red/bta:444860%09red/bta:514682%09red/bta:282309%09red/bta:537713%09red/bta:520865%09red
AMPK signaling pathway	KEGG PATHWAY	bta04152	2	124	0.394831	0.753456	ENSBTAG00000018747|ENSBTAG00000007284	bta:538954|bta:521939|	538954|521939|	http://www.genome.jp/kegg-bin/show_pathway?bta04152/bta:521939%09red/bta:538954%09red
Neurotrophin signaling pathway	KEGG PATHWAY	bta04722	2	124	0.394831	0.753456	ENSBTAG00000013790|ENSBTAG00000048057	bta:523962|bta:790875|	523962|790875|	http://www.genome.jp/kegg-bin/show_pathway?bta04722/bta:790875%09red/bta:523962%09red
Valine, leucine and isoleucine degradation	KEGG PATHWAY	bta00280	1	46	0.399542	0.753456	ENSBTAG00000004038	bta:280969|	280969|	http://www.genome.jp/kegg-bin/show_pathway?bta00280/bta:280969%09red
Regulation of actin cytoskeleton	KEGG PATHWAY	bta04810	3	212	0.40967	0.753456	ENSBTAG00000031575|ENSBTAG00000011905|ENSBTAG00000018108	bta:521961|bta:519269|bta:517456|	521961|519269|517456|	http://www.genome.jp/kegg-bin/show_pathway?bta04810/bta:517456%09red/bta:521961%09red/bta:519269%09red
Notch signaling pathway	KEGG PATHWAY	bta04330	1	48	0.412447	0.753456	ENSBTAG00000003397	bta:281730|	281730|	http://www.genome.jp/kegg-bin/show_pathway?bta04330/bta:281730%09red
Amino sugar and nucleotide sugar metabolism	KEGG PATHWAY	bta00520	1	48	0.412447	0.753456	ENSBTAG00000004011	bta:536133|	536133|	http://www.genome.jp/kegg-bin/show_pathway?bta00520/bta:536133%09red
Rap1 signaling pathway	KEGG PATHWAY	bta04015	3	214	0.415423	0.753456	ENSBTAG00000005557|ENSBTAG00000017664|ENSBTAG00000014991	bta:504856|bta:282879|bta:527964|	504856|282879|527964|	http://www.genome.jp/kegg-bin/show_pathway?bta04015/bta:282879%09red/bta:527964%09red/bta:504856%09red
Endocytosis	KEGG PATHWAY	bta04144	3	217	0.42402	0.753456	ENSBTAG00000039922|ENSBTAG00000014991|ENSBTAG00000018004	bta:512010|bta:527964|bta:520311|	512010|527964|520311|	http://www.genome.jp/kegg-bin/show_pathway?bta04144/bta:512010%09red/bta:520311%09red/bta:527964%09red
N-Glycan biosynthesis	KEGG PATHWAY	bta00510	1	50	0.425076	0.753456	ENSBTAG00000025029	bta:521539|	521539|	http://www.genome.jp/kegg-bin/show_pathway?bta00510/bta:521539%09red
Endometrial cancer	KEGG PATHWAY	bta05213	1	51	0.431288	0.753456	ENSBTAG00000048057	bta:790875|	790875|	http://www.genome.jp/kegg-bin/show_pathway?bta05213/bta:790875%09red
Fanconi anemia pathway	KEGG PATHWAY	bta03460	1	52	0.437434	0.753456	ENSBTAG00000005870	bta:614512|	614512|	http://www.genome.jp/kegg-bin/show_pathway?bta03460/bta:614512%09red
Malaria	KEGG PATHWAY	bta05144	1	53	0.443513	0.753456	ENSBTAG00000017664	bta:282879|	282879|	http://www.genome.jp/kegg-bin/show_pathway?bta05144/bta:282879%09red
Ovarian steroidogenesis	KEGG PATHWAY	bta04913	1	53	0.443513	0.753456	ENSBTAG00000051542	bta:530929|	530929|	http://www.genome.jp/kegg-bin/show_pathway?bta04913/bta:530929%09red
Ubiquitin mediated proteolysis	KEGG PATHWAY	bta04120	2	138	0.446817	0.753456	ENSBTAG00000013790|ENSBTAG00000005870	bta:523962|bta:614512|	523962|614512|	http://www.genome.jp/kegg-bin/show_pathway?bta04120/bta:523962%09red/bta:614512%09red
Wnt signaling pathway	KEGG PATHWAY	bta04310	2	138	0.446817	0.753456	ENSBTAG00000048057|ENSBTAG00000003397	bta:790875|bta:281730|	790875|281730|	http://www.genome.jp/kegg-bin/show_pathway?bta04310/bta:790875%09red/bta:281730%09red
Insulin signaling pathway	KEGG PATHWAY	bta04910	2	140	0.454042	0.753456	ENSBTAG00000018747|ENSBTAG00000048057	bta:538954|bta:790875|	538954|790875|	http://www.genome.jp/kegg-bin/show_pathway?bta04910/bta:790875%09red/bta:538954%09red
Non-small cell lung cancer	KEGG PATHWAY	bta05223	1	55	0.455477	0.753456	ENSBTAG00000014418	bta:692183|	692183|	http://www.genome.jp/kegg-bin/show_pathway?bta05223/bta:692183%09red
Basal cell carcinoma	KEGG PATHWAY	bta05217	1	56	0.461362	0.753456	ENSBTAG00000048057	bta:790875|	790875|	http://www.genome.jp/kegg-bin/show_pathway?bta05217/bta:790875%09red
Steroid hormone biosynthesis	KEGG PATHWAY	bta00140	1	57	0.467184	0.753456	ENSBTAG00000016867	bta:616934|	616934|	http://www.genome.jp/kegg-bin/show_pathway?bta00140/bta:616934%09red
Ras signaling pathway	KEGG PATHWAY	bta04014	3	234	0.471833	0.753456	ENSBTAG00000011905|ENSBTAG00000017664|ENSBTAG00000005557	bta:519269|bta:282879|bta:504856|	519269|282879|504856|	http://www.genome.jp/kegg-bin/show_pathway?bta04014/bta:504856%09red/bta:282879%09red/bta:519269%09red
VEGF signaling pathway	KEGG PATHWAY	bta04370	1	58	0.472943	0.753456	ENSBTAG00000018108	bta:517456|	517456|	http://www.genome.jp/kegg-bin/show_pathway?bta04370/bta:517456%09red
Hepatitis B	KEGG PATHWAY	bta05161	2	149	0.48587	0.753456	ENSBTAG00000013790|ENSBTAG00000007284	bta:523962|bta:521939|	523962|521939|	http://www.genome.jp/kegg-bin/show_pathway?bta05161/bta:523962%09red/bta:521939%09red
Staphylococcus aureus infection	KEGG PATHWAY	bta05150	1	61	0.489852	0.753456	ENSBTAG00000012210	bta:512045|	512045|	http://www.genome.jp/kegg-bin/show_pathway?bta05150/bta:512045%09red
mTOR signaling pathway	KEGG PATHWAY	bta04150	1	61	0.489852	0.753456	ENSBTAG00000018747	bta:538954|	538954|	http://www.genome.jp/kegg-bin/show_pathway?bta04150/bta:538954%09red
Inositol phosphate metabolism	KEGG PATHWAY	bta00562	1	62	0.495367	0.753456	ENSBTAG00000013971	bta:282309|	282309|	http://www.genome.jp/kegg-bin/show_pathway?bta00562/bta:282309%09red
Synaptic vesicle cycle	KEGG PATHWAY	bta04721	1	65	0.511558	0.753456	ENSBTAG00000020238	bta:534114|	534114|	http://www.genome.jp/kegg-bin/show_pathway?bta04721/bta:534114%09red
Fc epsilon RI signaling pathway	KEGG PATHWAY	bta04664	1	66	0.51684	0.753456	ENSBTAG00000031575	bta:521961|	521961|	http://www.genome.jp/kegg-bin/show_pathway?bta04664/bta:521961%09red
Renal cell carcinoma	KEGG PATHWAY	bta05211	1	66	0.51684	0.753456	ENSBTAG00000017664	bta:282879|	282879|	http://www.genome.jp/kegg-bin/show_pathway?bta05211/bta:282879%09red
Non-alcoholic fatty liver disease (NAFLD)	KEGG PATHWAY	bta04932	2	161	0.52647	0.753456	ENSBTAG00000018747|ENSBTAG00000048057	bta:538954|bta:790875|	538954|790875|	http://www.genome.jp/kegg-bin/show_pathway?bta04932/bta:790875%09red/bta:538954%09red
Viral myocarditis	KEGG PATHWAY	bta05416	1	68	0.527232	0.753456	ENSBTAG00000044046	bta:517059|	517059|	http://www.genome.jp/kegg-bin/show_pathway?bta05416/bta:517059%09red
Arrhythmogenic right ventricular cardiomyopathy (ARVC)	KEGG PATHWAY	bta05412	1	69	0.532345	0.753456	ENSBTAG00000044046	bta:517059|	517059|	http://www.genome.jp/kegg-bin/show_pathway?bta05412/bta:517059%09red
Bile secretion	KEGG PATHWAY	bta04976	1	70	0.537402	0.753456	ENSBTAG00000051072	bta:281008|	281008|	http://www.genome.jp/kegg-bin/show_pathway?bta04976/bta:281008%09red
Melanoma	KEGG PATHWAY	bta05218	1	71	0.542405	0.753456	ENSBTAG00000017664	bta:282879|	282879|	http://www.genome.jp/kegg-bin/show_pathway?bta05218/bta:282879%09red
p53 signaling pathway	KEGG PATHWAY	bta04115	1	71	0.542405	0.753456	ENSBTAG00000003111	bta:526824|	526824|	http://www.genome.jp/kegg-bin/show_pathway?bta04115/bta:526824%09red
Adipocytokine signaling pathway	KEGG PATHWAY	bta04920	1	71	0.542405	0.753456	ENSBTAG00000018747	bta:538954|	538954|	http://www.genome.jp/kegg-bin/show_pathway?bta04920/bta:538954%09red
Chronic myeloid leukemia	KEGG PATHWAY	bta05220	1	73	0.552249	0.753456	ENSBTAG00000003397	bta:281730|	281730|	http://www.genome.jp/kegg-bin/show_pathway?bta05220/bta:281730%09red
Arachidonic acid metabolism	KEGG PATHWAY	bta00590	1	73	0.552249	0.753456	ENSBTAG00000051542	bta:530929|	530929|	http://www.genome.jp/kegg-bin/show_pathway?bta00590/bta:530929%09red
RNA degradation	KEGG PATHWAY	bta03018	1	74	0.557092	0.753456	ENSBTAG00000049571	bta:518225|	518225|	http://www.genome.jp/kegg-bin/show_pathway?bta03018/bta:518225%09red
Complement and coagulation cascades	KEGG PATHWAY	bta04610	1	75	0.561883	0.753456	ENSBTAG00000012210	bta:512045|	512045|	http://www.genome.jp/kegg-bin/show_pathway?bta04610/bta:512045%09red
Bacterial invasion of epithelial cells	KEGG PATHWAY	bta05100	1	75	0.561883	0.753456	ENSBTAG00000018108	bta:517456|	517456|	http://www.genome.jp/kegg-bin/show_pathway?bta05100/bta:517456%09red
Prolactin signaling pathway	KEGG PATHWAY	bta04917	1	75	0.561883	0.753456	ENSBTAG00000048057	bta:790875|	790875|	http://www.genome.jp/kegg-bin/show_pathway?bta04917/bta:790875%09red
Transcriptional misregulation in cancer	KEGG PATHWAY	bta05202	2	173	0.564857	0.753456	ENSBTAG00000007986|ENSBTAG00000003111	bta:540769|bta:526824|	540769|526824|	http://www.genome.jp/kegg-bin/show_pathway?bta05202/bta:526824%09red/bta:540769%09red
Pertussis	KEGG PATHWAY	bta05133	1	77	0.57131	0.753456	ENSBTAG00000012210	bta:512045|	512045|	http://www.genome.jp/kegg-bin/show_pathway?bta05133/bta:512045%09red
TGF-beta signaling pathway	KEGG PATHWAY	bta04350	1	79	0.580535	0.753456	ENSBTAG00000011541	bta:524870|	524870|	http://www.genome.jp/kegg-bin/show_pathway?bta04350/bta:524870%09red
Phosphatidylinositol signaling system	KEGG PATHWAY	bta04070	1	81	0.589562	0.753456	ENSBTAG00000013971	bta:282309|	282309|	http://www.genome.jp/kegg-bin/show_pathway?bta04070/bta:282309%09red
Apoptosis	KEGG PATHWAY	bta04210	1	84	0.602742	0.753456	ENSBTAG00000003111	bta:526824|	526824|	http://www.genome.jp/kegg-bin/show_pathway?bta04210/bta:526824%09red
ECM-receptor interaction	KEGG PATHWAY	bta04512	1	85	0.60704	0.753456	ENSBTAG00000027181	bta:100336873|	100336873|	http://www.genome.jp/kegg-bin/show_pathway?bta04512/bta:100336873%09red
Ribosome biogenesis in eukaryotes	KEGG PATHWAY	bta03008	1	85	0.60704	0.753456	ENSBTAG00000000125	bta:100297992|	100297992|	http://www.genome.jp/kegg-bin/show_pathway?bta03008/bta:100297992%09red
Fc gamma R-mediated phagocytosis	KEGG PATHWAY	bta04666	1	86	0.611293	0.753456	ENSBTAG00000031575	bta:521961|	521961|	http://www.genome.jp/kegg-bin/show_pathway?bta04666/bta:521961%09red
Dilated cardiomyopathy	KEGG PATHWAY	bta05414	1	86	0.611293	0.753456	ENSBTAG00000044046	bta:517059|	517059|	http://www.genome.jp/kegg-bin/show_pathway?bta05414/bta:517059%09red
GnRH signaling pathway	KEGG PATHWAY	bta04912	1	87	0.615499	0.753456	ENSBTAG00000013790	bta:523962|	523962|	http://www.genome.jp/kegg-bin/show_pathway?bta04912/bta:523962%09red
Prostate cancer	KEGG PATHWAY	bta05215	1	87	0.615499	0.753456	ENSBTAG00000048057	bta:790875|	790875|	http://www.genome.jp/kegg-bin/show_pathway?bta05215/bta:790875%09red
Epstein-Barr virus infection	KEGG PATHWAY	bta05169	2	193	0.62376	0.755547	ENSBTAG00000007284|ENSBTAG00000048057	bta:521939|bta:790875|	521939|790875|	http://www.genome.jp/kegg-bin/show_pathway?bta05169/bta:790875%09red/bta:521939%09red
NF-kappa B signaling pathway	KEGG PATHWAY	bta04064	1	90	0.627849	0.755547	ENSBTAG00000003111	bta:526824|	526824|	http://www.genome.jp/kegg-bin/show_pathway?bta04064/bta:526824%09red
Morphine addiction	KEGG PATHWAY	bta05032	1	93	0.639803	0.763462	ENSBTAG00000007758	bta:506061|	506061|	http://www.genome.jp/kegg-bin/show_pathway?bta05032/bta:506061%09red
Melanogenesis	KEGG PATHWAY	bta04916	1	101	0.669843	0.789559	ENSBTAG00000048057	bta:790875|	790875|	http://www.genome.jp/kegg-bin/show_pathway?bta04916/bta:790875%09red
Carbon metabolism	KEGG PATHWAY	bta01200	1	104	0.680453	0.789559	ENSBTAG00000009541	bta:537713|	537713|	http://www.genome.jp/kegg-bin/show_pathway?bta01200/bta:537713%09red
Retrograde endocannabinoid signaling	KEGG PATHWAY	bta04723	1	104	0.680453	0.789559	ENSBTAG00000020238	bta:534114|	534114|	http://www.genome.jp/kegg-bin/show_pathway?bta04723/bta:534114%09red
Inflammatory mediator regulation of TRP channels	KEGG PATHWAY	bta04750	1	105	0.683914	0.789559	ENSBTAG00000051542	bta:530929|	530929|	http://www.genome.jp/kegg-bin/show_pathway?bta04750/bta:530929%09red
Serotonergic synapse	KEGG PATHWAY	bta04726	1	117	0.72264	0.814404	ENSBTAG00000051542	bta:530929|	530929|	http://www.genome.jp/kegg-bin/show_pathway?bta04726/bta:530929%09red
Natural killer cell mediated cytotoxicity	KEGG PATHWAY	bta04650	1	117	0.72264	0.814404	ENSBTAG00000031575	bta:521961|	521961|	http://www.genome.jp/kegg-bin/show_pathway?bta04650/bta:521961%09red
Amoebiasis	KEGG PATHWAY	bta05146	1	117	0.72264	0.814404	ENSBTAG00000027181	bta:100336873|	100336873|	http://www.genome.jp/kegg-bin/show_pathway?bta05146/bta:100336873%09red
Toxoplasmosis	KEGG PATHWAY	bta05145	1	119	0.728619	0.814676	ENSBTAG00000027181	bta:100336873|	100336873|	http://www.genome.jp/kegg-bin/show_pathway?bta05145/bta:100336873%09red
Dopaminergic synapse	KEGG PATHWAY	bta04728	1	130	0.759276	0.837203	ENSBTAG00000048057	bta:790875|	790875|	http://www.genome.jp/kegg-bin/show_pathway?bta04728/bta:790875%09red
Osteoclast differentiation	KEGG PATHWAY	bta04380	1	135	0.772046	0.837203	ENSBTAG00000006291	bta:536421|	536421|	http://www.genome.jp/kegg-bin/show_pathway?bta04380/bta:536421%09red
Hepatitis C	KEGG PATHWAY	bta05160	1	135	0.772046	0.837203	ENSBTAG00000048057	bta:790875|	790875|	http://www.genome.jp/kegg-bin/show_pathway?bta05160/bta:790875%09red
MAPK signaling pathway	KEGG PATHWAY	bta04010	2	259	0.774661	0.837203	ENSBTAG00000013790|ENSBTAG00000011905	bta:523962|bta:519269|	523962|519269|	http://www.genome.jp/kegg-bin/show_pathway?bta04010/bta:523962%09red/bta:519269%09red
Signaling pathways regulating pluripotency of stem cells	KEGG PATHWAY	bta04550	1	139	0.781774	0.837203	ENSBTAG00000048057	bta:790875|	790875|	http://www.genome.jp/kegg-bin/show_pathway?bta04550/bta:790875%09red
Measles	KEGG PATHWAY	bta05162	1	140	0.784141	0.837203	ENSBTAG00000048057	bta:790875|	790875|	http://www.genome.jp/kegg-bin/show_pathway?bta05162/bta:790875%09red
Oxytocin signaling pathway	KEGG PATHWAY	bta04921	1	153	0.812678	0.861196	ENSBTAG00000018747	bta:538954|	538954|	http://www.genome.jp/kegg-bin/show_pathway?bta04921/bta:538954%09red
Phagosome	KEGG PATHWAY	bta04145	1	161	0.828338	0.871288	ENSBTAG00000027134	bta:613724|	613724|	http://www.genome.jp/kegg-bin/show_pathway?bta04145/bta:613724%09red
Influenza A	KEGG PATHWAY	bta05164	1	175	0.852668	0.890286	ENSBTAG00000048057	bta:790875|	790875|	http://www.genome.jp/kegg-bin/show_pathway?bta05164/bta:790875%09red
Alzheimer's disease	KEGG PATHWAY	bta05010	1	180	0.860498	0.891903	ENSBTAG00000048057	bta:790875|	790875|	http://www.genome.jp/kegg-bin/show_pathway?bta05010/bta:790875%09red
Systemic lupus erythematosus	KEGG PATHWAY	bta05322	1	185	0.867913	0.89286	ENSBTAG00000012210	bta:512045|	512045|	http://www.genome.jp/kegg-bin/show_pathway?bta05322/bta:512045%09red
Herpes simplex infection	KEGG PATHWAY	bta05168	1	193	0.878969	0.89286	ENSBTAG00000012210	bta:512045|	512045|	http://www.genome.jp/kegg-bin/show_pathway?bta05168/bta:512045%09red
Huntington's disease	KEGG PATHWAY	bta05016	1	194	0.880284	0.89286	ENSBTAG00000008605	bta:789044|	789044|	http://www.genome.jp/kegg-bin/show_pathway?bta05016/bta:789044%09red
Cytokine-cytokine receptor interaction	KEGG PATHWAY	bta04060	1	238	0.926018	0.932586	ENSBTAG00000017664	bta:282879|	282879|	http://www.genome.jp/kegg-bin/show_pathway?bta04060/bta:282879%09red
Neuroactive ligand-receptor interaction	KEGG PATHWAY	bta04080	1	295	0.960393	0.960393	ENSBTAG00000014991	bta:527964|	527964|	http://www.genome.jp/kegg-bin/show_pathway?bta04080/bta:527964%09red
--------------------
#Term	Database	ID	Input number	Background number	P-Value	Corrected P-Value	Input	KEGG_ID/KO	Entrez_ID	Hyperlink
--------------------
#Term	Database	ID	Input number	Background number	P-Value	Corrected P-Value	Input	KEGG_ID/KO	Entrez_ID	Hyperlink
--------------------
